# Supplementary material for: iSCORE-PD: an isogenic stem cell collection to research Parkinson’s Disease
Source: bioRxiv. 2025 Mar 9:2024.02.12.579917. Originally published 2024 Feb 13. Preprint. [Version 2] doi: 10.1101/2024.02.12.579917 (PMC10888955; doi:10.1101/2024.02.12.579917)
Supplement: Supplement 2 — Supplemental Table 2. List of coding variants in parental WIBR3 hESC line. [file media-2.xlsx]

## Sheet: TEMP2
Chr	Start	End	Ref	Alt	Func.refGene	Gene.refGene	GeneDetail.refGene	ExonicFunc.refGene	AAChange.refGene	avsnp150	CLNALLELEID	CLNDN	CLNDISDB	CLNREVSTAT	CLNSIG	DamagePredCount	SIFT_pred	SIFT4G_pred	Polyphen2_HDIV_pred	Polyphen2_HVAR_pred	LRT_pred	MutationTaster_pred	MutationAssessor_pred	FATHMM_pred	PROVEAN_pred	VEST4_score	MetaSVM_pred	MetaLR_pred	M-CAP_pred	REVEL_score	MutPred_score	MVP_score	MPC_score	PrimateAI_pred	DEOGEN2_pred	BayesDel_addAF_pred	BayesDel_noAF_pred	ClinPred_pred	LIST-S2_pred	CADD_raw	CADD_phred	DANN_score	fathmm-MKL_coding_pred	fathmm-XF_coding_pred	Eigen-raw_coding	Eigen-phred_coding	Eigen-PC-raw_coding	Eigen-PC-phred_coding	GenoCanyon_score
chr1	69511	69511	A	G	exonic	OR4F5	.	nonsynonymous SNV	OR4F5:NM_001005484:exon1:c.A421G:p.T141A	rs2691305	.	.	.	.	.	0.19	T	T	B	B	N	P	N	T	N	0.026	T	T	.	0.053	.	.	1.626	T	T	T	T	T	T	0.113	2.209	0.454	N	N	-1.45	0.098	-1.341	0.184	0
chr1	1668373	1668373	C	T	exonic	SLC35E2B	.	nonsynonymous SNV	SLC35E2B:NM_001110781:exon8:c.G934A:p.V312I,SLC35E2B:NM_001290264:exon9:c.G934A:p.V312I	rs12729295	.	.	.	.	.	2.15	.	T	B	B	D	P	.	.	.	0.227	T	T	.	0.127	.	.	.	T	T	T	T	T	T	1.41	15.15	0.779	D	N	-0.244	1.757	-0.1	2.047	0.998
chr1	1668449	1668449	A	G	exonic	SLC35E2B	.	synonymous SNV	SLC35E2B:NM_001110781:exon8:c.T858C:p.S286S,SLC35E2B:NM_001290264:exon9:c.T858C:p.S286S	rs2072923	.	.	.	.	.	0.7	.	T	.	.	.	P	.	.	.	0.308	.	.	.	.	.	.	.	.	.	T	T	.	T	-0.356	0.238	0.494	N	N	.	.	.	.	0
chr1	1676135	1676135	C	T	exonic	SLC35E2B	.	synonymous SNV	SLC35E2B:NM_001110781:exon3:c.G387A:p.L129L,SLC35E2B:NM_001290264:exon4:c.G387A:p.L129L	rs577271029	.	.	.	.	.	.	.	.	.	.	.	.	.	.	.	.	.	.	.	.	.	.	.	.	.	.	.	.	.	.	.	.	.	.	.	.	.	.	.
chr1	1734812	1734812	G	A	exonic	SLC35E2A	.	nonsynonymous SNV	SLC35E2A:NM_182838:exon5:c.C610T:p.R204W,SLC35E2A:NM_001199787:exon6:c.C610T:p.R204W	rs77655487	.	.	.	.	.	1.18	D	T	B	B	U	P	N	.	N	0.183	T	T	.	0.08	.	.	.	T	T	T	T	T	T	-0.181	0.562	0.817	N	N	-1.426	0.107	-1.473	0.118	0.004
chr1	1739519	1739519	C	G	exonic	SLC35E2A	.	synonymous SNV	SLC35E2A:NM_182838:exon2:c.G39C:p.L13L,SLC35E2A:NM_001199787:exon3:c.G39C:p.L13L	rs61776789	.	.	.	.	.	.	.	.	.	.	.	.	.	.	.	.	.	.	.	.	.	.	.	.	.	.	.	.	.	.	.	.	.	.	.	.	.	.	.
chr1	2604174	2604174	C	A	exonic	MMEL1	.	synonymous SNV	MMEL1:NM_033467:exon10:c.G924T:p.V308V	rs4648562	.	.	.	.	.	.	.	.	.	.	.	.	.	.	.	.	.	.	.	.	.	.	.	.	.	.	.	.	.	.	.	.	.	.	.	.	.	.	.
chr1	2609830	2609830	A	G	exonic	MMEL1	.	synonymous SNV	MMEL1:NM_033467:exon5:c.T294C:p.A98A	rs10797440	.	.	.	.	.	.	.	.	.	.	.	.	.	.	.	.	.	.	.	.	.	.	.	.	.	.	.	.	.	.	.	.	.	.	.	.	.	.	.
chr1	3836572	3836572	A	T	exonic	CEP104	.	nonsynonymous SNV	CEP104:NM_014704:exon10:c.T1240A:p.L414I	rs2275824	1153578	Joubert_syndrome_25|not_provided	MONDO:MONDO:0014770,MedGen:C4084842,OMIM:616781|MedGen:CN517202	criteria_provided,_multiple_submitters,_no_conflicts	Benign	0.19	T	T	B	B	N	P	N	T	N	0.039	T	T	.	0.007	.	.	0.187	T	T	T	T	T	T	-0.039	1.112	0.919	N	N	-1.193	0.232	-1.215	0.27	0.039
chr1	3839111	3839111	T	C	exonic	CEP104	.	synonymous SNV	CEP104:NM_014704:exon8:c.A744G:p.E248E	rs1891941	1153579	Joubert_syndrome_25|not_provided	MONDO:MONDO:0014770,MedGen:C4084842,OMIM:616781|MedGen:CN517202	criteria_provided,_multiple_submitters,_no_conflicts	Benign	.	.	.	.	.	.	.	.	.	.	.	.	.	.	.	.	.	.	.	.	.	.	.	.	.	.	.	.	.	.	.	.	.	.
chr1	3844915	3844915	C	T	exonic	CEP104	.	synonymous SNV	CEP104:NM_014704:exon6:c.G558A:p.T186T	rs2275822	1153581	Joubert_syndrome_25|not_provided	MONDO:MONDO:0014770,MedGen:C4084842,OMIM:616781|MedGen:CN517202	criteria_provided,_multiple_submitters,_no_conflicts	Benign	.	.	.	.	.	.	.	.	.	.	.	.	.	.	.	.	.	.	.	.	.	.	.	.	.	.	.	.	.	.	.	.	.	.
chr1	3883678	3883678	A	G	exonic	DFFB	.	synonymous SNV	DFFB:NM_001282669:exon7:c.A1026G:p.P342P,DFFB:NM_001320132:exon7:c.A807G:p.P269P,DFFB:NM_001320136:exon7:c.A762G:p.P254P,DFFB:NM_004402:exon7:c.A954G:p.P318P	rs3205087	.	.	.	.	.	.	.	.	.	.	.	.	.	.	.	.	.	.	.	.	.	.	.	.	.	.	.	.	.	.	.	.	.	.	.	.	.	.	.
chr1	3890824	3890824	G	A	exonic	C1orf174	.	synonymous SNV	C1orf174:NM_207356:exon3:c.C363T:p.L121L	rs4131373	.	.	.	.	.	.	.	.	.	.	.	.	.	.	.	.	.	.	.	.	.	.	.	.	.	.	.	.	.	.	.	.	.	.	.	.	.	.	.
chr1	5905321	5905321	C	T	exonic	NPHP4	.	synonymous SNV	NPHP4:NM_001291594:exon11:c.G390A:p.E130E,NPHP4:NM_001291593:exon12:c.G387A:p.E129E,NPHP4:NM_015102:exon15:c.G1926A:p.E642E	rs12120967	101570	Nephronophthisis|Nephronophthisis_4|Senior-Loken_syndrome_4|not_specified|not_provided	Human_Phenotype_Ontology:HP:0000090,Human_Phenotype_Ontology:HP:0004748,MONDO:MONDO:0019005,MedGen:C0687120,OMIM:PS256100,Orphanet:ORPHA655,SNOMED_CT:204958008|MONDO:MONDO:0011752,MedGen:C1847013,OMIM:606966|MONDO:MONDO:0011756,MedGen:C1846979,OMIM:606996|MedGen:CN169374|MedGen:CN517202	criteria_provided,_multiple_submitters,_no_conflicts	Benign	.	.	.	.	.	.	.	.	.	.	.	.	.	.	.	.	.	.	.	.	.	.	.	.	.	.	.	.	.	.	.	.	.	.
chr1	6554331	6554331	A	C	exonic	NOL9	.	nonsynonymous SNV	NOL9:NM_024654:exon1:c.T172G:p.S58A	rs6693391	.	.	.	.	.	1.19	T	T	B	B	N	P	N	T	N	0.007	T	T	.	0.016	.	.	0.352	D	T	T	T	T	T	1.213	13.73	0.511	N	N	-1.231	0.206	-1.101	0.375	1
chr1	6554355	6554355	A	G	exonic	NOL9	.	nonsynonymous SNV	NOL9:NM_024654:exon1:c.T148C:p.W50R	rs6693400	.	.	.	.	.	1.19	T	T	B	B	N	P	N	T	N	0.044	T	T	.	0.066	.	.	0.758	D	T	T	T	T	T	1.388	15	0.622	N	N	-1.06	0.343	-0.881	0.646	1
chr1	6554475	6554475	G	A	exonic	NOL9	.	nonsynonymous SNV	NOL9:NM_024654:exon1:c.C28T:p.R10W	rs4908923	.	.	.	.	.	4.19	D	D	D	D	N	P	L	T	N	0.168	T	T	.	0.057	.	.	1.135	T	T	T	T	T	T	2.917	23.2	0.998	N	N	-0.228	1.798	-0.409	1.356	1
chr1	6575171	6575171	A	G	exonic	TAS1R1	.	nonsynonymous SNV	TAS1R1:NM_138697:exon3:c.A1039G:p.K347E	rs10864628	.	.	.	.	.	1.19	T	T	B	B	N	P	N	D	N	0.031	T	T	.	0.222	.	.	0.233	T	T	T	T	T	T	0.22	3.35	0.335	N	N	-1.379	0.126	-1.35	0.178	0.635
chr1	6575246	6575246	G	A	exonic	TAS1R1	.	nonsynonymous SNV	TAS1R1:NM_138697:exon3:c.G1114A:p.A372T	rs34160967	.	.	.	.	.	1.19	T	T	B	B	N	P	N	D	N	0.073	T	T	.	0.261	.	.	0.165	T	T	T	T	T	T	0.106	2.141	0.764	N	N	-0.806	0.645	-0.934	0.575	0.639
chr1	6644575	6644575	A	G	exonic	DNAJC11	.	synonymous SNV	DNAJC11:NM_018198:exon10:c.T1080C:p.G360G	rs200458	.	.	.	.	.	.	.	.	.	.	.	.	.	.	.	.	.	.	.	.	.	.	.	.	.	.	.	.	.	.	.	.	.	.	.	.	.	.	.
chr1	6645814	6645814	G	C	exonic	DNAJC11	.	nonsynonymous SNV	DNAJC11:NM_018198:exon8:c.C869G:p.T290S	rs200454	.	.	.	.	.	2.19	T	T	B	B	D	P	N	T	N	0.105	T	T	.	0.063	.	.	0.428	T	T	T	T	T	T	1.658	16.75	0.933	D	N	-0.426	1.327	-0.206	1.772	0.816
chr1	6887657	6887657	C	T	exonic	CAMTA1	.	nonsynonymous SNV	CAMTA1:NM_001242701:exon4:c.C238T:p.L80F	rs3810982	.	.	.	.	.	3.12	D	D	.	.	.	P	.	.	N	0.079	T	T	.	0.068	.	.	.	.	.	T	T	T	T	1.843	18.05	0.996	D	N	-0.014	2.462	0.077	2.643	0.38
chr1	7809988	7809988	T	C	exonic	PER3	.	synonymous SNV	PER3:NM_001289861:exon12:c.T1338C:p.S446S,PER3:NM_001289862:exon12:c.T1338C:p.S446S,PER3:NM_001289863:exon12:c.T1338C:p.S446S,PER3:NM_001289864:exon12:c.T381C:p.S127S,PER3:NM_001377275:exon12:c.T1338C:p.S446S,PER3:NM_001377276:exon12:c.T1338C:p.S446S,PER3:NM_016831:exon12:c.T1335C:p.S445S	rs228669	.	.	.	.	.	.	.	.	.	.	.	.	.	.	.	.	.	.	.	.	.	.	.	.	.	.	.	.	.	.	.	.	.	.	.	.	.	.	.
chr1	7820623	7820623	T	G	exonic	PER3	.	nonsynonymous SNV	PER3:NM_001289861:exon16:c.T1940G:p.V647G,PER3:NM_001289862:exon16:c.T1940G:p.V647G,PER3:NM_001289863:exon16:c.T1919G:p.V640G,PER3:NM_001289864:exon16:c.T983G:p.V328G,PER3:NM_001377275:exon16:c.T1940G:p.V647G,PER3:NM_001377276:exon16:c.T1919G:p.V640G,PER3:NM_016831:exon16:c.T1916G:p.V639G	rs10462020	.	.	.	.	.	5.19	D	D	P	P	N	P	M	T	D	0.28	T	T	.	0.121	.	.	0.133	T	D	T	T	T	T	1.579	16.24	0.986	N	N	-0.79	0.67	-1.043	0.437	0.02
chr1	7827433	7827433	T	C	exonic	PER3	.	nonsynonymous SNV	PER3:NM_001289861:exon18:c.T2504C:p.L835P,PER3:NM_001289862:exon18:c.T2504C:p.L835P,PER3:NM_001289863:exon18:c.T2483C:p.L828P,PER3:NM_001289864:exon18:c.T1547C:p.L516P,PER3:NM_001377275:exon18:c.T2504C:p.L835P,PER3:NM_001377276:exon18:c.T2483C:p.L828P,PER3:NM_016831:exon18:c.T2480C:p.L827P	rs228696	.	.	.	.	.	0.19	T	T	B	B	N	P	N	T	N	0.09	T	T	.	0.047	.	.	0.138	T	T	T	T	T	T	0.51	6.605	0.453	N	N	-1.279	0.177	-1.279	0.223	1
chr1	7830057	7830057	T	C	exonic	PER3	.	nonsynonymous SNV	PER3:NM_001289862:exon19:c.T3110C:p.M1037T,PER3:NM_001289864:exon19:c.T2150C:p.M717T,PER3:NM_001377275:exon19:c.T3110C:p.M1037T,PER3:NM_001377276:exon19:c.T3086C:p.M1029T,PER3:NM_016831:exon19:c.T3083C:p.M1028T,PER3:NM_001289861:exon20:c.T3053C:p.M1018T,PER3:NM_001289863:exon20:c.T3032C:p.M1011T	rs2640909	.	.	.	.	.	0.19	T	T	B	B	N	P	N	T	N	0.192	T	T	.	0.011	.	.	0.103	T	T	T	T	T	T	-0.436	0.161	0.39	N	N	-1.594	0.056	-1.674	0.057	1
chr1	7853370	7853370	G	A	exonic	UTS2	.	nonsynonymous SNV	UTS2:NM_021995:exon1:c.C62T:p.T21M	rs228648	.	.	.	.	.	2.16	D	D	B	B	.	P	.	T	N	0.029	T	T	.	0.025	.	.	0.338	T	.	T	T	T	T	-0.036	1.127	0.93	N	N	-0.958	0.45	-1.083	0.393	0.395
chr1	9105626	9105626	G	A	exonic	GPR157	.	nonsynonymous SNV	GPR157:NM_024980:exon3:c.C652T:p.R218C	rs72637739	.	.	.	.	.	2.19	D	D	B	B	N	P	N	T	N	0.073	T	T	.	0.05	.	.	0.106	T	T	T	T	T	T	1.369	14.87	0.996	N	N	-0.929	0.485	-0.873	0.658	0.835
chr1	9263851	9263851	G	A	exonic	H6PD	.	nonsynonymous SNV	H6PD:NM_001282587:exon5:c.G1391A:p.R464Q,H6PD:NM_004285:exon5:c.G1358A:p.R453Q	rs6688832	31170	Cortisone_reductase_deficiency_1|not_provided	MONDO:MONDO:0011503,MedGen:C3551716,OMIM:604931|MedGen:CN517202	criteria_provided,_single_submitter	Benign	1.19	T	T	B	B	N	P	L	D	N	0.049	T	T	.	0.179	.	.	0.118	T	T	T	T	T	T	0.337	4.715	0.675	N	N	-1.479	0.088	-1.487	0.113	0.974
chr1	9264154	9264154	C	T	exonic	H6PD	.	nonsynonymous SNV	H6PD:NM_001282587:exon5:c.C1694T:p.P565L,H6PD:NM_004285:exon5:c.C1661T:p.P554L	rs17368528	.	.	.	.	.	6.19	D	T	P	B	D	P	L	D	D	0.13	T	T	.	0.394	.	.	0.106	T	T	T	T	T	D	1.484	15.63	0.998	D	N	0.298	3.767	0.322	3.846	1
chr1	9264512	9264512	T	C	exonic	H6PD	.	synonymous SNV	H6PD:NM_001282587:exon5:c.T2052C:p.Y684Y,H6PD:NM_004285:exon5:c.T2019C:p.Y673Y	rs9434742	.	.	.	.	.	.	.	.	.	.	.	.	.	.	.	.	.	.	.	.	.	.	.	.	.	.	.	.	.	.	.	.	.	.	.	.	.	.	.
chr1	9264611	9264611	A	G	exonic	H6PD	.	synonymous SNV	H6PD:NM_001282587:exon5:c.A2151G:p.S717S,H6PD:NM_004285:exon5:c.A2118G:p.S706S	rs9434743	1256018	not_provided	MedGen:CN517202	criteria_provided,_single_submitter	Benign	.	.	.	.	.	.	.	.	.	.	.	.	.	.	.	.	.	.	.	.	.	.	.	.	.	.	.	.	.	.	.	.	.	.
chr1	10451487	10451487	C	T	exonic	CENPS-CORT;CORT	.	synonymous SNV	CORT:NM_001302:exon2:c.C210T:p.A70A,CENPS-CORT:NM_001243768:exon4:c.C324T:p.A108A,CENPS-CORT:NM_198544:exon5:c.C387T:p.A129A	rs628462	.	.	.	.	.	.	.	.	.	.	.	.	.	.	.	.	.	.	.	.	.	.	.	.	.	.	.	.	.	.	.	.	.	.	.	.	.	.	.
chr1	10451532	10451532	T	C	exonic	CENPS-CORT;CORT	.	synonymous SNV	CORT:NM_001302:exon2:c.T255C:p.S85S,CENPS-CORT:NM_001243768:exon4:c.T369C:p.S123S,CENPS-CORT:NM_198544:exon5:c.T432C:p.S144S	rs666103	.	.	.	.	.	.	.	.	.	.	.	.	.	.	.	.	.	.	.	.	.	.	.	.	.	.	.	.	.	.	.	.	.	.	.	.	.	.	.
chr1	10536284	10536284	C	T	exonic	PEX14	.	synonymous SNV	PEX14:NM_004565:exon3:c.C156T:p.F52F	rs12375	249350	Peroxisome_biogenesis_disorder_13A|Peroxisome_biogenesis_disorder,_complementation_group_K|not_specified|not_provided	MONDO:MONDO:0013952,MedGen:C3554004,OMIM:614887|MedGen:C1866257|MedGen:CN169374|MedGen:CN517202	criteria_provided,_multiple_submitters,_no_conflicts	Benign	.	.	.	.	.	.	.	.	.	.	.	.	.	.	.	.	.	.	.	.	.	.	.	.	.	.	.	.	.	.	.	.	.	.
chr1	10948638	10948638	T	C	exonic	C1orf127	.	synonymous SNV	C1orf127:NM_001366227:exon10:c.A1080G:p.P360P,C1orf127:NM_001170754:exon12:c.A1497G:p.P499P	rs17036032	.	.	.	.	.	.	.	.	.	.	.	.	.	.	.	.	.	.	.	.	.	.	.	.	.	.	.	.	.	.	.	.	.	.	.	.	.	.	.
chr1	10954061	10954061	C	T	exonic	C1orf127	.	nonsynonymous SNV	C1orf127:NM_001366227:exon8:c.G640A:p.A214T,C1orf127:NM_001170754:exon10:c.G1057A:p.A353T	rs45537241	.	.	.	.	.	0.14	T	T	.	.	N	P	.	T	N	0.044	T	T	.	0.022	.	.	0.3	.	.	T	T	T	T	0.567	7.188	0.959	N	N	-1.631	0.049	-1.716	0.048	0.991
chr1	10955108	10955108	A	G	exonic	C1orf127	.	nonsynonymous SNV	C1orf127:NM_001366227:exon7:c.T440C:p.I147T,C1orf127:NM_001170754:exon9:c.T857C:p.I286T	rs75130475	.	.	.	.	.	0.15	T	T	.	.	N	P	.	T	N	0.033	T	T	.	0.121	.	.	0.102	T	.	T	T	T	T	-0.944	0.011	0.7	N	N	-1.385	0.123	-1.479	0.116	0.034
chr1	11027467	11027467	G	A	exonic	MASP2	.	synonymous SNV	MASP2:NM_006610:exon11:c.C1479T:p.S493S	rs1782455	275846	Frontotemporal_dementia|MASP2_deficiency|not_specified|Amyotrophic_Lateral_Sclerosis,_Dominant	Human_Phenotype_Ontology:HP:0002145,MONDO:MONDO:0017276,MedGen:C0338451,OMIM:600274,Orphanet:ORPHA282,SNOMED_CT:230270009|MONDO:MONDO:0013423,MedGen:C3151085,OMIM:613791,Orphanet:ORPHA331187|MedGen:CN169374|MedGen:CN239175	criteria_provided,_multiple_submitters,_no_conflicts	Benign	.	.	.	.	.	.	.	.	.	.	.	.	.	.	.	.	.	.	.	.	.	.	.	.	.	.	.	.	.	.	.	.	.	.
chr1	11081130	11081130	C	G	exonic	EXOSC10	.	synonymous SNV	EXOSC10:NM_001001998:exon11:c.G1389C:p.P463P,EXOSC10:NM_002685:exon11:c.G1389C:p.P463P	rs2258621	.	.	.	.	.	.	.	.	.	.	.	.	.	.	.	.	.	.	.	.	.	.	.	.	.	.	.	.	.	.	.	.	.	.	.	.	.	.	.
chr1	11145001	11145001	C	T	exonic	MTOR	.	synonymous SNV	MTOR:NM_004958:exon33:c.G4731A:p.A1577A	rs1057079	497979	Smith-Kingsmore_syndrome|not_specified|not_provided	MONDO:MONDO:0014716,MedGen:C4225259,OMIM:616638,Orphanet:ORPHA457485|MedGen:CN169374|MedGen:CN517202	criteria_provided,_multiple_submitters,_no_conflicts	Benign	.	.	.	.	.	.	.	.	.	.	.	.	.	.	.	.	.	.	.	.	.	.	.	.	.	.	.	.	.	.	.	.	.	.
chr1	11228701	11228701	G	A	exonic	MTOR	.	synonymous SNV	MTOR:NM_004958:exon19:c.C2997T:p.N999N	rs1064261	1153195	Smith-Kingsmore_syndrome|not_specified|not_provided	MONDO:MONDO:0014716,MedGen:C4225259,OMIM:616638,Orphanet:ORPHA457485|MedGen:CN169374|MedGen:CN517202	criteria_provided,_multiple_submitters,_no_conflicts	Benign	.	.	.	.	.	.	.	.	.	.	.	.	.	.	.	.	.	.	.	.	.	.	.	.	.	.	.	.	.	.	.	.	.	.
chr1	11241657	11241657	A	G	exonic	MTOR	.	synonymous SNV	MTOR:NM_004958:exon10:c.T1437C:p.D479D	rs1135172	498006	Smith-Kingsmore_syndrome|not_specified|not_provided	MONDO:MONDO:0014716,MedGen:C4225259,OMIM:616638,Orphanet:ORPHA457485|MedGen:CN169374|MedGen:CN517202	criteria_provided,_multiple_submitters,_no_conflicts	Benign	.	.	.	.	.	.	.	.	.	.	.	.	.	.	.	.	.	.	.	.	.	.	.	.	.	.	.	.	.	.	.	.	.	.
chr1	11785165	11785165	T	C	exonic	C1orf167	.	nonsynonymous SNV	C1orf167:NM_001010881:exon16:c.T3443C:p.V1148A	rs55867221	.	.	.	.	.	0.17	T	T	B	B	.	P	N	T	N	0.02	T	T	.	0.035	.	.	0.402	.	T	T	T	T	T	0.201	3.133	0.332	N	N	-1.464	0.093	-1.458	0.125	1
chr1	11824498	11824498	A	G	exonic	CLCN6	.	nonsynonymous SNV	CLCN6:NM_001256959:exon7:c.A527G:p.E176G,CLCN6:NM_001286:exon8:c.A593G:p.E198G	rs198400	.	.	.	.	.	1.19	T	T	B	B	N	P	N	T	N	0.162	T	T	.	0.225	.	.	0.392	D	T	T	T	T	T	2.779	23	0.74	N	N	-0.991	0.413	-0.593	1.057	1
chr1	12022869	12022869	A	G	exonic	MIIP	.	nonsynonymous SNV	MIIP:NM_021933:exon4:c.A499G:p.K167E	rs2295283	.	.	.	.	.	0.19	T	T	B	B	N	P	N	T	N	0.003	T	T	.	0.049	.	.	0.131	T	T	T	T	T	T	1.221	13.8	0.725	N	N	-1.499	0.082	-1.351	0.178	1
chr1	12192898	12192898	T	G	exonic	TNFRSF1B	.	nonsynonymous SNV	TNFRSF1B:NM_001066:exon6:c.T587G:p.M196R	rs1061622	1036917	Susceptibility_to_severe_coronavirus_disease_(COVID-19)|Susceptibility_to_severe_coronavirus_disease_(COVID-19)_due_to_high_plasma_levels_of_TNF,_TNFR,_and/or_TNFR2	.|.	no_assertion_criteria_provided	Uncertain_significance	0.19	T	T	B	B	N	P	N	T	N	0.059	T	T	.	0.044	.	.	0.527	T	T	T	T	T	T	0.494	6.446	0.836	N	N	-1.15	0.264	-1.183	0.297	1
chr1	12341811	12341811	A	C	exonic	VPS13D	.	synonymous SNV	VPS13D:NM_018156:exon40:c.A8583C:p.P2861P,VPS13D:NM_015378:exon41:c.A8658C:p.P2886P	rs28551666	1265428	not_provided	MedGen:CN517202	criteria_provided,_single_submitter	Benign	.	.	.	.	.	.	.	.	.	.	.	.	.	.	.	.	.	.	.	.	.	.	.	.	.	.	.	.	.	.	.	.	.	.
chr1	12793254	12793254	A	C	exonic	PRAMEF1	.	synonymous SNV	PRAMEF1:NM_023013:exon2:c.A27C:p.L9L	rs1737157	696044	not_provided	MedGen:CN517202	criteria_provided,_single_submitter	Benign	.	.	.	.	.	.	.	.	.	.	.	.	.	.	.	.	.	.	.	.	.	.	.	.	.	.	.	.	.	.	.	.	.	.
chr1	12794279	12794279	C	T	exonic	PRAMEF1	.	nonsynonymous SNV	PRAMEF1:NM_023013:exon3:c.C652T:p.P218S	rs1769774	.	.	.	.	.	0.19	T	T	B	B	N	P	N	T	N	0.104	T	T	.	0.011	.	.	0.656	T	T	T	T	T	T	-0.39	0.202	0.183	N	N	-1.45	0.098	-1.506	0.106	0
chr1	12794395	12794395	T	C	exonic	PRAMEF1	.	synonymous SNV	PRAMEF1:NM_023013:exon3:c.T768C:p.V256V	rs1063778	.	.	.	.	.	.	.	.	.	.	.	.	.	.	.	.	.	.	.	.	.	.	.	.	.	.	.	.	.	.	.	.	.	.	.	.	.	.	.
chr1	12827720	12827720	T	G	exonic	PRAMEF11	.	nonsynonymous SNV	PRAMEF11:NM_001146344:exon3:c.A404C:p.K135T	rs2486717	.	.	.	.	.	0.2	.	T	.	.	.	.	.	.	.	0.161	.	.	.	.	.	.	.	.	.	.	.	.	.	0.152	2.598	.	.	N	.	.	.	.	.
chr1	12847976	12847976	T	C	exonic	HNRNPCL1	.	nonsynonymous SNV	HNRNPCL1:NM_001013631:exon2:c.A314G:p.Y105C	rs74866336	.	.	.	.	.	4.17	D	D	P	P	U	D	.	T	D	0.374	T	T	.	0.12	.	.	0.12	T	T	T	T	T	.	1.906	18.53	0.825	N	N	-0.646	0.905	-0.875	0.654	0
chr1	12859226	12859226	C	T	exonic	PRAMEF2	.	nonsynonymous SNV	PRAMEF2:NM_023014:exon2:c.C217T:p.L73F	rs45443899	.	.	.	.	.	1.18	T	T	D	P	N	P	L	T	N	0.027	T	T	.	0.052	.	.	0.289	T	T	T	T	T	.	1.152	13.25	0.965	N	N	-0.471	1.235	-0.742	0.84	0
chr1	12859732	12859732	T	C	exonic	PRAMEF2	.	synonymous SNV	PRAMEF2:NM_023014:exon3:c.T327C:p.D109D	rs17400817	.	.	.	.	.	.	.	.	.	.	.	.	.	.	.	.	.	.	.	.	.	.	.	.	.	.	.	.	.	.	.	.	.	.	.	.	.	.	.
chr1	12861272	12861272	A	G	exonic	PRAMEF2	.	synonymous SNV	PRAMEF2:NM_023014:exon4:c.A918G:p.L306L	rs1063785	.	.	.	.	.	.	.	.	.	.	.	.	.	.	.	.	.	.	.	.	.	.	.	.	.	.	.	.	.	.	.	.	.	.	.	.	.	.	.
chr1	12861477	12861477	T	C	exonic	PRAMEF2	.	nonsynonymous SNV	PRAMEF2:NM_023014:exon4:c.T1123C:p.C375R	rs1063796	389317	not_specified	MedGen:CN169374	criteria_provided,_single_submitter	Benign	0.18	T	T	B	B	N	N	N	T	N	0.019	T	T	.	0.031	.	.	0.063	T	T	T	T	T	.	-0.447	0.153	0.118	N	N	-1.754	0.029	-1.694	0.052	0
chr1	12861478	12861478	G	A	exonic	PRAMEF2	.	nonsynonymous SNV	PRAMEF2:NM_023014:exon4:c.G1124A:p.C375Y	rs56145411	.	.	.	.	.	0.18	T	T	B	B	N	P	L	T	N	0.054	T	T	.	0.025	.	.	0.078	T	T	T	T	T	.	0.325	4.573	0.504	N	N	-1.791	0.024	-1.878	0.024	0
chr1	12879727	12879727	G	T	exonic	PRAMEF4	.	synonymous SNV	PRAMEF4:NM_001009611:exon4:c.C1254A:p.P418P	rs28599804	.	.	.	.	.	.	.	.	.	.	.	.	.	.	.	.	.	.	.	.	.	.	.	.	.	.	.	.	.	.	.	.	.	.	.	.	.	.	.
chr1	12879747	12879747	C	G	exonic	PRAMEF4	.	nonsynonymous SNV	PRAMEF4:NM_001009611:exon4:c.G1234C:p.V412L	rs147865267	.	.	.	.	.	0.18	T	T	B	B	N	N	N	T	N	0.004	T	T	.	0.009	.	.	1.276	T	T	T	T	T	.	-0.694	0.045	0.073	N	N	-2.249	0.003	-2.281	0.003	0.002
chr1	12879834	12879834	T	G	exonic	PRAMEF4	.	nonsynonymous SNV	PRAMEF4:NM_001009611:exon4:c.A1147C:p.N383H	rs74842149	.	.	.	.	.	2.18	D	D	P	B	N	N	L	T	N	0.031	T	T	.	0.066	.	.	2.242	T	T	T	T	T	.	1.767	17.49	0.99	N	N	-0.728	0.766	-0.935	0.573	0
chr1	12880083	12880083	A	C	exonic	PRAMEF4	.	nonsynonymous SNV	PRAMEF4:NM_001009611:exon4:c.T898G:p.F300V	rs3895133	.	.	.	.	.	0.18	T	T	B	B	N	N	N	T	N	0.024	T	T	.	0.016	.	.	1.633	T	T	T	T	T	.	-0.09	0.869	0.315	N	N	-2.494	0.001	-2.552	0.001	0.002
chr1	12882298	12882298	T	C	exonic	PRAMEF4	.	nonsynonymous SNV	PRAMEF4:NM_001009611:exon3:c.A431G:p.K144R	rs3927874	.	.	.	.	.	0.2	.	T	.	.	.	.	.	.	.	0.105	.	.	.	.	.	.	.	.	T	.	.	.	.	-0.341	0.256	.	.	.	.	.	.	.	.
chr1	12882317	12882317	C	G	exonic	PRAMEF4	.	nonsynonymous SNV	PRAMEF4:NM_001009611:exon3:c.G412C:p.E138Q	rs3877226	.	.	.	.	.	0.18	T	T	B	B	N	P	N	T	N	0.049	T	T	.	0.016	.	.	1.283	T	T	T	T	T	.	-0.231	0.439	0.156	N	N	-1.956	0.011	-2.088	0.009	0.005
chr1	12882358	12882358	T	C	exonic	PRAMEF4	.	nonsynonymous SNV	PRAMEF4:NM_001009611:exon3:c.A371G:p.H124R	rs2486697	.	.	.	.	.	0.18	T	T	B	B	N	N	N	T	N	0.028	T	T	.	0.037	.	.	1.543	T	T	T	T	T	.	-0.516	0.11	0.127	N	N	-1.626	0.05	-1.741	0.043	0
chr1	12892965	12892965	T	G	exonic	PRAMEF10	.	nonsynonymous SNV	PRAMEF10:NM_001039361:exon4:c.A1376C:p.N459T	.	.	.	.	.	.	0.19	T	T	B	B	N	N	N	T	N	0.12	T	T	T	0.017	.	0.043	.	T	T	T	T	T	.	0.257	3.787	0.494	N	N	-1.691	0.038	-1.744	0.043	0
chr1	12893425	12893425	T	C	exonic	PRAMEF10	.	nonsynonymous SNV	PRAMEF10:NM_001039361:exon4:c.A916G:p.T306A	rs848424	.	.	.	.	.	0.18	T	T	B	B	N	N	L	T	N	0.012	T	T	.	0.008	.	.	.	T	T	T	T	T	.	-0.91	0.013	0.346	N	N	-1.311	0.159	-1.413	0.145	0
chr1	12895136	12895136	T	G	exonic	PRAMEF10	.	synonymous SNV	PRAMEF10:NM_001039361:exon3:c.A316C:p.R106R	rs879429297	.	.	.	.	.	.	.	.	.	.	.	.	.	.	.	.	.	.	.	.	.	.	.	.	.	.	.	.	.	.	.	.	.	.	.	.	.	.	.
chr1	12895661	12895661	G	T	exonic	PRAMEF10	.	nonsynonymous SNV	PRAMEF10:NM_001039361:exon2:c.C187A:p.R63S	rs2743620	.	.	.	.	.	0.2	.	T	.	.	.	.	.	.	.	0.187	.	.	.	.	.	.	.	.	T	.	.	.	.	0.025	1.498	.	.	.	.	.	.	.	.
chr1	13115967	13115967	C	T	exonic	HNRNPCL2	.	nonsynonymous SNV	HNRNPCL2:NM_001136561:exon2:c.G434A:p.R145H	rs28713604	.	.	.	.	.	1.2	.	D	.	.	.	.	.	.	.	0.24	.	.	.	.	.	.	.	.	T	.	.	.	.	1.049	12.22	.	.	.	.	.	.	.	.
chr1	13223363	13223363	G	A	exonic	PRAMEF18;PRAMEF22	.	nonsynonymous SNV	PRAMEF18:NM_001099850:exon3:c.C1409T:p.S470F,PRAMEF22:NM_001100631:exon3:c.C1409T:p.S470F	rs78574397	.	.	.	.	.	0.1	.	.	.	.	.	.	.	.	.	.	.	.	.	.	.	.	.	.	T	.	.	.	.	-0.043	1.09	.	.	.	.	.	.	.	.
chr1	13223386	13223386	C	A	exonic	PRAMEF18;PRAMEF22	.	synonymous SNV	PRAMEF18:NM_001099850:exon3:c.G1386T:p.T462T,PRAMEF22:NM_001100631:exon3:c.G1386T:p.T462T	rs60378296	.	.	.	.	.	.	.	.	.	.	.	.	.	.	.	.	.	.	.	.	.	.	.	.	.	.	.	.	.	.	.	.	.	.	.	.	.	.	.
chr1	13225001	13225001	A	G	exonic	PRAMEF18;PRAMEF22	.	synonymous SNV	PRAMEF18:NM_001099850:exon2:c.T720C:p.S240S,PRAMEF22:NM_001100631:exon2:c.T720C:p.S240S	rs71237278	.	.	.	.	.	.	.	.	.	.	.	.	.	.	.	.	.	.	.	.	.	.	.	.	.	.	.	.	.	.	.	.	.	.	.	.	.	.	.
chr1	13225068	13225068	A	G	exonic	PRAMEF18;PRAMEF22	.	nonsynonymous SNV	PRAMEF18:NM_001099850:exon2:c.T653C:p.L218P,PRAMEF22:NM_001100631:exon2:c.T653C:p.L218P	rs61780078	.	.	.	.	.	0.1	.	.	.	.	.	.	.	.	.	.	.	.	.	.	.	.	.	.	T	.	.	.	.	0.502	6.526	.	.	.	.	.	.	.	.
chr1	13225325	13225325	T	C	exonic	PRAMEF18;PRAMEF22	.	synonymous SNV	PRAMEF18:NM_001099850:exon2:c.A396G:p.R132R,PRAMEF22:NM_001100631:exon2:c.A396G:p.R132R	rs61780077	.	.	.	.	.	.	.	.	.	.	.	.	.	.	.	.	.	.	.	.	.	.	.	.	.	.	.	.	.	.	.	.	.	.	.	.	.	.	.
chr1	13225359	13225359	A	G	exonic	PRAMEF18;PRAMEF22	.	nonsynonymous SNV	PRAMEF18:NM_001099850:exon2:c.T362C:p.L121P,PRAMEF22:NM_001100631:exon2:c.T362C:p.L121P	rs80264629	.	.	.	.	.	0.1	.	.	.	.	.	.	.	.	.	.	.	.	.	.	.	.	.	.	T	.	.	.	.	-0.069	0.961	.	.	.	.	.	.	.	.
chr1	13226052	13226052	T	C	exonic	PRAMEF18;PRAMEF22	.	nonsynonymous SNV	PRAMEF18:NM_001099850:exon1:c.A55G:p.R19G,PRAMEF22:NM_001100631:exon1:c.A55G:p.R19G	.	.	.	.	.	.	0.1	.	.	.	.	.	.	.	.	.	.	.	.	.	.	.	.	.	.	T	.	.	.	.	1.427	15.26	.	.	.	.	.	.	.	.
chr1	13306667	13306667	A	G	exonic	PRAMEF33	.	nonsynonymous SNV	PRAMEF33:NM_001291381:exon3:c.A317G:p.Q106R	.	.	.	.	.	.	0	.	.	.	.	.	.	.	.	.	.	.	.	.	.	.	.	.	.	.	.	.	.	.	-0.012	1.262	.	.	.	.	.	.	.	.
chr1	13308331	13308331	A	G	exonic	PRAMEF33	.	nonsynonymous SNV	PRAMEF33:NM_001291381:exon4:c.A869G:p.Y290C	rs866085728	.	.	.	.	.	0.1	.	.	.	.	.	.	.	.	.	.	.	.	.	.	.	.	.	.	.	.	.	.	.	-0.339	0.258	0.466	N	.	.	.	.	.	0
chr1	13308378	13308378	G	A	exonic	PRAMEF33	.	nonsynonymous SNV	PRAMEF33:NM_001291381:exon4:c.G916A:p.A306T	rs879849157	.	.	.	.	.	0.1	.	.	.	.	.	.	.	.	.	.	.	.	.	.	.	.	.	.	.	.	.	.	.	-1.35	0.001	0.527	N	.	.	.	.	.	0
chr1	13308464	13308464	C	T	exonic	PRAMEF33	.	synonymous SNV	PRAMEF33:NM_001291381:exon4:c.C1002T:p.T334T	rs9438809	.	.	.	.	.	.	.	.	.	.	.	.	.	.	.	.	.	.	.	.	.	.	.	.	.	.	.	.	.	.	.	.	.	.	.	.	.	.	.
chr1	13308474	13308474	C	G	exonic	PRAMEF33	.	nonsynonymous SNV	PRAMEF33:NM_001291381:exon4:c.C1012G:p.Q338E	rs201960966	.	.	.	.	.	0	.	.	.	.	.	.	.	.	.	.	.	.	.	.	.	.	.	.	.	.	.	.	.	-0.306	0.303	.	.	.	.	.	.	.	.
chr1	13308487	13308487	C	T	exonic	PRAMEF33	.	nonsynonymous SNV	PRAMEF33:NM_001291381:exon4:c.C1025T:p.A342V	rs199939975	.	.	.	.	.	0	.	.	.	.	.	.	.	.	.	.	.	.	.	.	.	.	.	.	.	.	.	.	.	-0.625	0.064	.	.	.	.	.	.	.	.
chr1	13308494	13308494	A	G	exonic	PRAMEF33	.	synonymous SNV	PRAMEF33:NM_001291381:exon4:c.A1032G:p.L344L	rs200876824	.	.	.	.	.	.	.	.	.	.	.	.	.	.	.	.	.	.	.	.	.	.	.	.	.	.	.	.	.	.	.	.	.	.	.	.	.	.	.
chr1	13322217	13322217	G	A	exonic	PRAMEF15	.	nonsynonymous SNV	PRAMEF15:NM_001098376:exon4:c.G1390A:p.G464S	.	.	.	.	.	.	3.16	D	T	.	.	N	N	.	T	D	0.157	T	T	T	0.092	.	0.175	.	T	.	T	T	D	T	1.818	17.86	0.957	N	N	-0.845	0.592	-1.09	0.386	0
chr1	13369421	13369421	C	A	exonic	PRAMEF19	.	synonymous SNV	PRAMEF19:NM_001099790:exon3:c.G1086T:p.G362G	.	.	.	.	.	.	.	.	.	.	.	.	.	.	.	.	.	.	.	.	.	.	.	.	.	.	.	.	.	.	.	.	.	.	.	.	.	.	.	.
chr1	13371759	13371759	A	G	exonic	PRAMEF19	.	nonsynonymous SNV	PRAMEF19:NM_001099790:exon1:c.T142C:p.C48R	.	.	.	.	.	.	0.2	.	.	.	.	.	.	.	.	.	.	.	.	.	.	.	.	.	.	T	.	.	.	T	0.348	4.84	.	.	.	.	.	.	.	.
chr1	13392079	13392079	T	C	exonic	PRAMEF17	.	synonymous SNV	PRAMEF17:NM_001099851:exon3:c.T1002C:p.T334T	rs3013103	.	.	.	.	.	.	.	.	.	.	.	.	.	.	.	.	.	.	.	.	.	.	.	.	.	.	.	.	.	.	.	.	.	.	.	.	.	.	.
chr1	13418237	13418237	C	G	exonic	PRAMEF20	.	nonsynonymous SNV	PRAMEF20:NM_001099852:exon3:c.C403G:p.L135V	rs199886862	.	.	.	.	.	0.3	.	T	.	.	.	.	.	.	.	0.074	.	.	.	.	.	.	.	.	T	.	.	.	T	-0.867	0.017	.	.	.	.	.	.	.	.
chr1	13475857	13475857	T	C	exonic	LRRC38	.	nonsynonymous SNV	LRRC38:NM_001010847:exon2:c.A874G:p.K292E	rs3013105	.	.	.	.	.	0.19	T	T	B	B	N	P	N	T	N	0.019	T	T	.	0.148	.	.	.	T	T	T	T	T	T	1.093	12.7	0.304	N	N	-1.213	0.218	-0.998	0.491	0.938
chr1	13614369	13614369	C	G	exonic	PDPN	.	nonsynonymous SNV	PDPN:NM_001006624:exon5:c.C314G:p.A105G,PDPN:NM_001006625:exon5:c.C314G:p.A105G,PDPN:NM_001385053:exon5:c.C314G:p.A105G,PDPN:NM_006474:exon5:c.C440G:p.A147G,PDPN:NM_198389:exon5:c.C668G:p.A223G	rs2486188	.	.	.	.	.	0.19	T	T	B	B	N	P	N	T	N	0.118	T	T	.	0.129	.	.	0.081	T	T	T	T	T	T	0.65	7.993	0.289	N	N	-0.953	0.457	-0.685	0.922	0.077
chr1	13778803	13778803	G	A	exonic	PRDM2	.	synonymous SNV	PRDM2:NM_001007257:exon3:c.G405A:p.E135E,PRDM2:NM_012231:exon8:c.G1008A:p.E336E,PRDM2:NM_015866:exon8:c.G1008A:p.E336E	rs1203678	.	.	.	.	.	.	.	.	.	.	.	.	.	.	.	.	.	.	.	.	.	.	.	.	.	.	.	.	.	.	.	.	.	.	.	.	.	.	.
chr1	15215111	15215111	T	C	exonic	TMEM51	.	synonymous SNV	TMEM51:NM_001136217:exon2:c.T24C:p.N8N,TMEM51:NM_018022:exon2:c.T24C:p.N8N,TMEM51:NM_001136216:exon3:c.T24C:p.N8N,TMEM51:NM_001136218:exon3:c.T24C:p.N8N,TMEM51:NM_001319665:exon3:c.T24C:p.N8N	rs3820065	.	.	.	.	.	.	.	.	.	.	.	.	.	.	.	.	.	.	.	.	.	.	.	.	.	.	.	.	.	.	.	.	.	.	.	.	.	.	.
chr1	15289643	15289643	G	A	exonic	FHAD1	.	nonsynonymous SNV	FHAD1:NM_052929:exon4:c.G545A:p.R182H	rs486557	.	.	.	.	.	0.19	T	T	B	B	N	P	N	T	N	0.019	T	T	.	0.022	.	.	.	T	T	T	T	T	T	-0.821	0.022	0.756	N	N	-1.85	0.019	-1.921	0.02	0.984
chr1	15327067	15327067	C	T	exonic	FHAD1	.	synonymous SNV	FHAD1:NM_052929:exon12:c.C1482T:p.H494H	rs3765357	.	.	.	.	.	.	.	.	.	.	.	.	.	.	.	.	.	.	.	.	.	.	.	.	.	.	.	.	.	.	.	.	.	.	.	.	.	.	.
chr1	15485937	15485937	A	G	exonic	CELA2B	.	nonsynonymous SNV	CELA2B:NM_015849:exon6:c.A530G:p.Q177R	rs6429745	.	.	.	.	.	1.19	T	T	B	B	N	P	N	D	N	0.015	T	T	.	0.168	.	.	0.328	T	T	T	T	T	T	0.548	7	0.88	N	N	-1.503	0.08	-1.494	0.11	0.012
chr1	15524108	15524108	G	A	exonic	CASP9	.	synonymous SNV	CASP9:NM_001229:exon1:c.C93T:p.S31S,CASP9:NM_001278054:exon1:c.C93T:p.S31S	rs4645983	.	.	.	.	.	.	.	.	.	.	.	.	.	.	.	.	.	.	.	.	.	.	.	.	.	.	.	.	.	.	.	.	.	.	.	.	.	.	.
chr1	15565920	15565920	A	C	exonic	DNAJC16	.	synonymous SNV	DNAJC16:NM_001287811:exon11:c.A664C:p.R222R,DNAJC16:NM_015291:exon12:c.A1600C:p.R534R	rs2236215	.	.	.	.	.	.	.	.	.	.	.	.	.	.	.	.	.	.	.	.	.	.	.	.	.	.	.	.	.	.	.	.	.	.	.	.	.	.	.
chr1	15577823	15577823	C	T	exonic	AGMAT	.	synonymous SNV	AGMAT:NM_024758:exon5:c.G762A:p.S254S	rs11544523	.	.	.	.	.	.	.	.	.	.	.	.	.	.	.	.	.	.	.	.	.	.	.	.	.	.	.	.	.	.	.	.	.	.	.	.	.	.	.
chr1	15583355	15583355	C	G	exonic	AGMAT	.	nonsynonymous SNV	AGMAT:NM_024758:exon2:c.G313C:p.G105R	rs6429757	.	.	.	.	.	1.19	T	T	B	B	N	P	N	D	N	0.063	T	T	.	0.25	.	.	0.363	T	T	T	T	T	T	1.156	13.28	0.644	N	N	-1.556	0.066	-1.411	0.146	1
chr1	15633482	15633482	C	T	exonic	DDI2	.	synonymous SNV	DDI2:NM_032341:exon4:c.C549T:p.A183A	rs3795763	.	.	.	.	.	.	.	.	.	.	.	.	.	.	.	.	.	.	.	.	.	.	.	.	.	.	.	.	.	.	.	.	.	.	.	.	.	.	.
chr1	15660052	15660052	T	C	exonic	RSC1A1	.	nonsynonymous SNV	RSC1A1:NM_006511:exon1:c.T184C:p.F62L	rs3766163	.	.	.	.	.	1.19	T	T	B	B	N	P	L	T	N	0.052	T	T	.	0.061	.	.	0.036	T	T	T	T	T	T	1.72	17.16	0.837	D	N	-0.496	1.184	-0.281	1.603	0.03
chr1	15716271	15716271	T	C	exonic	PLEKHM2	.	nonsynonymous SNV	PLEKHM2:NM_015164:exon2:c.T95C:p.I32T	rs12091750	1153283	Dilated_Cardiomyopathy,_Recessive|not_provided	MedGen:CN239222|MedGen:CN517202	criteria_provided,_multiple_submitters,_no_conflicts	Benign	1.19	T	T	B	B	N	P	N	T	N	0.069	T	T	.	0.163	.	.	0.191	D	T	T	T	T	T	2.01	19.33	0.544	N	N	-0.601	0.985	-0.309	1.546	0.984
chr1	15807479	15807479	T	C	exonic	UQCRHL	.	synonymous SNV	UQCRHL:NM_001089591:exon1:c.A171G:p.V57V	rs181656265	706759	not_provided	MedGen:CN517202	criteria_provided,_single_submitter	Benign	.	.	.	.	.	.	.	.	.	.	.	.	.	.	.	.	.	.	.	.	.	.	.	.	.	.	.	.	.	.	.	.	.	.
chr1	15807492	15807492	T	C	exonic	UQCRHL	.	nonsynonymous SNV	UQCRHL:NM_001089591:exon1:c.A158G:p.Y53C	rs7417535	696185	not_provided	MedGen:CN517202	criteria_provided,_single_submitter	Benign	0.7	.	T	.	.	.	.	.	.	.	0.071	.	.	.	.	.	.	.	T	T	T	T	.	T	1.022	11.9	0.791	N	.	.	.	.	.	0.008
chr1	15807577	15807577	C	T	exonic	UQCRHL	.	nonsynonymous SNV	UQCRHL:NM_001089591:exon1:c.G73A:p.E25K	rs61744357	.	.	.	.	.	2.7	.	D	.	.	.	.	.	.	.	0.06	.	.	.	.	.	.	.	T	T	T	T	.	D	2.909	23.2	0.92	N	.	.	.	.	.	0.011
chr1	15929512	15929512	T	C	exonic	SPEN	.	nonsynonymous SNV	SPEN:NM_015001:exon11:c.T3272C:p.L1091P	rs848209	1323912	RADIO-TARTAGLIA_SYNDROME	MedGen:C5543339,OMIM:619312	criteria_provided,_single_submitter	Benign	0.18	T	T	B	B	.	P	N	T	N	0.014	T	T	.	0.06	.	.	0.372	T	T	T	T	T	T	0.626	7.765	0.776	N	N	-1.03	0.373	-0.892	0.631	0.097
chr1	15932648	15932648	G	A	exonic	SPEN	.	synonymous SNV	SPEN:NM_015001:exon11:c.G6408A:p.Q2136Q	rs58017855	.	.	.	.	.	.	.	.	.	.	.	.	.	.	.	.	.	.	.	.	.	.	.	.	.	.	.	.	.	.	.	.	.	.	.	.	.	.	.
chr1	15933318	15933318	A	G	exonic	SPEN	.	nonsynonymous SNV	SPEN:NM_015001:exon11:c.A7078G:p.N2360D	rs848210	1258399	RADIO-TARTAGLIA_SYNDROME|not_provided	MedGen:C5543339,OMIM:619312|MedGen:CN517202	criteria_provided,_multiple_submitters,_no_conflicts	Benign	0.18	T	T	B	B	.	P	N	T	N	0.015	T	T	.	0.099	.	.	0.264	T	T	T	T	T	T	0.462	6.106	0.538	N	N	-1.237	0.202	-1.093	0.383	0.23
chr1	15939409	15939409	T	A	exonic	SPEN	.	synonymous SNV	SPEN:NM_015001:exon15:c.T10977A:p.I3659I	rs41269155	.	.	.	.	.	.	.	.	.	.	.	.	.	.	.	.	.	.	.	.	.	.	.	.	.	.	.	.	.	.	.	.	.	.	.	.	.	.	.
chr1	16251413	16251413	G	C	exonic	FBXO42	.	nonsynonymous SNV	FBXO42:NM_018994:exon10:c.C1411G:p.P471A	rs12069239	.	.	.	.	.	0.19	T	T	B	B	N	P	N	T	N	0.013	T	T	.	0.031	.	.	0.246	T	T	T	T	T	T	0.022	1.478	0.457	N	N	-0.995	0.41	-0.856	0.681	0.713
chr1	16400810	16400810	-	CTT	exonic	SPATA21	.	nonframeshift insertion	SPATA21:NM_001353349:exon9:c.1014_1015insAAG:p.K338_L339insK,SPATA21:NM_198546:exon11:c.1083_1084insAAG:p.K361_L362insK	rs139527123	.	.	.	.	.	.	.	.	.	.	.	.	.	.	.	.	.	.	.	.	.	.	.	.	.	.	.	.	.	.	.	.	.	.	.	.	.	.	.
chr1	16564177	16564177	G	A	exonic	NBPF1	.	unknown	UNKNOWN	rs2419525	.	.	.	.	.	.	.	.	.	.	.	.	.	.	.	.	.	.	.	.	.	.	.	.	.	.	.	.	.	.	.	.	.	.	.	.	.	.	.
chr1	16577417	16577417	T	A	exonic	NBPF1	.	unknown	UNKNOWN	rs61772344	.	.	.	.	.	0.7	.	T	.	.	.	.	.	.	.	0.155	.	.	.	.	.	.	.	T	.	T	T	.	T	0.476	6.25	0.628	N	N	.	.	.	.	0
chr1	16580808	16580808	C	T	exonic	NBPF1	.	unknown	UNKNOWN	rs681623	.	.	.	.	.	0.7	.	T	.	.	.	.	.	.	.	0.045	.	.	.	.	.	.	.	T	.	T	T	.	T	-0.93	0.012	0.502	N	N	.	.	.	.	0.755
chr1	16580833	16580833	G	T	exonic	NBPF1	.	unknown	UNKNOWN	rs4661383	.	.	.	.	.	.	.	.	.	.	.	.	.	.	.	.	.	.	.	.	.	.	.	.	.	.	.	.	.	.	.	.	.	.	.	.	.	.	.
chr1	16585519	16585519	A	C	exonic	NBPF1	.	unknown	UNKNOWN	rs10909417	.	.	.	.	.	0.7	.	T	.	.	.	.	.	.	.	0.238	.	.	.	.	.	.	.	T	.	T	T	.	T	0.385	5.265	0.372	N	N	.	.	.	.	0
chr1	16587113	16587113	T	C	exonic	NBPF1	.	unknown	UNKNOWN	rs531297430	.	.	.	.	.	0.8	.	T	.	.	.	.	.	.	.	0.06	.	.	T	.	.	0.061	.	T	.	T	T	.	T	-0.367	0.226	0.4	N	N	.	.	.	.	0.14
chr1	16587138	16587138	G	T	exonic	NBPF1	.	unknown	UNKNOWN	rs75826632	.	.	.	.	.	.	.	.	.	.	.	.	.	.	.	.	.	.	.	.	.	.	.	.	.	.	.	.	.	.	.	.	.	.	.	.	.	.	.
chr1	16587182	16587182	T	C	exonic	NBPF1	.	unknown	UNKNOWN	rs71263230	.	.	.	.	.	1.7	.	T	.	.	.	.	.	.	.	0.04	.	.	.	.	.	.	.	T	.	T	T	.	D	-0.249	0.401	0.353	N	N	.	.	.	.	0.773
chr1	16588862	16588862	C	T	exonic	NBPF1	.	unknown	UNKNOWN	rs199859875	.	.	.	.	.	.	.	.	.	.	.	.	.	.	.	.	.	.	.	.	.	.	.	.	.	.	.	.	.	.	.	.	.	.	.	.	.	.	.
chr1	16588939	16588939	T	C	exonic	NBPF1	.	unknown	UNKNOWN	rs202129231	.	.	.	.	.	0.7	.	T	.	.	.	.	.	.	.	0.044	.	.	.	.	.	.	.	T	.	T	T	.	T	0.144	2.509	0.702	N	N	.	.	.	.	0.989
chr1	16757312	16757312	T	C	exonic	MST1L	.	nonsynonymous SNV	MST1L:NM_001271733:exon15:c.A1990G:p.T664A	rs1057346	.	.	.	.	.	.	.	.	.	.	.	.	.	.	.	.	.	.	.	.	.	.	.	.	.	.	.	.	.	.	.	.	.	.	.	.	.	.	.
chr1	16759007	16759007	T	C	exonic	MST1L	.	nonsynonymous SNV	MST1L:NM_001271733:exon10:c.A1189G:p.M397V	rs2329006	.	.	.	.	.	.	.	.	.	.	.	.	.	.	.	.	.	.	.	.	.	.	.	.	.	.	.	.	.	.	.	.	.	.	.	.	.	.	.
chr1	16759339	16759339	G	T	exonic	MST1L	.	synonymous SNV	MST1L:NM_001271733:exon8:c.C987A:p.T329T	rs2005622	.	.	.	.	.	.	.	.	.	.	.	.	.	.	.	.	.	.	.	.	.	.	.	.	.	.	.	.	.	.	.	.	.	.	.	.	.	.	.
chr1	16759557	16759557	T	C	exonic	MST1L	.	nonsynonymous SNV	MST1L:NM_001271733:exon7:c.A845G:p.H282R	rs1057286	.	.	.	.	.	.	.	.	.	.	.	.	.	.	.	.	.	.	.	.	.	.	.	.	.	.	.	.	.	.	.	.	.	.	.	.	.	.	.
chr1	16759590	16759590	-	C	exonic	MST1L	.	frameshift insertion	MST1L:NM_001271733:exon7:c.811dupG:p.A271Gfs*26	rs200532237	.	.	.	.	.	.	.	.	.	.	.	.	.	.	.	.	.	.	.	.	.	.	.	.	.	.	.	.	.	.	.	.	.	.	.	.	.	.	.
chr1	16924341	16924341	A	G	exonic	CROCC	.	synonymous SNV	CROCC:NM_014675:exon3:c.A213G:p.T71T	rs57174186	696246	not_provided	MedGen:CN517202	criteria_provided,_single_submitter	Likely_benign	.	.	.	.	.	.	.	.	.	.	.	.	.	.	.	.	.	.	.	.	.	.	.	.	.	.	.	.	.	.	.	.	.	.
chr1	16938425	16938425	C	T	exonic	CROCC	.	nonsynonymous SNV	CROCC:NM_014675:exon11:c.C1316T:p.A439V	rs4463721	.	.	.	.	.	0.13	T	T	.	.	.	N	.	T	N	0.026	T	T	.	0.071	.	.	0.044	T	.	T	T	T	.	1.146	13.19	0.991	N	N	-0.488	1.201	-0.423	1.332	1
chr1	16938444	16938444	T	C	exonic	CROCC	.	synonymous SNV	CROCC:NM_014675:exon11:c.T1335C:p.D445D	rs4558023	.	.	.	.	.	.	.	.	.	.	.	.	.	.	.	.	.	.	.	.	.	.	.	.	.	.	.	.	.	.	.	.	.	.	.	.	.	.	.
chr1	16939065	16939065	C	T	exonic	CROCC	.	nonsynonymous SNV	CROCC:NM_014675:exon12:c.C1531T:p.P511S	rs9435793	.	.	.	.	.	1.15	T	T	.	.	.	N	.	T	N	0.13	T	T	.	0.03	.	.	0.052	T	T	T	T	T	T	2.168	20.6	0.951	D	N	-0.186	1.915	0.002	2.366	0.98
chr1	16946901	16946901	A	G	exonic	CROCC	.	synonymous SNV	CROCC:NM_014675:exon17:c.A2424G:p.L808L	rs7537468	.	.	.	.	.	.	.	.	.	.	.	.	.	.	.	.	.	.	.	.	.	.	.	.	.	.	.	.	.	.	.	.	.	.	.	.	.	.	.
chr1	16946949	16946949	G	A	exonic	CROCC	.	synonymous SNV	CROCC:NM_014675:exon17:c.G2472A:p.T824T	rs7545185	.	.	.	.	.	.	.	.	.	.	.	.	.	.	.	.	.	.	.	.	.	.	.	.	.	.	.	.	.	.	.	.	.	.	.	.	.	.	.
chr1	17054002	17054002	G	T	exonic	SDHB	.	synonymous SNV	SDHB:NM_003000:exon1:c.C18A:p.A6A	rs2746462	53808	Pheochromocytoma|Gastrointestinal_stromal_tumor|Paragangliomas_4|Carney-Stratakis_syndrome|Hereditary_cancer-predisposing_syndrome|Hereditary_Paraganglioma-Pheochromocytoma_Syndromes|Mitochondrial_complex_2_deficiency,_nuclear_type_4|not_specified|not_provided	Human_Phenotype_Ontology:HP:0002666,MONDO:MONDO:0008233,MedGen:C0031511,OMIM:171300|Human_Phenotype_Ontology:HP:0100723,MONDO:MONDO:0011719,MeSH:D046152,MedGen:C0238198,OMIM:606764,Orphanet:ORPHA44890|MONDO:MONDO:0007273,MedGen:C1861848,OMIM:115310|MONDO:MONDO:0011740,MedGen:C1847319,OMIM:606864,Orphanet:ORPHA97286|MONDO:MONDO:0015356,MedGen:C0027672,Orphanet:ORPHA140162,SNOMED_CT:699346009|MONDO…	criteria_provided,_multiple_submitters,_no_conflicts	Benign	.	.	.	.	.	.	.	.	.	.	.	.	.	.	.	.	.	.	.	.	.	.	.	.	.	.	.	.	.	.	.	.	.	.
chr1	17086626	17086626	A	C	exonic	PADI2	.	synonymous SNV	PADI2:NM_007365:exon7:c.T729G:p.G243G	rs2076615	961212	Rheumatoid_arthritis|Abnormal_pulmonary_interstitial_morphology	Human_Phenotype_Ontology:HP:0001370,MONDO:MONDO:0008383,MedGen:C0003873,OMIM:180300,SNOMED_CT:69896004|Human_Phenotype_Ontology:HP:0006513,Human_Phenotype_Ontology:HP:0006530,Human_Phenotype_Ontology:HP:0006547,MONDO:MONDO:0015925,MedGen:C5441745,Orphanet:ORPHA182095	no_assertion_criteria_provided	association	.	.	.	.	.	.	.	.	.	.	.	.	.	.	.	.	.	.	.	.	.	.	.	.	.	.	.	.	.	.	.	.	.	.
chr1	17092529	17092529	G	A	exonic	PADI2	.	synonymous SNV	PADI2:NM_007365:exon6:c.C534T:p.L178L	rs11203297	.	.	.	.	.	.	.	.	.	.	.	.	.	.	.	.	.	.	.	.	.	.	.	.	.	.	.	.	.	.	.	.	.	.	.	.	.	.	.
chr1	17205268	17205268	C	T	exonic	PADI1	.	synonymous SNV	PADI1:NM_013358:exon1:c.C51T:p.A17A	rs2293911	.	.	.	.	.	.	.	.	.	.	.	.	.	.	.	.	.	.	.	.	.	.	.	.	.	.	.	.	.	.	.	.	.	.	.	.	.	.	.
chr1	17271160	17271160	C	T	exonic	PADI3	.	synonymous SNV	PADI3:NM_016233:exon9:c.C1029T:p.R343R	rs2293916	.	.	.	.	.	.	.	.	.	.	.	.	.	.	.	.	.	.	.	.	.	.	.	.	.	.	.	.	.	.	.	.	.	.	.	.	.	.	.
chr1	17282953	17282953	G	T	exonic	PADI3	.	synonymous SNV	PADI3:NM_016233:exon16:c.G1869T:p.P623P	rs2293920	.	.	.	.	.	.	.	.	.	.	.	.	.	.	.	.	.	.	.	.	.	.	.	.	.	.	.	.	.	.	.	.	.	.	.	.	.	.	.
chr1	17331039	17331039	G	A	exonic	PADI4	.	nonsynonymous SNV	PADI4:NM_012387:exon2:c.G163A:p.G55S	rs11203366	961214	Rheumatoid_arthritis|Abnormal_pulmonary_interstitial_morphology	Human_Phenotype_Ontology:HP:0001370,MONDO:MONDO:0008383,MedGen:C0003873,OMIM:180300,SNOMED_CT:69896004|Human_Phenotype_Ontology:HP:0006513,Human_Phenotype_Ontology:HP:0006530,Human_Phenotype_Ontology:HP:0006547,MONDO:MONDO:0015925,MedGen:C5441745,Orphanet:ORPHA182095	no_assertion_criteria_provided	association	0.18	T	T	B	B	N	P	N	T	N	0.022	T	T	.	0.025	.	.	0.109	T	T	T	T	T	.	-1.581	0.001	0.485	N	N	-2.09	0.006	-2.135	0.007	1
chr1	17331121	17331121	T	C	exonic	PADI4	.	nonsynonymous SNV	PADI4:NM_012387:exon2:c.T245C:p.V82A	rs11203367	961215	Rheumatoid_arthritis|Abnormal_pulmonary_interstitial_morphology	Human_Phenotype_Ontology:HP:0001370,MONDO:MONDO:0008383,MedGen:C0003873,OMIM:180300,SNOMED_CT:69896004|Human_Phenotype_Ontology:HP:0006513,Human_Phenotype_Ontology:HP:0006530,Human_Phenotype_Ontology:HP:0006547,MONDO:MONDO:0015925,MedGen:C5441745,Orphanet:ORPHA182095	no_assertion_criteria_provided	association	0.18	T	T	B	B	N	P	N	T	N	0.035	T	T	.	0.103	.	.	0.133	T	T	T	T	T	.	0.429	5.742	0.26	N	N	-1.343	0.142	-1.171	0.308	0.068
chr1	17336167	17336167	T	C	exonic	PADI4	.	synonymous SNV	PADI4:NM_012387:exon4:c.T349C:p.L117L	rs1748033	961217	Rheumatoid_arthritis|Abnormal_pulmonary_interstitial_morphology	Human_Phenotype_Ontology:HP:0001370,MONDO:MONDO:0008383,MedGen:C0003873,OMIM:180300,SNOMED_CT:69896004|Human_Phenotype_Ontology:HP:0006513,Human_Phenotype_Ontology:HP:0006530,Human_Phenotype_Ontology:HP:0006547,MONDO:MONDO:0015925,MedGen:C5441745,Orphanet:ORPHA182095	no_assertion_criteria_provided	association	.	.	.	.	.	.	.	.	.	.	.	.	.	.	.	.	.	.	.	.	.	.	.	.	.	.	.	.	.	.	.	.	.	.
chr1	17336210	17336210	G	C	exonic	PADI4	.	nonsynonymous SNV	PADI4:NM_012387:exon4:c.G392C:p.R131T	rs12733102	.	.	.	.	.	1.18	T	T	P	B	N	N	M	T	N	0.062	T	T	.	0.069	.	.	0.297	T	T	T	T	T	.	1.134	13.09	0.813	N	N	-0.621	0.95	-0.82	0.73	1
chr1	17348042	17348042	C	A	exonic	PADI4	.	synonymous SNV	PADI4:NM_012387:exon10:c.C1149A:p.R383R	rs2240335	.	.	.	.	.	.	.	.	.	.	.	.	.	.	.	.	.	.	.	.	.	.	.	.	.	.	.	.	.	.	.	.	.	.	.	.	.	.	.
chr1	17382033	17382033	G	A	exonic	PADI6	.	nonsynonymous SNV	PADI6:NM_207421:exon6:c.G620A:p.R207Q	rs61766772	.	.	.	.	.	0.7	.	T	.	.	.	.	N	.	.	0.051	.	.	.	.	.	.	.	T	T	T	T	.	.	0.161	2.694	0.79	N	.	.	.	.	.	0.015
chr1	17823071	17823071	C	A	exonic	ACTL8	.	synonymous SNV	ACTL8:NM_030812:exon2:c.C63A:p.G21G	rs2296035	.	.	.	.	.	.	.	.	.	.	.	.	.	.	.	.	.	.	.	.	.	.	.	.	.	.	.	.	.	.	.	.	.	.	.	.	.	.	.
chr1	18481403	18481403	C	G	exonic	KLHDC7A	.	nonsynonymous SNV	KLHDC7A:NM_152375:exon1:c.C422G:p.P141R	rs2992755	.	.	.	.	.	0.18	T	T	B	B	.	P	N	T	N	0.024	T	T	.	0.098	.	.	0.393	T	T	T	T	T	T	-0.048	1.062	0.758	N	N	-1.4	0.117	-1.365	0.17	1
chr1	18481459	18481459	C	A	exonic	KLHDC7A	.	nonsynonymous SNV	KLHDC7A:NM_152375:exon1:c.C478A:p.R160S	rs11261022	.	.	.	.	.	0.19	T	T	B	B	U	P	N	T	N	0.067	T	T	.	0.043	.	.	0.431	T	T	T	T	T	T	-1.108	0.004	0.886	N	N	-1.576	0.061	-1.611	0.072	1
chr1	18481798	18481798	C	A	exonic	KLHDC7A	.	nonsynonymous SNV	KLHDC7A:NM_152375:exon1:c.C817A:p.H273N	rs2992753	.	.	.	.	.	0.19	T	T	B	B	N	P	N	T	N	0.045	T	T	.	0.133	.	.	0.408	T	T	T	T	T	T	1.285	14.28	0.296	N	N	-1.052	0.351	-0.824	0.725	1
chr1	18481971	18481971	T	A	exonic	KLHDC7A	.	synonymous SNV	KLHDC7A:NM_152375:exon1:c.T990A:p.A330A	rs3007718	.	.	.	.	.	.	.	.	.	.	.	.	.	.	.	.	.	.	.	.	.	.	.	.	.	.	.	.	.	.	.	.	.	.	.	.	.	.	.
chr1	18482032	18482032	A	C	exonic	KLHDC7A	.	nonsynonymous SNV	KLHDC7A:NM_152375:exon1:c.A1051C:p.T351P	rs2992752	.	.	.	.	.	0.19	T	T	B	B	N	P	N	T	N	0.037	T	T	.	0.094	.	.	0.485	T	T	T	T	T	T	-0.097	0.841	0.086	N	N	-1.876	0.017	-1.772	0.038	1
chr1	18839800	18839800	G	A	exonic	TAS1R2	.	synonymous SNV	TAS1R2:NM_152232:exon6:c.C2319T:p.S773S	rs12033832	.	.	.	.	.	.	.	.	.	.	.	.	.	.	.	.	.	.	.	.	.	.	.	.	.	.	.	.	.	.	.	.	.	.	.	.	.	.	.
chr1	18841754	18841754	G	A	exonic	TAS1R2	.	synonymous SNV	TAS1R2:NM_152232:exon5:c.C1566T:p.P522P	rs755457092	.	.	.	.	.	.	.	.	.	.	.	.	.	.	.	.	.	.	.	.	.	.	.	.	.	.	.	.	.	.	.	.	.	.	.	.	.	.	.
chr1	19084635	19084635	A	G	exonic	UBR4	.	synonymous SNV	UBR4:NM_020765:exon102:c.T14877C:p.H4959H	rs1043905	.	.	.	.	.	.	.	.	.	.	.	.	.	.	.	.	.	.	.	.	.	.	.	.	.	.	.	.	.	.	.	.	.	.	.	.	.	.	.
chr1	19086767	19086767	T	A	exonic	UBR4	.	nonsynonymous SNV	UBR4:NM_020765:exon100:c.A14599T:p.M4867L	rs12584	.	.	.	.	.	1.19	T	T	B	B	N	P	N	T	N	0.082	T	T	.	0.117	.	.	0.699	T	T	T	T	T	T	2.54	22.5	0.875	D	N	-0.628	0.938	-0.417	1.341	0.965
chr1	19088810	19088810	C	T	exonic	UBR4	.	synonymous SNV	UBR4:NM_020765:exon98:c.G14379A:p.K4793K	rs1043899	1325204	not_provided	MedGen:CN517202	criteria_provided,_single_submitter	Benign	.	.	.	.	.	.	.	.	.	.	.	.	.	.	.	.	.	.	.	.	.	.	.	.	.	.	.	.	.	.	.	.	.	.
chr1	19121349	19121349	C	G	exonic	UBR4	.	synonymous SNV	UBR4:NM_020765:exon68:c.G9981C:p.L3327L	rs1044010	1311760	not_provided	MedGen:CN517202	criteria_provided,_single_submitter	Benign	.	.	.	.	.	.	.	.	.	.	.	.	.	.	.	.	.	.	.	.	.	.	.	.	.	.	.	.	.	.	.	.	.	.
chr1	19238850	19238850	C	G	exonic	EMC1	.	nonsynonymous SNV	EMC1:NM_001271429:exon9:c.G968C:p.S323T,EMC1:NM_001271427:exon10:c.G1031C:p.S344T,EMC1:NM_001271428:exon10:c.G1034C:p.S345T,EMC1:NM_001375820:exon10:c.G1034C:p.S345T,EMC1:NM_001375821:exon10:c.G1031C:p.S344T,EMC1:NM_015047:exon10:c.G1034C:p.S345T	rs709683	1153392	Cerebellar_atrophy,_visual_impairment,_and_psychomotor_retardation|not_provided	MONDO:MONDO:0014811,MedGen:C4225172,OMIM:616875|MedGen:CN517202	criteria_provided,_multiple_submitters,_no_conflicts	Benign	0.19	T	T	B	B	N	P	L	T	N	0.081	T	T	.	0.093	.	.	0.283	T	T	T	T	T	T	2.05	19.64	0.816	N	N	-0.517	1.144	-0.272	1.624	0.049
chr1	19268643	19268643	C	T	exonic	AKR7L	.	unknown	UNKNOWN	rs2235795	.	.	.	.	.	0.1	.	.	.	.	N	P	.	.	.	0.032	T	T	.	0.019	.	.	0.373	.	.	T	T	T	T	-0.779	0.029	0.962	N	N	-1.316	0.156	-1.436	0.134	0.474
chr1	19269630	19269630	C	T	exonic	AKR7L	.	unknown	UNKNOWN	rs2235794	.	.	.	.	.	5.1	.	.	.	.	D	P	.	.	.	0.35	T	T	.	0.695	.	.	.	.	.	T	D	T	D	3.872	26.2	0.997	D	D	0.582	5.746	0.538	5.525	1
chr1	19269662	19269662	G	T	exonic	AKR7L	.	unknown	UNKNOWN	rs6665756	.	.	.	.	.	.	.	.	.	.	.	.	.	.	.	.	.	.	.	.	.	.	.	.	.	.	.	.	.	.	.	.	.	.	.	.	.	.	.
chr1	19282760	19282760	T	C	exonic	AKR7A3	.	nonsynonymous SNV	AKR7A3:NM_012067:exon7:c.A967G:p.T323A	rs1738025	.	.	.	.	.	0.18	T	T	B	B	N	P	.	T	N	0.067	T	T	.	0.111	.	.	1.273	T	T	T	T	T	T	0.914	10.58	0.111	N	N	-0.932	0.481	-0.856	0.68	0.002
chr1	19284747	19284747	T	C	exonic	AKR7A3	.	nonsynonymous SNV	AKR7A3:NM_012067:exon5:c.A643G:p.N215D	rs1738023	.	.	.	.	.	0.18	T	T	B	B	N	P	.	T	N	0.025	T	T	.	0.132	.	.	0.169	T	T	T	T	T	T	0.588	7.396	0.37	N	N	-0.993	0.411	-0.91	0.607	0.011
chr1	19285957	19285957	T	G	exonic	AKR7A3	.	synonymous SNV	AKR7A3:NM_012067:exon3:c.A438C:p.A146A	rs139064823	731953	not_provided	MedGen:CN517202	criteria_provided,_single_submitter	Likely_benign	.	.	.	.	.	.	.	.	.	.	.	.	.	.	.	.	.	.	.	.	.	.	.	.	.	.	.	.	.	.	.	.	.	.
chr1	19285983	19285983	C	T	exonic	AKR7A3	.	nonsynonymous SNV	AKR7A3:NM_012067:exon3:c.G412A:p.V138M	rs2231198	.	.	.	.	.	0.18	T	T	B	B	N	P	.	T	N	0.16	T	T	.	0.062	.	.	0.16	T	T	T	T	T	T	2.235	21.1	0.946	N	N	-0.15	2.021	-0.163	1.877	0.457
chr1	19771448	19771448	G	T	exonic	TMCO4	.	nonsynonymous SNV	TMCO4:NM_001349112:exon4:c.C214A:p.Q72K,TMCO4:NM_001349113:exon5:c.C214A:p.Q72K,TMCO4:NM_001349115:exon5:c.C214A:p.Q72K,TMCO4:NM_181719:exon5:c.C214A:p.Q72K,TMCO4:NM_001349114:exon6:c.C214A:p.Q72K	rs10917536	.	.	.	.	.	0.19	T	T	B	B	N	P	N	T	N	0.076	T	T	.	0.071	.	.	0.13	T	T	T	T	T	T	1.085	12.62	0.726	N	N	-1.224	0.21	-0.937	0.571	0.969
chr1	19920383	19920383	C	T	exonic	PLA2G2E	.	nonsynonymous SNV	PLA2G2E:NM_014589:exon4:c.G353A:p.R118H	rs61729970	.	.	.	.	.	0.19	T	T	B	B	N	P	N	T	N	0.022	T	T	.	0.093	.	.	0.284	T	T	T	T	T	T	0.527	6.781	0.944	N	N	-1.301	0.164	-1.372	0.166	1
chr1	20084839	20084839	C	T	exonic	PLA2G5	.	synonymous SNV	PLA2G5:NM_000929:exon2:c.C9T:p.G3G	rs2020887	1153412	not_specified|not_provided	MedGen:CN169374|MedGen:CN517202	criteria_provided,_single_submitter	Benign	.	.	.	.	.	.	.	.	.	.	.	.	.	.	.	.	.	.	.	.	.	.	.	.	.	.	.	.	.	.	.	.	.	.
chr1	20618562	20618562	C	T	exonic	CDA	.	synonymous SNV	CDA:NM_001785:exon4:c.C435T:p.T145T	rs1048977	.	.	.	.	.	.	.	.	.	.	.	.	.	.	.	.	.	.	.	.	.	.	.	.	.	.	.	.	.	.	.	.	.	.	.	.	.	.	.
chr1	20650507	20650507	A	C	exonic	PINK1	.	nonsynonymous SNV	PINK1:NM_032409:exon8:c.A1562C:p.N521T	rs1043424	279809	Parkinson_disease_6,_autosomal_recessive_early-onset|Congenital_disorder_of_glycosylation|not_specified|Parkinson_Disease,_Recessive|not_provided	MONDO:MONDO:0011613,MedGen:C1853833,OMIM:605909|MONDO:MONDO:0015286,MedGen:C0282577,Orphanet:ORPHA137,SNOMED_CT:238049009|MedGen:CN169374|MedGen:CN239372|MedGen:CN517202	criteria_provided,_multiple_submitters,_no_conflicts	Benign/Likely_benign	0.19	T	T	B	B	N	P	L	T	N	0.104	T	T	.	0.04	.	.	0.178	T	T	T	T	T	T	1.735	17.27	0.982	N	N	-0.672	0.861	-0.607	1.036	0.07
chr1	20666326	20666326	G	C	exonic	KIF17	.	nonsynonymous SNV	KIF17:NM_001122819:exon14:c.C2796G:p.D932E,KIF17:NM_001287212:exon14:c.C2499G:p.D833E,KIF17:NM_020816:exon14:c.C2799G:p.D933E	rs631357	.	.	.	.	.	0.18	T	T	B	B	.	P	N	T	N	0.067	T	T	.	0.147	.	.	0.39	T	T	T	T	T	T	0.602	7.533	0.534	N	N	-1.236	0.203	-0.98	0.515	0.998
chr1	20840911	20840911	A	G	exonic	EIF4G3	.	synonymous SNV	EIF4G3:NM_003760:exon25:c.T3838C:p.L1280L,EIF4G3:NM_001198801:exon28:c.T3946C:p.L1316L,EIF4G3:NM_001198802:exon28:c.T3856C:p.L1286L	rs2230573	.	.	.	.	.	.	.	.	.	.	.	.	.	.	.	.	.	.	.	.	.	.	.	.	.	.	.	.	.	.	.	.	.	.	.	.	.	.	.
chr1	21470711	21470711	G	C	exonic	NBPF3	.	nonsynonymous SNV	NBPF3:NM_001256417:exon3:c.G213C:p.E71D,NBPF3:NM_001256416:exon4:c.G423C:p.E141D,NBPF3:NM_032264:exon4:c.G423C:p.E141D,NBPF3:NM_001377491:exon7:c.G255C:p.E85D,NBPF3:NM_001377496:exon7:c.G255C:p.E85D,NBPF3:NM_001330381:exon8:c.G255C:p.E85D,NBPF3:NM_001377492:exon8:c.G255C:p.E85D,NBPF3:NM_001377493:exon8:c.G255C:p.E85D,NBPF3:NM_001377494:exon8:c.G255C:p.E85D,NBPF3:NM_001377495:exon8:c.G255C:p.E85D	rs72872292	.	.	.	.	.	2.18	T	D	P	B	.	N	N	T	N	0.178	T	T	.	0.014	.	.	0.092	T	T	T	T	T	D	0.714	8.584	0.969	N	N	-1.038	0.365	-1.154	0.323	0.003
chr1	21471756	21471756	C	G	exonic	NBPF3	.	nonsynonymous SNV	NBPF3:NM_001256417:exon4:c.C424G:p.Q142E,NBPF3:NM_001256416:exon5:c.C634G:p.Q212E,NBPF3:NM_032264:exon5:c.C634G:p.Q212E,NBPF3:NM_001377491:exon8:c.C466G:p.Q156E,NBPF3:NM_001377496:exon8:c.C466G:p.Q156E,NBPF3:NM_001330381:exon9:c.C466G:p.Q156E,NBPF3:NM_001377492:exon9:c.C466G:p.Q156E,NBPF3:NM_001377493:exon9:c.C466G:p.Q156E,NBPF3:NM_001377494:exon9:c.C466G:p.Q156E,NBPF3:NM_001377495:exon9:c.C466G:…	rs72872297	.	.	.	.	.	0.18	T	T	P	B	.	N	L	T	N	0.092	T	T	.	0.033	.	.	0.12	T	T	T	T	T	T	-0.89	0.015	0.112	N	N	-1.615	0.052	-1.725	0.046	0
chr1	21472853	21472853	C	G	exonic	NBPF3	.	nonsynonymous SNV	NBPF3:NM_001256417:exon5:c.C462G:p.D154E,NBPF3:NM_001256416:exon6:c.C672G:p.D224E,NBPF3:NM_032264:exon6:c.C672G:p.D224E,NBPF3:NM_001377491:exon9:c.C504G:p.D168E,NBPF3:NM_001377496:exon9:c.C504G:p.D168E,NBPF3:NM_001330381:exon10:c.C504G:p.D168E,NBPF3:NM_001377492:exon10:c.C504G:p.D168E,NBPF3:NM_001377493:exon10:c.C504G:p.D168E,NBPF3:NM_001377494:exon10:c.C504G:p.D168E,NBPF3:NM_001377495:exon10:c.C…	rs139898385	.	.	.	.	.	0.19	T	T	B	B	.	N	N	T	N	0.101	T	T	T	0.02	.	0.153	0.094	T	T	T	T	T	T	-0.366	0.226	0.106	N	N	-2.098	0.006	-2.111	0.008	0.63
chr1	21481730	21481730	T	C	exonic	NBPF3	.	synonymous SNV	NBPF3:NM_001256417:exon12:c.T1357C:p.L453L,NBPF3:NM_001256416:exon13:c.T1531C:p.L511L,NBPF3:NM_032264:exon13:c.T1567C:p.L523L,NBPF3:NM_001377491:exon16:c.T1399C:p.L467L,NBPF3:NM_001377496:exon16:c.T1288C:p.L430L,NBPF3:NM_001330381:exon17:c.T1399C:p.L467L,NBPF3:NM_001377492:exon17:c.T1399C:p.L467L,NBPF3:NM_001377493:exon17:c.T1399C:p.L467L,NBPF3:NM_001377494:exon17:c.T1399C:p.L467L,NBPF3:NM_001377…	rs145079058	.	.	.	.	.	.	.	.	.	.	.	.	.	.	.	.	.	.	.	.	.	.	.	.	.	.	.	.	.	.	.	.	.	.	.	.	.	.	.
chr1	21482521	21482521	G	C	exonic	NBPF3	.	nonsynonymous SNV	NBPF3:NM_001256417:exon13:c.G1434C:p.K478N,NBPF3:NM_001256416:exon14:c.G1608C:p.K536N,NBPF3:NM_032264:exon14:c.G1644C:p.K548N,NBPF3:NM_001377491:exon17:c.G1476C:p.K492N,NBPF3:NM_001377496:exon17:c.G1365C:p.K455N,NBPF3:NM_001330381:exon18:c.G1476C:p.K492N,NBPF3:NM_001377492:exon18:c.G1476C:p.K492N,NBPF3:NM_001377493:exon18:c.G1476C:p.K492N,NBPF3:NM_001377494:exon18:c.G1476C:p.K492N,NBPF3:NM_001377…	rs200063908	.	.	.	.	.	0.18	T	T	B	B	.	P	N	T	N	0.05	T	T	.	0.015	.	.	1.656	T	T	T	T	T	T	0.222	3.382	0.096	N	N	-1.992	0.009	-1.993	0.014	0
chr1	21483257	21483257	T	C	exonic	NBPF3	.	synonymous SNV	NBPF3:NM_001256417:exon14:c.T1563C:p.Y521Y,NBPF3:NM_001256416:exon15:c.T1737C:p.Y579Y,NBPF3:NM_032264:exon15:c.T1773C:p.Y591Y,NBPF3:NM_001377491:exon18:c.T1605C:p.Y535Y,NBPF3:NM_001377496:exon18:c.T1494C:p.Y498Y,NBPF3:NM_001330381:exon19:c.T1605C:p.Y535Y,NBPF3:NM_001377492:exon19:c.T1605C:p.Y535Y,NBPF3:NM_001377493:exon19:c.T1605C:p.Y535Y,NBPF3:NM_001377494:exon19:c.T1605C:p.Y535Y,NBPF3:NM_001377…	rs2651399	.	.	.	.	.	.	.	.	.	.	.	.	.	.	.	.	.	.	.	.	.	.	.	.	.	.	.	.	.	.	.	.	.	.	.	.	.	.	.
chr1	21573678	21573678	A	G	exonic	ALPL	.	synonymous SNV	ALPL:NM_001177520:exon7:c.A645G:p.P215P,ALPL:NM_001127501:exon8:c.A711G:p.P237P,ALPL:NM_000478:exon9:c.A876G:p.P292P,ALPL:NM_001369803:exon9:c.A876G:p.P292P,ALPL:NM_001369804:exon9:c.A876G:p.P292P,ALPL:NM_001369805:exon9:c.A876G:p.P292P	rs3200255	249723	Infantile_hypophosphatasia|Hypophosphatasia|Childhood_hypophosphatasia|Adult_hypophosphatasia|not_specified|not_provided	Human_Phenotype_Ontology:HP:0003239,MedGen:C0268412,OMIM:241500,Orphanet:ORPHA247651,SNOMED_CT:55236002|MONDO:MONDO:0018570,MedGen:C0020630,Orphanet:ORPHA436|MedGen:C0220743,OMIM:241510,Orphanet:ORPHA247667,SNOMED_CT:30174008|MedGen:C0268413,OMIM:146300,Orphanet:ORPHA247676,SNOMED_CT:20756002|MedGen:CN169374|MedGen:CN517202	criteria_provided,_multiple_submitters,_no_conflicts	Benign	.	.	.	.	.	.	.	.	.	.	.	.	.	.	.	.	.	.	.	.	.	.	.	.	.	.	.	.	.	.	.	.	.	.
chr1	21704391	21704391	T	C	exonic	USP48	.	nonsynonymous SNV	USP48:NM_001350164:exon19:c.A2185G:p.I729V,USP48:NM_001330394:exon20:c.A2386G:p.I796V,USP48:NM_001350166:exon20:c.A2380G:p.I794V,USP48:NM_001350167:exon20:c.A2383G:p.I795V,USP48:NM_001350168:exon20:c.A2383G:p.I795V,USP48:NM_032236:exon20:c.A2386G:p.I796V	rs61749350	.	.	.	.	.	4.19	T	T	B	B	D	D	L	T	N	0.178	T	T	.	0.169	.	.	0.269	T	T	T	T	T	D	1.84	18.02	0.995	D	N	-0.005	2.492	0.155	2.97	1
chr1	21980847	21980847	C	T	exonic	CELA3B	.	synonymous SNV	CELA3B:NM_007352:exon3:c.C153T:p.S51S	rs7528228	.	.	.	.	.	.	.	.	.	.	.	.	.	.	.	.	.	.	.	.	.	.	.	.	.	.	.	.	.	.	.	.	.	.	.	.	.	.	.
chr1	21980865	21980865	C	G	exonic	CELA3B	.	synonymous SNV	CELA3B:NM_007352:exon3:c.C171G:p.T57T	rs7528300	.	.	.	.	.	.	.	.	.	.	.	.	.	.	.	.	.	.	.	.	.	.	.	.	.	.	.	.	.	.	.	.	.	.	.	.	.	.	.
chr1	22003032	22003032	T	C	exonic	CELA3A	.	nonsynonymous SNV	CELA3A:NM_005747:exon2:c.T73C:p.S25P	rs7533776	.	.	.	.	.	0.17	T	T	B	B	.	N	N	T	N	0.162	T	T	.	0.2	.	0.211	0.106	.	T	T	T	T	T	0.165	2.74	0.424	N	N	-1.377	0.127	-1.33	0.19	0.005
chr1	22003050	22003050	C	A	exonic	CELA3A	.	nonsynonymous SNV	CELA3A:NM_005747:exon2:c.C91A:p.H31N	rs7519660	.	.	.	.	.	0.17	T	T	B	B	.	P	N	T	N	0.242	T	T	.	0.091	.	0.458	0.092	.	T	T	T	T	T	0.856	9.967	0.819	N	N	-1.647	0.045	-1.449	0.129	0
chr1	22509184	22509184	A	G	exonic	ZBTB40	.	nonsynonymous SNV	ZBTB40:NM_001330398:exon7:c.A1448G:p.Y483C,ZBTB40:NM_014870:exon9:c.A1784G:p.Y595C,ZBTB40:NM_001083621:exon10:c.A1784G:p.Y595C	rs209729	1253292	not_provided	MedGen:CN517202	criteria_provided,_single_submitter	Benign	0.19	T	T	B	B	N	P	N	T	N	0.035	T	T	.	0.018	.	.	0.144	T	T	T	T	T	T	0.926	10.71	0.275	N	N	-1.416	0.11	-1.358	0.174	0.001
chr1	22520216	22520216	G	A	exonic	ZBTB40	.	nonsynonymous SNV	ZBTB40:NM_001330398:exon12:c.G2653A:p.V885M,ZBTB40:NM_014870:exon14:c.G2989A:p.V997M,ZBTB40:NM_001083621:exon15:c.G2989A:p.V997M	rs209720	.	.	.	.	.	0.19	T	T	B	B	N	P	N	T	N	0.081	T	T	.	0.172	.	.	0.539	T	T	T	T	T	T	1.589	16.3	0.844	N	N	-0.502	1.173	-0.249	1.673	0.383
chr1	22526222	22526222	G	C	exonic	ZBTB40	.	synonymous SNV	ZBTB40:NM_001330398:exon16:c.G3210C:p.P1070P,ZBTB40:NM_014870:exon18:c.G3546C:p.P1182P,ZBTB40:NM_001083621:exon19:c.G3546C:p.P1182P	rs881646	.	.	.	.	.	.	.	.	.	.	.	.	.	.	.	.	.	.	.	.	.	.	.	.	.	.	.	.	.	.	.	.	.	.	.	.	.	.	.
chr1	22638945	22638945	A	G	exonic	C1QA	.	synonymous SNV	C1QA:NM_001347465:exon3:c.A276G:p.G92G,C1QA:NM_001347466:exon3:c.A276G:p.G92G,C1QA:NM_015991:exon3:c.A276G:p.G92G	rs172378	1153515	C1q_deficiency|not_specified|not_provided	MONDO:MONDO:0013343,MedGen:C3150902,OMIM:613652|MedGen:CN169374|MedGen:CN517202	criteria_provided,_multiple_submitters,_no_conflicts	Benign	.	.	.	.	.	.	.	.	.	.	.	.	.	.	.	.	.	.	.	.	.	.	.	.	.	.	.	.	.	.	.	.	.	.
chr1	23193140	23193140	A	G	exonic	HTR1D	.	synonymous SNV	HTR1D:NM_000864:exon2:c.T1080C:p.N360N	rs6300	.	.	.	.	.	.	.	.	.	.	.	.	.	.	.	.	.	.	.	.	.	.	.	.	.	.	.	.	.	.	.	.	.	.	.	.	.	.	.
chr1	23362440	23362440	A	G	exonic	ZNF436	.	synonymous SNV	ZNF436:NM_001370652:exon3:c.T888C:p.N296N,ZNF436:NM_030634:exon3:c.T942C:p.N314N,ZNF436:NM_001077195:exon4:c.T942C:p.N314N	rs2849028	.	.	.	.	.	.	.	.	.	.	.	.	.	.	.	.	.	.	.	.	.	.	.	.	.	.	.	.	.	.	.	.	.	.	.	.	.	.	.
chr1	23438799	23438799	C	T	exonic	ASAP3	.	synonymous SNV	ASAP3:NM_001143778:exon11:c.G1023A:p.T341T,ASAP3:NM_017707:exon12:c.G1050A:p.T350T	rs41268117	.	.	.	.	.	.	.	.	.	.	.	.	.	.	.	.	.	.	.	.	.	.	.	.	.	.	.	.	.	.	.	.	.	.	.	.	.	.	.
chr1	23520972	23520972	C	A	exonic	E2F2	.	nonsynonymous SNV	E2F2:NM_004091:exon4:c.G678T:p.Q226H	rs2075995	.	.	.	.	.	5.18	T	T	D	P	D	P	M	D	N	0.112	T	T	.	0.257	.	.	0.708	T	T	T	T	T	.	2.566	22.6	0.996	D	N	0.311	3.837	0.335	3.928	1
chr1	23521037	23521037	C	T	exonic	E2F2	.	nonsynonymous SNV	E2F2:NM_004091:exon4:c.G613A:p.G205R	rs2229297	.	.	.	.	.	0.18	T	T	B	B	N	N	L	T	N	0.122	T	T	.	0.068	.	0.215	0.385	T	T	T	T	T	.	1.025	11.94	0.914	N	N	-0.711	0.795	-0.63	1.002	1
chr1	23757004	23757004	C	T	exonic	ELOA	.	synonymous SNV	ELOA:NM_003198:exon10:c.C2214T:p.S738S	rs2076345	.	.	.	.	.	.	.	.	.	.	.	.	.	.	.	.	.	.	.	.	.	.	.	.	.	.	.	.	.	.	.	.	.	.	.	.	.	.	.
chr1	23854472	23854472	T	C	exonic	FUCA1	.	nonsynonymous SNV	FUCA1:NM_000147:exon5:c.A857G:p.Q286R	rs13551	15730	FU1/FU2_POLYMORPHISM|Fucosidosis|not_provided	.|MONDO:MONDO:0009254,MedGen:C0016788,OMIM:230000,Orphanet:ORPHA349,SNOMED_CT:64716005|MedGen:CN517202	criteria_provided,_multiple_submitters,_no_conflicts	Benign	1.19	D	T	B	B	N	P	N	T	N	0.014	T	T	.	0.057	.	.	0.347	T	T	T	T	T	T	1.815	17.84	0.97	N	N	-0.756	0.722	-0.762	0.812	0.044
chr1	24121594	24121594	G	A	exonic	IL22RA1	.	synonymous SNV	IL22RA1:NM_021258:exon7:c.C936T:p.P312P	rs17852648	.	.	.	.	.	.	.	.	.	.	.	.	.	.	.	.	.	.	.	.	.	.	.	.	.	.	.	.	.	.	.	.	.	.	.	.	.	.	.
chr1	24134307	24134307	T	G	exonic	IL22RA1	.	synonymous SNV	IL22RA1:NM_021258:exon4:c.A435C:p.P145P	rs17852649	.	.	.	.	.	.	.	.	.	.	.	.	.	.	.	.	.	.	.	.	.	.	.	.	.	.	.	.	.	.	.	.	.	.	.	.	.	.	.
chr1	24187233	24187233	G	C	exonic	IFNLR1	.	nonsynonymous SNV	IFNLR1:NM_170743:exon1:c.C16G:p.R6G,IFNLR1:NM_173064:exon1:c.C16G:p.R6G,IFNLR1:NM_173065:exon1:c.C16G:p.R6G	rs139958347	.	.	.	.	.	2.18	D	T	P	B	N	N	L	.	D	0.294	T	T	.	0.086	.	.	0.394	T	T	T	T	T	T	2.178	20.7	0.957	N	N	-0.714	0.789	-0.773	0.797	1
chr1	24379802	24379802	T	C	exonic	STPG1	.	nonsynonymous SNV	STPG1:NM_178122:exon4:c.A172G:p.I58V,STPG1:NM_001199012:exon5:c.A313G:p.I105V,STPG1:NM_001199013:exon5:c.A313G:p.I105V,STPG1:NM_001199014:exon6:c.A37G:p.I13V	rs1142057	.	.	.	.	.	0.18	T	T	B	B	N	P	L	.	N	0.019	T	T	.	0.036	.	.	0.132	T	T	T	T	T	T	0.407	5.509	0.3	N	N	-1.227	0.208	-1.236	0.254	1
chr1	24383915	24383915	A	G	exonic	STPG1	.	startloss	STPG1:NM_178122:exon3:c.T137C:p.M46T,STPG1:NM_001199012:exon4:c.T278C:p.M93T,STPG1:NM_001199013:exon4:c.T278C:p.M93T,STPG1:NM_001199014:exon5:c.T2C:p.M1?	rs11538189	.	.	.	.	.	0.18	T	T	B	B	N	P	N	.	N	0.019	T	T	.	0.098	.	.	0.171	T	T	T	T	T	T	0.645	7.939	0.274	N	N	-1.301	0.164	-1.12	0.356	1
chr1	24535214	24535214	G	A	exonic	RCAN3	.	nonsynonymous SNV	RCAN3:NM_001251985:exon2:c.G317A:p.R106Q,RCAN3:NM_001251982:exon3:c.G491A:p.R164Q	rs196432	.	.	.	.	.	0.12	T	T	.	.	.	P	.	.	N	0.102	T	T	.	0.039	.	.	.	.	.	T	T	T	T	-0.551	0.093	0.872	N	N	-2.199	0.003	-2.346	0.002	1
chr1	25228228	25228228	G	A	exonic	SYF2	.	nonsynonymous SNV	SYF2:NM_207170:exon3:c.C140T:p.A47V,SYF2:NM_015484:exon4:c.C266T:p.A89V	rs35324907	.	.	.	.	.	6.19	T	T	B	B	D	D	M	T	N	0.431	T	T	.	0.07	.	.	0.232	T	T	T	T	T	D	2.469	22.3	0.991	D	D	0.132	3.014	0.266	3.527	1
chr1	25243590	25243590	T	C	exonic	RSRP1	.	nonsynonymous SNV	RSRP1:NM_001321772:exon4:c.A716G:p.E239G,RSRP1:NM_020317:exon4:c.A716G:p.E239G	rs1043879	.	.	.	.	.	3.18	D	T	B	B	N	P	L	T	D	0.086	T	T	.	0.088	.	.	0.212	.	T	T	T	T	T	2.083	19.89	0.993	D	N	-0.407	1.368	-0.378	1.412	1
chr1	25408711	25408711	G	A	exonic	RHCE	.	nonsynonymous SNV	RHCE:NM_001330430:exon2:c.C307T:p.P103S,RHCE:NM_020485:exon2:c.C307T:p.P103S,RHCE:NM_138616:exon2:c.C307T:p.P103S,RHCE:NM_138617:exon2:c.C307T:p.P103S,RHCE:NM_138618:exon2:c.C307T:p.P103S	rs676785	166138	not_provided	MedGen:CN517202	no_assertion_provided	not_provided	0.18	T	T	B	B	N	P	.	T	N	0.139	T	T	T	0.015	.	0.174	0.3	T	.	T	T	T	T	-1.393	0.001	0.592	N	N	-1.991	0.009	-2.091	0.009	0.998
chr1	25408815	25408815	T	C	exonic	RHCE	.	nonsynonymous SNV	RHCE:NM_001330430:exon2:c.A203G:p.N68S,RHCE:NM_020485:exon2:c.A203G:p.N68S,RHCE:NM_138616:exon2:c.A203G:p.N68S,RHCE:NM_138617:exon2:c.A203G:p.N68S,RHCE:NM_138618:exon2:c.A203G:p.N68S	rs1053344	.	.	.	.	.	0.18	T	T	B	B	N	N	.	T	N	0.187	T	T	T	0.043	.	0.043	0.236	T	.	T	T	T	T	0.253	3.737	0.269	N	N	-1.623	0.05	-1.516	0.102	0
chr1	25408817	25408817	T	C	exonic	RHCE	.	synonymous SNV	RHCE:NM_001330430:exon2:c.A201G:p.S67S,RHCE:NM_020485:exon2:c.A201G:p.S67S,RHCE:NM_138616:exon2:c.A201G:p.S67S,RHCE:NM_138617:exon2:c.A201G:p.S67S,RHCE:NM_138618:exon2:c.A201G:p.S67S	rs1053343	.	.	.	.	.	.	.	.	.	.	.	.	.	.	.	.	.	.	.	.	.	.	.	.	.	.	.	.	.	.	.	.	.	.	.	.	.	.	.
chr1	25408868	25408868	G	A	exonic	RHCE	.	synonymous SNV	RHCE:NM_001330430:exon2:c.C150T:p.V50V,RHCE:NM_020485:exon2:c.C150T:p.V50V,RHCE:NM_138616:exon2:c.C150T:p.V50V,RHCE:NM_138617:exon2:c.C150T:p.V50V,RHCE:NM_138618:exon2:c.C150T:p.V50V	rs200955066	.	.	.	.	.	.	.	.	.	.	.	.	.	.	.	.	.	.	.	.	.	.	.	.	.	.	.	.	.	.	.	.	.	.	.	.	.	.	.
chr1	25563698	25563698	A	G	exonic	LDLRAP1	.	synonymous SNV	LDLRAP1:NM_015627:exon7:c.A654G:p.T218T	rs28969504	280604	Familial_hypercholesterolemia|Familial_hypercholesterolemia_4|not_specified	MONDO:MONDO:0005439,MedGen:C0020445,OMIM:PS143890,SNOMED_CT:398036000|MONDO:MONDO:0011374,MedGen:C1863512,OMIM:603813|MedGen:CN169374	criteria_provided,_multiple_submitters,_no_conflicts	Benign	.	.	.	.	.	.	.	.	.	.	.	.	.	.	.	.	.	.	.	.	.	.	.	.	.	.	.	.	.	.	.	.	.	.
chr1	26269589	26269589	G	A	exonic	CEP85	.	nonsynonymous SNV	CEP85:NM_001281517:exon8:c.G1471A:p.A491T,CEP85:NM_001319944:exon9:c.G1624A:p.A542T,CEP85:NM_022778:exon9:c.G1624A:p.A542T	rs7550997	.	.	.	.	.	0.19	T	T	B	B	N	P	L	T	N	0.042	T	T	.	0.043	.	.	0.074	T	T	T	T	T	T	1.408	15.13	0.953	N	N	-0.444	1.289	-0.332	1.499	0.209
chr1	26282768	26282768	C	T	exonic	UBXN11	.	synonymous SNV	UBXN11:NM_001077262:exon10:c.G813A:p.T271T,UBXN11:NM_145345:exon14:c.G1074A:p.T358T,UBXN11:NM_183008:exon15:c.G1173A:p.T391T	rs7522905	.	.	.	.	.	.	.	.	.	.	.	.	.	.	.	.	.	.	.	.	.	.	.	.	.	.	.	.	.	.	.	.	.	.	.	.	.	.	.
chr1	26284400	26284400	A	C	exonic	UBXN11	.	nonsynonymous SNV	UBXN11:NM_001077262:exon7:c.T575G:p.L192R,UBXN11:NM_145345:exon11:c.T836G:p.L279R,UBXN11:NM_183008:exon12:c.T935G:p.L312R	rs4332350	.	.	.	.	.	0.19	T	T	B	B	N	P	N	T	N	0.05	T	T	.	0.031	.	.	0.262	T	T	T	T	T	T	-0.091	0.866	0.644	N	N	-1.632	0.048	-1.597	0.076	1
chr1	26300987	26300987	T	C	exonic	UBXN11	.	synonymous SNV	UBXN11:NM_001077262:exon4:c.A138G:p.S46S,UBXN11:NM_183008:exon5:c.A138G:p.S46S	rs2276712	.	.	.	.	.	.	.	.	.	.	.	.	.	.	.	.	.	.	.	.	.	.	.	.	.	.	.	.	.	.	.	.	.	.	.	.	.	.	.
chr1	26336871	26336871	C	T	exonic	CRYBG2	.	nonsynonymous SNV	CRYBG2:NM_001039775:exon11:c.G3881A:p.S1294N	rs10751735	.	.	.	.	.	0.12	.	T	.	.	N	P	.	.	.	0.115	T	T	.	0.123	.	.	0.923	T	.	T	T	T	T	0.711	8.554	0.95	N	N	-1.035	0.368	-1.05	0.429	1
chr1	26338477	26338477	C	T	exonic	CRYBG2	.	synonymous SNV	CRYBG2:NM_001039775:exon7:c.G3345A:p.L1115L	rs11247919	.	.	.	.	.	.	.	.	.	.	.	.	.	.	.	.	.	.	.	.	.	.	.	.	.	.	.	.	.	.	.	.	.	.	.	.	.	.	.
chr1	26361690	26361690	G	C	exonic	ZNF683	.	synonymous SNV	ZNF683:NM_001114759:exon6:c.C1476G:p.A492A,ZNF683:NM_173574:exon6:c.C1476G:p.A492A,ZNF683:NM_001307925:exon7:c.C1536G:p.A512A	rs11583897	.	.	.	.	.	.	.	.	.	.	.	.	.	.	.	.	.	.	.	.	.	.	.	.	.	.	.	.	.	.	.	.	.	.	.	.	.	.	.
chr1	26529971	26529971	T	G	exonic	RPS6KA1	.	synonymous SNV	RPS6KA1:NM_002953:exon1:c.T51G:p.P17P	rs11800553	.	.	.	.	.	.	.	.	.	.	.	.	.	.	.	.	.	.	.	.	.	.	.	.	.	.	.	.	.	.	.	.	.	.	.	.	.	.	.
chr1	26553429	26553429	T	C	exonic	RPS6KA1	.	synonymous SNV	RPS6KA1:NM_001006665:exon6:c.T534C:p.A178A,RPS6KA1:NM_001330441:exon6:c.T459C:p.A153A,RPS6KA1:NM_002953:exon7:c.T507C:p.A169A	rs4970490	.	.	.	.	.	.	.	.	.	.	.	.	.	.	.	.	.	.	.	.	.	.	.	.	.	.	.	.	.	.	.	.	.	.	.	.	.	.	.
chr1	26557020	26557020	A	C	exonic	RPS6KA1	.	nonsynonymous SNV	RPS6KA1:NM_001006665:exon12:c.A1031C:p.K344T,RPS6KA1:NM_001330441:exon12:c.A956C:p.K319T,RPS6KA1:NM_002953:exon13:c.A1004C:p.K335T	rs2229712	.	.	.	.	.	4.18	T	T	B	B	D	P	L	T	N	0.411	T	T	.	0.166	.	.	0.74	D	T	T	T	T	.	2.568	22.6	0.995	D	D	0.119	2.964	0.297	3.697	1
chr1	26884230	26884230	T	C	exonic	GPN2	.	nonsynonymous SNV	GPN2:NM_018066:exon4:c.A790G:p.R264G	rs3170660	.	.	.	.	.	0.19	T	T	B	B	N	P	N	T	N	0.177	T	T	.	0.105	.	.	0.112	T	T	T	T	T	T	2.006	19.3	0.4	N	N	-0.598	0.991	-0.354	1.458	1
chr1	26952030	26952030	G	A	exonic	KDF1	.	synonymous SNV	KDF1:NM_152365:exon2:c.C351T:p.D117D	rs3010110	.	.	.	.	.	1.11	.	T	.	.	.	P	.	.	.	0.667	T	T	.	0.171	.	.	.	.	T	T	T	T	T	0.316	4.473	0.676	D	N	0.207	3.333	0.228	3.322	1
chr1	27100550	27100550	T	C	exonic	SLC9A1	.	synonymous SNV	SLC9A1:NM_003047:exon12:c.A2205G:p.E735E	rs4418629	1323878	Lichtenstein-knorr_syndrome|not_provided	MONDO:MONDO:0014572,MedGen:C4225383,OMIM:616291,Orphanet:ORPHA448251|MedGen:CN517202	criteria_provided,_multiple_submitters,_no_conflicts	Benign	.	.	.	.	.	.	.	.	.	.	.	.	.	.	.	.	.	.	.	.	.	.	.	.	.	.	.	.	.	.	.	.	.	.
chr1	27353306	27353306	A	G	exonic	SYTL1	.	nonsynonymous SNV	SYTL1:NM_001193308:exon14:c.A1367G:p.Q456R,SYTL1:NM_032872:exon14:c.A1331G:p.Q444R	rs3813795	.	.	.	.	.	0.19	T	T	B	B	N	P	N	T	N	0.034	T	T	.	0.044	.	.	0.26	T	T	T	T	T	T	1.274	14.2	0.697	N	N	-1.111	0.297	-0.877	0.652	0.992
chr1	27353463	27353463	G	A	exonic	SYTL1	.	synonymous SNV	SYTL1:NM_001193308:exon14:c.G1524A:p.G508G,SYTL1:NM_032872:exon14:c.G1488A:p.G496G	rs1128918	.	.	.	.	.	.	.	.	.	.	.	.	.	.	.	.	.	.	.	.	.	.	.	.	.	.	.	.	.	.	.	.	.	.	.	.	.	.	.
chr1	27353801	27353801	A	G	exonic	SYTL1	.	synonymous SNV	SYTL1:NM_001193308:exon15:c.A1638G:p.E546E,SYTL1:NM_032872:exon15:c.A1602G:p.E534E	rs8533	.	.	.	.	.	.	.	.	.	.	.	.	.	.	.	.	.	.	.	.	.	.	.	.	.	.	.	.	.	.	.	.	.	.	.	.	.	.	.
chr1	27362142	27362142	G	A	exonic	MAP3K6	.	nonsynonymous SNV	MAP3K6:NM_001297609:exon8:c.C1340T:p.T447I,MAP3K6:NM_004672:exon9:c.C1364T:p.T455I	rs1138294	.	.	.	.	.	0.18	T	T	B	B	.	P	N	T	N	0.034	T	T	.	0.079	.	.	0.122	T	T	T	T	T	T	0.303	4.319	0.982	N	N	-0.852	0.582	-0.821	0.729	1
chr1	27382530	27382530	C	T	exonic	CD164L2	.	nonsynonymous SNV	CD164L2:NM_001330448:exon2:c.G226A:p.V76M,CD164L2:NM_207397:exon2:c.G226A:p.V76M	rs2504779	.	.	.	.	.	0.2	.	T	.	.	.	.	.	.	.	0.213	.	.	.	.	.	.	.	.	.	.	.	.	T	1.121	12.97	.	.	.	.	.	.	.	.
chr1	27382554	27382554	C	T	exonic	CD164L2	.	nonsynonymous SNV	CD164L2:NM_001330448:exon2:c.G202A:p.G68R,CD164L2:NM_207397:exon2:c.G202A:p.G68R	rs2474297	.	.	.	.	.	0.2	.	T	.	.	.	.	.	.	.	0.089	.	.	.	.	.	.	.	.	.	.	.	.	T	0.062	1.775	.	.	.	.	.	.	.	.
chr1	27882794	27882794	A	G	exonic	THEMIS2	.	synonymous SNV	THEMIS2:NM_001105556:exon4:c.A1470G:p.L490L,THEMIS2:NM_001286115:exon4:c.A882G:p.L294L,THEMIS2:NM_001286113:exon5:c.A1083G:p.L361L	rs3766398	.	.	.	.	.	.	.	.	.	.	.	.	.	.	.	.	.	.	.	.	.	.	.	.	.	.	.	.	.	.	.	.	.	.	.	.	.	.	.
chr1	27882851	27882851	T	C	exonic	THEMIS2	.	synonymous SNV	THEMIS2:NM_001105556:exon4:c.T1527C:p.V509V,THEMIS2:NM_001286115:exon4:c.T939C:p.V313V,THEMIS2:NM_001286113:exon5:c.T1140C:p.V380V	rs3766399	.	.	.	.	.	.	.	.	.	.	.	.	.	.	.	.	.	.	.	.	.	.	.	.	.	.	.	.	.	.	.	.	.	.	.	.	.	.	.
chr1	27882855	27882855	A	G	exonic	THEMIS2	.	nonsynonymous SNV	THEMIS2:NM_001105556:exon4:c.A1531G:p.K511E,THEMIS2:NM_001286115:exon4:c.A943G:p.K315E,THEMIS2:NM_001286113:exon5:c.A1144G:p.K382E	rs3766400	.	.	.	.	.	0.19	T	T	B	B	N	P	N	T	N	0.043	T	T	.	0.166	.	.	0.512	T	T	T	T	T	T	1.793	17.68	0.726	N	N	-0.583	1.018	-0.437	1.307	1
chr1	28237768	28237768	A	G	exonic	ATP5IF1	.	nonsynonymous SNV	ATP5IF1:NM_178190:exon3:c.A187G:p.R63G	rs9508	.	.	.	.	.	0.13	T	T	B	B	.	P	.	.	N	0.045	T	T	.	0.004	.	.	.	.	.	T	T	T	.	-0.651	0.056	0.486	N	N	-2.07	0.006	-2.167	0.006	1
chr1	28473868	28473868	C	A	exonic	PHACTR4	.	nonsynonymous SNV	PHACTR4:NM_023923:exon6:c.C1168A:p.L390I,PHACTR4:NM_001048183:exon7:c.C1138A:p.L380I,PHACTR4:NM_001350158:exon8:c.C1162A:p.L388I,PHACTR4:NM_001350160:exon8:c.C1138A:p.L380I,PHACTR4:NM_001350161:exon8:c.C1090A:p.L364I,PHACTR4:NM_001350159:exon9:c.C1162A:p.L388I	rs61785974	.	.	.	.	.	3.19	D	T	B	B	N	P	M	T	N	0.184	T	T	.	0.039	.	.	0.092	T	T	T	T	T	T	1.153	13.25	0.922	D	N	-0.551	1.078	-0.561	1.106	0.001
chr1	28535124	28535124	G	A	exonic	RCC1	.	synonymous SNV	RCC1:NM_001269:exon5:c.G516A:p.V172V,RCC1:NM_001048194:exon6:c.G609A:p.V203V,RCC1:NM_001048195:exon6:c.G567A:p.V189V,RCC1:NM_001048199:exon7:c.G516A:p.V172V,RCC1:NM_001381865:exon8:c.G516A:p.V172V,RCC1:NM_001381866:exon8:c.G516A:p.V172V	rs2066726	.	.	.	.	.	.	.	.	.	.	.	.	.	.	.	.	.	.	.	.	.	.	.	.	.	.	.	.	.	.	.	.	.	.	.	.	.	.	.
chr1	28812463	28812463	G	T	exonic	OPRD1	.	nonsynonymous SNV	OPRD1:NM_000911:exon1:c.G80T:p.C27F	rs1042114	.	.	.	.	.	1.19	T	T	B	B	N	P	N	T	N	0.042	T	T	.	0.104	.	.	1.112	D	T	T	T	T	T	1.411	15.16	0.74	N	N	-1.226	0.209	-1.091	0.385	1
chr1	29115779	29115779	C	T	exonic	EPB41	.	synonymous SNV	EPB41:NM_203343:exon16:c.C2310T:p.T770T,EPB41:NM_001166007:exon17:c.C1788T:p.T596T,EPB41:NM_001376015:exon18:c.C2472T:p.T824T,EPB41:NM_004437:exon18:c.C1749T:p.T583T,EPB41:NM_001376014:exon19:c.C2508T:p.T836T,EPB41:NM_001166005:exon20:c.C2577T:p.T859T,EPB41:NM_001376013:exon20:c.C2577T:p.T859T,EPB41:NM_001376022:exon20:c.C1950T:p.T650T,EPB41:NM_203342:exon20:c.C1908T:p.T636T	rs536178	981322	Elliptocytosis_1|not_provided	MONDO:MONDO:0012731,MedGen:C2678497,OMIM:611804|MedGen:CN517202	criteria_provided,_multiple_submitters,_no_conflicts	Benign	.	.	.	.	.	.	.	.	.	.	.	.	.	.	.	.	.	.	.	.	.	.	.	.	.	.	.	.	.	.	.	.	.	.
chr1	29148829	29148829	C	T	exonic	SRSF4	.	nonsynonymous SNV	SRSF4:NM_005626:exon6:c.G1066A:p.G356S	rs2230678	.	.	.	.	.	1.19	T	T	B	B	N	P	N	T	N	0.043	T	T	.	0.055	.	.	0.223	T	T	T	T	T	T	1.433	15.3	0.897	D	N	-0.562	1.058	-0.361	1.444	0.975
chr1	29149136	29149136	T	G	exonic	SRSF4	.	nonsynonymous SNV	SRSF4:NM_005626:exon6:c.A759C:p.E253D	rs2230679	.	.	.	.	.	0.19	T	T	B	B	N	P	N	T	N	0.022	T	T	.	0.028	.	.	0.203	T	T	T	T	T	T	0.088	1.982	0.717	N	N	-1.472	0.09	-1.383	0.16	0.999
chr1	29203187	29203187	T	C	exonic	MECR	.	synonymous SNV	MECR:NM_001024732:exon5:c.A369G:p.A123A,MECR:NM_001349717:exon5:c.A447G:p.A149A,MECR:NM_016011:exon5:c.A597G:p.A199A,MECR:NM_001349714:exon6:c.A369G:p.A123A,MECR:NM_001349715:exon6:c.A702G:p.A234A,MECR:NM_001349716:exon6:c.A681G:p.A227A,MECR:NM_001349712:exon7:c.A369G:p.A123A,MECR:NM_001349713:exon7:c.A369G:p.A123A,MECR:NM_001349711:exon8:c.A369G:p.A123A	rs1062924	1240872	Dystonia,_childhood-onset,_with_optic_atrophy_and_basal_ganglia_abnormalities|not_provided	MONDO:MONDO:0015003,MedGen:C4310634,OMIM:617282,Orphanet:ORPHA508093|MedGen:CN517202	criteria_provided,_multiple_submitters,_no_conflicts	Benign	.	.	.	.	.	.	.	.	.	.	.	.	.	.	.	.	.	.	.	.	.	.	.	.	.	.	.	.	.	.	.	.	.	.
chr1	29216125	29216125	A	G	exonic	MECR	.	nonsynonymous SNV	MECR:NM_001024732:exon3:c.T58C:p.F20L,MECR:NM_001349717:exon3:c.T136C:p.F46L,MECR:NM_016011:exon3:c.T286C:p.F96L,MECR:NM_001349714:exon4:c.T58C:p.F20L,MECR:NM_001349715:exon4:c.T391C:p.F131L,MECR:NM_001349716:exon4:c.T370C:p.F124L,MECR:NM_001349712:exon5:c.T58C:p.F20L,MECR:NM_001349713:exon5:c.T58C:p.F20L,MECR:NM_001349711:exon6:c.T58C:p.F20L	rs1128400	1247840	Dystonia,_childhood-onset,_with_optic_atrophy_and_basal_ganglia_abnormalities|not_provided	MONDO:MONDO:0015003,MedGen:C4310634,OMIM:617282,Orphanet:ORPHA508093|MedGen:CN517202	criteria_provided,_multiple_submitters,_no_conflicts	Benign	0.19	T	T	B	B	N	P	N	T	N	0.014	T	T	.	0.171	.	.	0.121	T	T	T	T	T	T	1.372	14.89	0.678	N	N	-0.937	0.475	-0.758	0.818	0.238
chr1	29304042	29304042	T	C	exonic	PTPRU	.	synonymous SNV	PTPRU:NM_001195001:exon16:c.T2664C:p.Y888Y,PTPRU:NM_133177:exon16:c.T2664C:p.Y888Y,PTPRU:NM_133178:exon16:c.T2664C:p.Y888Y,PTPRU:NM_005704:exon17:c.T2694C:p.Y898Y	rs61733825	.	.	.	.	.	.	.	.	.	.	.	.	.	.	.	.	.	.	.	.	.	.	.	.	.	.	.	.	.	.	.	.	.	.	.	.	.	.	.
chr1	30950256	30950256	G	A	exonic	PUM1	.	synonymous SNV	PUM1:NM_001020658:exon17:c.C2727T:p.G909G,PUM1:NM_014676:exon17:c.C2727T:p.G909G	rs150516130	707337	not_provided	MedGen:CN517202	criteria_provided,_single_submitter	Benign	.	.	.	.	.	.	.	.	.	.	.	.	.	.	.	.	.	.	.	.	.	.	.	.	.	.	.	.	.	.	.	.	.	.
chr1	30953968	30953968	A	G	exonic	PUM1	.	synonymous SNV	PUM1:NM_001020658:exon15:c.T2337C:p.N779N,PUM1:NM_014676:exon15:c.T2337C:p.N779N	rs2275741	1277927	Spinocerebellar_ataxia_47|not_provided	MONDO:MONDO:0033482,MedGen:C4693672,OMIM:617931|MedGen:CN517202	criteria_provided,_multiple_submitters,_no_conflicts	Benign	.	.	.	.	.	.	.	.	.	.	.	.	.	.	.	.	.	.	.	.	.	.	.	.	.	.	.	.	.	.	.	.	.	.
chr1	32204044	32204044	C	T	exonic	CCDC28B	.	synonymous SNV	CCDC28B:NM_001301011:exon3:c.C330T:p.F110F,CCDC28B:NM_024296:exon3:c.C330T:p.F110F	rs41263993	16365	Bardet-Biedl_syndrome|Bardet-Biedl_syndrome_1,_modifier_of	MONDO:MONDO:0015229,MedGen:C0752166,OMIM:PS209900,Orphanet:ORPHA110,SNOMED_CT:5619004|MedGen:C2675305	no_assertion_criteria_provided	Uncertain_significance|_risk_factor	.	.	.	.	.	.	.	.	.	.	.	.	.	.	.	.	.	.	.	.	.	.	.	.	.	.	.	.	.	.	.	.	.	.
chr1	32668367	32668367	T	C	exonic	RBBP4	.	synonymous SNV	RBBP4:NM_001135255:exon4:c.T450C:p.V150V,RBBP4:NM_001135256:exon4:c.T348C:p.V116V,RBBP4:NM_005610:exon4:c.T453C:p.V151V	rs2762904	1252948	not_provided	MedGen:CN517202	criteria_provided,_single_submitter	Benign	.	.	.	.	.	.	.	.	.	.	.	.	.	.	.	.	.	.	.	.	.	.	.	.	.	.	.	.	.	.	.	.	.	.
chr1	32826544	32826544	G	A	exonic	S100PBP	.	nonsynonymous SNV	S100PBP:NM_001256121:exon3:c.G445A:p.A149T,S100PBP:NM_022753:exon3:c.G445A:p.A149T	.	.	.	.	.	.	8.19	D	T	D	D	N	D	L	.	N	0.097	T	T	T	0.316	0.428	0.117	0.164	T	T	D	D	D	T	3.374	24.3	0.996	D	N	0.505	5.072	0.545	5.595	1
chr1	33354432	33354432	C	T	exonic	PHC2	.	synonymous SNV	PHC2:NM_001385123:exon5:c.G801A:p.T267T,PHC2:NM_001330488:exon8:c.G1440A:p.T480T,PHC2:NM_001385122:exon8:c.G1440A:p.T480T,PHC2:NM_001385109:exon9:c.G1527A:p.T509T,PHC2:NM_001385112:exon9:c.G1593A:p.T531T,PHC2:NM_001385120:exon9:c.G1527A:p.T509T,PHC2:NM_001385121:exon9:c.G1521A:p.T507T,PHC2:NM_198040:exon9:c.G1524A:p.T508T,PHC2:NM_001385119:exon10:c.G1527A:p.T509T	rs16835408	.	.	.	.	.	.	.	.	.	.	.	.	.	.	.	.	.	.	.	.	.	.	.	.	.	.	.	.	.	.	.	.	.	.	.	.	.	.	.
chr1	33367264	33367264	A	G	exonic	PHC2	.	synonymous SNV	PHC2:NM_001330488:exon6:c.T741C:p.P247P,PHC2:NM_001385122:exon6:c.T741C:p.P247P,PHC2:NM_001385109:exon7:c.T828C:p.P276P,PHC2:NM_001385112:exon7:c.T894C:p.P298P,PHC2:NM_001385120:exon7:c.T828C:p.P276P,PHC2:NM_001385121:exon7:c.T822C:p.P274P,PHC2:NM_198040:exon7:c.T828C:p.P276P,PHC2:NM_001385119:exon8:c.T828C:p.P276P	rs6425816	.	.	.	.	.	.	.	.	.	.	.	.	.	.	.	.	.	.	.	.	.	.	.	.	.	.	.	.	.	.	.	.	.	.	.	.	.	.	.
chr1	33479591	33479591	T	A	exonic	ZSCAN20	.	synonymous SNV	ZSCAN20:NM_001377376:exon2:c.T303A:p.T101T,ZSCAN20:NM_001377377:exon2:c.T303A:p.T101T,ZSCAN20:NM_001377378:exon2:c.T303A:p.T101T,ZSCAN20:NM_145238:exon2:c.T303A:p.T101T	rs16835507	.	.	.	.	.	.	.	.	.	.	.	.	.	.	.	.	.	.	.	.	.	.	.	.	.	.	.	.	.	.	.	.	.	.	.	.	.	.	.
chr1	33491143	33491143	G	A	exonic	ZSCAN20	.	synonymous SNV	ZSCAN20:NM_001377378:exon4:c.G723A:p.E241E,ZSCAN20:NM_001377376:exon6:c.G885A:p.E295E,ZSCAN20:NM_001377377:exon6:c.G885A:p.E295E,ZSCAN20:NM_145238:exon6:c.G885A:p.E295E	rs41265903	.	.	.	.	.	.	.	.	.	.	.	.	.	.	.	.	.	.	.	.	.	.	.	.	.	.	.	.	.	.	.	.	.	.	.	.	.	.	.
chr1	33491552	33491552	T	G	exonic	ZSCAN20	.	nonsynonymous SNV	ZSCAN20:NM_001377378:exon4:c.T1132G:p.Y378D,ZSCAN20:NM_001377379:exon5:c.T340G:p.Y114D,ZSCAN20:NM_001377376:exon6:c.T1294G:p.Y432D,ZSCAN20:NM_001377377:exon6:c.T1294G:p.Y432D,ZSCAN20:NM_145238:exon6:c.T1294G:p.Y432D	rs4403594	.	.	.	.	.	0.19	T	T	B	B	N	P	N	T	N	0.158	T	T	.	0.218	.	.	0.365	T	T	T	T	T	T	1.309	14.45	0.499	N	N	-0.867	0.562	-0.526	1.16	0.769
chr1	33559328	33559328	T	C	exonic	CSMD2	.	synonymous SNV	CSMD2:NM_001281956:exon54:c.A8526G:p.Q2842Q	rs16835591	.	.	.	.	.	.	.	.	.	.	.	.	.	.	.	.	.	.	.	.	.	.	.	.	.	.	.	.	.	.	.	.	.	.	.	.	.	.	.
chr1	33559430	33559430	A	G	exonic	CSMD2	.	synonymous SNV	CSMD2:NM_001281956:exon54:c.T8424C:p.T2808T	rs16835593	.	.	.	.	.	.	.	.	.	.	.	.	.	.	.	.	.	.	.	.	.	.	.	.	.	.	.	.	.	.	.	.	.	.	.	.	.	.	.
chr1	33605925	33605925	C	T	exonic	CSMD2	.	nonsynonymous SNV	CSMD2:NM_052896:exon42:c.G6287A:p.R2096K	rs1874045	.	.	.	.	.	0.12	.	T	B	B	.	P	N	.	.	0.058	.	.	.	.	.	.	.	T	T	T	T	.	T	0.675	8.225	0.225	N	N	.	.	.	.	0.236
chr1	33772682	33772682	T	C	exonic	CSMD2	.	nonsynonymous SNV	CSMD2:NM_001281956:exon13:c.A1733G:p.H578R,CSMD2:NM_052896:exon13:c.A1613G:p.H538R	rs474474	.	.	.	.	.	0.19	T	T	B	B	N	P	N	T	N	0.071	T	T	.	0.069	.	.	.	T	T	T	T	T	T	0.045	1.643	0.774	N	N	-1.27	0.182	-1.094	0.381	0.003
chr1	33819741	33819741	G	A	exonic	CSMD2	.	synonymous SNV	CSMD2:NM_001281956:exon9:c.C1296T:p.A432A,CSMD2:NM_052896:exon9:c.C1176T:p.A392A	rs17342512	.	.	.	.	.	.	.	.	.	.	.	.	.	.	.	.	.	.	.	.	.	.	.	.	.	.	.	.	.	.	.	.	.	.	.	.	.	.	.
chr1	33819780	33819780	C	T	exonic	CSMD2	.	synonymous SNV	CSMD2:NM_001281956:exon9:c.G1257A:p.K419K,CSMD2:NM_052896:exon9:c.G1137A:p.K379K	rs11578857	.	.	.	.	.	.	.	.	.	.	.	.	.	.	.	.	.	.	.	.	.	.	.	.	.	.	.	.	.	.	.	.	.	.	.	.	.	.	.
chr1	33864296	33864296	T	C	exonic	HMGB4	.	synonymous SNV	HMGB4:NM_001379301:exon1:c.T105C:p.Y35Y,HMGB4:NM_145205:exon2:c.T105C:p.Y35Y	rs911218	.	.	.	.	.	.	.	.	.	.	.	.	.	.	.	.	.	.	.	.	.	.	.	.	.	.	.	.	.	.	.	.	.	.	.	.	.	.	.
chr1	33864466	33864466	A	C	exonic	HMGB4	.	nonsynonymous SNV	HMGB4:NM_001379301:exon1:c.A275C:p.E92A,HMGB4:NM_001352984:exon2:c.A53C:p.E18A,HMGB4:NM_145205:exon2:c.A275C:p.E92A	rs10379	.	.	.	.	.	1.17	T	T	.	.	N	P	N	D	N	0.033	T	T	.	0.331	.	.	0.009	T	T	T	T	T	T	1.214	13.75	0.828	N	N	-0.873	0.554	-0.532	1.151	1
chr1	35097364	35097364	G	A	exonic	ZMYM1	.	nonsynonymous SNV	ZMYM1:NM_001289089:exon4:c.G217A:p.V73M,ZMYM1:NM_024772:exon4:c.G217A:p.V73M,ZMYM1:NM_001289088:exon5:c.G217A:p.V73M,ZMYM1:NM_001289090:exon5:c.G217A:p.V73M	rs2971408	.	.	.	.	.	0.19	T	T	B	B	N	P	N	T	N	0.053	T	T	.	0.031	.	.	0.158	T	T	T	T	T	T	0.112	2.201	0.636	N	N	-1.186	0.237	-0.959	0.542	0.022
chr1	35188001	35188001	C	T	exonic	SFPQ	.	nonsynonymous SNV	SFPQ:NM_005066:exon7:c.G1787A:p.S596N	.	.	.	.	.	.	4.19	.	T	B	B	D	D	N	T	N	0.25	T	T	T	0.057	0.225	0.454	0.879	T	T	T	T	D	T	2.043	19.58	0.957	D	N	-0.353	1.487	-0.065	2.15	1
chr1	35359038	35359038	C	A	exonic	ZMYM4	.	nonsynonymous SNV	ZMYM4:NM_001375653:exon3:c.C208A:p.L70M,ZMYM4:NM_005095:exon3:c.C199A:p.L67M,ZMYM4:NM_001350138:exon4:c.C103A:p.L35M	rs147284119	.	.	.	.	.	4.2	D	D	P	P	N	D	N	T	N	0.382	T	T	T	0.112	.	0.068	0.255	T	T	T	T	T	T	2.897	23.2	0.996	D	N	0.309	3.828	0.36	4.086	0.323
chr1	35850970	35850970	A	C	exonic	AGO4	.	synonymous SNV	AGO4:NM_017629:exon17:c.A2394C:p.S798S	rs4652895	.	.	.	.	.	.	.	.	.	.	.	.	.	.	.	.	.	.	.	.	.	.	.	.	.	.	.	.	.	.	.	.	.	.	.	.	.	.	.
chr1	36088072	36088072	A	G	exonic	TEKT2	.	synonymous SNV	TEKT2:NM_014466:exon10:c.A1179G:p.T393T	rs399393	1168831	not_provided	MedGen:CN517202	criteria_provided,_single_submitter	Benign	.	.	.	.	.	.	.	.	.	.	.	.	.	.	.	.	.	.	.	.	.	.	.	.	.	.	.	.	.	.	.	.	.	.
chr1	36286832	36286832	C	T	exonic	THRAP3	.	nonsynonymous SNV	THRAP3:NM_001321473:exon4:c.C602T:p.A201V,THRAP3:NM_005119:exon4:c.C602T:p.A201V,THRAP3:NM_001321471:exon5:c.C602T:p.A201V	rs6425977	.	.	.	.	.	1.19	T	T	B	B	N	P	L	T	N	0.037	T	T	.	0.061	.	.	0.513	T	T	T	T	T	T	1.523	15.88	0.99	D	N	-0.394	1.397	-0.246	1.68	1
chr1	36307804	36307804	T	G	exonic	SH3D21	.	synonymous SNV	SH3D21:NM_024676:exon3:c.T138G:p.P46P,SH3D21:NM_001162530:exon6:c.T471G:p.P157P	rs35343437	.	.	.	.	.	.	.	.	.	.	.	.	.	.	.	.	.	.	.	.	.	.	.	.	.	.	.	.	.	.	.	.	.	.	.	.	.	.	.
chr1	36355326	36355326	G	A	exonic	STK40	.	synonymous SNV	STK40:NM_001282546:exon5:c.C465T:p.S155S,STK40:NM_001282547:exon5:c.C450T:p.S150S,STK40:NM_032017:exon6:c.C450T:p.S150S	rs11263875	.	.	.	.	.	.	.	.	.	.	.	.	.	.	.	.	.	.	.	.	.	.	.	.	.	.	.	.	.	.	.	.	.	.	.	.	.	.	.
chr1	37554146	37554146	C	T	exonic	SNIP1	.	synonymous SNV	SNIP1:NM_024700:exon1:c.G84A:p.V28V	rs2273013	1153572	Psychomotor_retardation,_epilepsy,_and_craniofacial_dysmorphism|not_provided	MONDO:MONDO:0013787,MedGen:C3281055,OMIM:614501|MedGen:CN517202	criteria_provided,_multiple_submitters,_no_conflicts	Benign	.	.	.	.	.	.	.	.	.	.	.	.	.	.	.	.	.	.	.	.	.	.	.	.	.	.	.	.	.	.	.	.	.	.
chr1	37823711	37823711	T	C	exonic	MTF1	.	synonymous SNV	MTF1:NM_005955:exon8:c.A1170G:p.T390T	rs12751325	.	.	.	.	.	.	.	.	.	.	.	.	.	.	.	.	.	.	.	.	.	.	.	.	.	.	.	.	.	.	.	.	.	.	.	.	.	.	.
chr1	37873123	37873123	A	G	exonic	INPP5B	.	nonsynonymous SNV	INPP5B:NM_001297434:exon13:c.T1502C:p.M501T,INPP5B:NM_001350227:exon13:c.T1334C:p.M445T,INPP5B:NM_001350228:exon16:c.T1334C:p.M445T,INPP5B:NM_001365822:exon18:c.T1928C:p.M643T,INPP5B:NM_001365825:exon18:c.T1637C:p.M546T,INPP5B:NM_001365820:exon19:c.T1994C:p.M665T,INPP5B:NM_001365821:exon19:c.T1988C:p.M663T,INPP5B:NM_005540:exon19:c.T1994C:p.M665T,INPP5B:NM_001365823:exon20:c.T1799C:p.M600T,INPP5B…	rs11488569	1247938	not_provided	MedGen:CN517202	criteria_provided,_single_submitter	Benign	1.19	T	T	B	B	N	P	N	D	N	0.08	T	T	.	0.17	.	.	0.235	T	T	T	T	T	T	1.537	15.97	0.434	N	N	-1.207	0.222	-0.979	0.515	0
chr1	37931697	37931697	C	T	exonic	INPP5B	.	nonsynonymous SNV	INPP5B:NM_001297434:exon1:c.G16A:p.G6S	rs35267671	1240337	not_provided	MedGen:CN517202	criteria_provided,_single_submitter	Benign	4.18	D	D	P	B	N	P	M	D	N	0.345	T	T	.	0.26	.	.	.	.	T	T	T	T	T	1.077	12.53	0.932	N	N	-0.776	0.69	-0.883	0.643	1
chr1	38874610	38874610	C	T	exonic	GJA9	.	nonsynonymous SNV	GJA9:NM_030772:exon2:c.G1489A:p.V497I	rs880303	.	.	.	.	.	1.19	T	T	B	B	N	P	N	D	N	0.04	T	T	.	0.213	.	.	0.059	T	T	T	T	T	T	-0.275	0.352	0.742	N	N	-1.517	0.076	-1.564	0.086	1
chr1	38886599	38886599	G	T	exonic	RHBDL2	.	nonsynonymous SNV	RHBDL2:NM_001304746:exon8:c.C1057A:p.L353M,RHBDL2:NM_017821:exon8:c.C817A:p.L273M	rs2147914	.	.	.	.	.	4.19	T	T	D	P	D	P	M	T	N	0.201	T	T	.	0.108	.	.	0.272	T	T	T	T	T	T	3.103	23.6	0.994	D	N	0.574	5.67	0.619	6.468	0.938
chr1	39283249	39283249	G	A	exonic	MACF1	.	synonymous SNV	MACF1:NM_012090:exon7:c.G771A:p.Q257Q	rs2275188	1253961	Lissencephaly_9_with_complex_brainstem_malformation|not_provided	MONDO:MONDO:0032677,MedGen:C5193029,OMIM:618325,Orphanet:ORPHA572013|MedGen:CN517202	criteria_provided,_multiple_submitters,_no_conflicts	Benign	.	.	.	.	.	.	.	.	.	.	.	.	.	.	.	.	.	.	.	.	.	.	.	.	.	.	.	.	.	.	.	.	.	.
chr1	39370145	39370145	A	G	exonic	MACF1	.	nonsynonymous SNV	MACF1:NM_012090:exon45:c.A6868G:p.M2290V	rs2296172	1224437	not_provided	MedGen:CN517202	criteria_provided,_single_submitter	Benign	1.18	T	T	B	B	N	P	.	T	N	0.08	T	T	.	0.084	.	.	.	T	T	T	T	T	T	1.629	16.56	0.501	D	N	-0.307	1.597	-0.239	1.695	0.983
chr1	39442834	39442834	G	A	exonic	MACF1	.	nonsynonymous SNV	MACF1:NM_012090:exon73:c.G13048A:p.A4350T	rs587404	1256829	not_provided	MedGen:CN517202	criteria_provided,_single_submitter	Benign	1.18	T	T	B	B	N	P	.	T	N	0.064	T	T	.	0.077	.	.	.	T	T	T	T	T	T	1.408	15.14	0.906	D	N	-0.213	1.84	-0.037	2.238	0.997
chr1	39448691	39448691	G	C	exonic	MACF1	.	nonsynonymous SNV	MACF1:NM_012090:exon79:c.G14009C:p.S4670T	rs668556	1265932	Lissencephaly_9_with_complex_brainstem_malformation|not_provided	MONDO:MONDO:0032677,MedGen:C5193029,OMIM:618325,Orphanet:ORPHA572013|MedGen:CN517202	criteria_provided,_multiple_submitters,_no_conflicts	Benign	0.18	T	T	B	B	N	P	.	T	N	0.099	T	T	.	0.085	.	.	.	T	T	T	T	T	T	1.359	14.8	0.229	N	N	-0.188	1.91	-0.021	2.289	0.98
chr1	39492241	39492241	A	G	exonic	BMP8A	.	nonsynonymous SNV	BMP8A:NM_181809:exon1:c.A250G:p.M84V	rs4660269	.	.	.	.	.	3.19	T	T	B	B	U	P	M	T	N	0.038	T	T	.	0.075	.	.	1.557	D	T	T	T	T	T	2.059	19.71	0.96	D	N	-0.359	1.475	-0.245	1.681	1
chr1	39511903	39511903	C	T	exonic	BMP8A	.	synonymous SNV	BMP8A:NM_181809:exon3:c.C672T:p.D224D	rs6526	.	.	.	.	.	.	.	.	.	.	.	.	.	.	.	.	.	.	.	.	.	.	.	.	.	.	.	.	.	.	.	.	.	.	.	.	.	.	.
chr1	39521518	39521518	A	G	exonic	BMP8A	.	synonymous SNV	BMP8A:NM_181809:exon4:c.A816G:p.Q272Q	rs115627781	.	.	.	.	.	.	.	.	.	.	.	.	.	.	.	.	.	.	.	.	.	.	.	.	.	.	.	.	.	.	.	.	.	.	.	.	.	.	.
chr1	39522412	39522412	G	A	exonic	BMP8A	.	nonsynonymous SNV	BMP8A:NM_181809:exon5:c.G878A:p.R293H	rs6525	696727	not_provided	MedGen:CN517202	criteria_provided,_single_submitter	Benign	0.19	T	T	B	B	N	P	N	T	N	0.091	T	T	.	0.088	.	.	1.777	T	T	T	T	T	T	0.295	4.232	0.679	N	N	-1.276	0.178	-1.106	0.37	0.001
chr1	40067594	40067594	T	G	exonic	CAP1	.	nonsynonymous SNV	CAP1:NM_001105530:exon8:c.T685G:p.C229G,CAP1:NM_001330502:exon8:c.T682G:p.C228G,CAP1:NM_001350476:exon8:c.T685G:p.C229G,CAP1:NM_001350477:exon8:c.T685G:p.C229G,CAP1:NM_001350479:exon8:c.T685G:p.C229G,CAP1:NM_001350480:exon8:c.T685G:p.C229G,CAP1:NM_001350481:exon8:c.T685G:p.C229G,CAP1:NM_001350482:exon8:c.T682G:p.C228G,CAP1:NM_001350483:exon8:c.T682G:p.C228G,CAP1:NM_001350485:exon8:c.T682G:p.C228G…	rs11207440	.	.	.	.	.	0.19	T	T	B	B	N	P	N	T	N	0.043	T	T	.	0.069	.	.	0.406	T	T	T	T	T	T	2.364	21.9	0.85	N	N	-0.757	0.719	-0.496	1.209	1
chr1	40067615	40067615	T	G	exonic	CAP1	.	nonsynonymous SNV	CAP1:NM_001105530:exon8:c.T706G:p.C236G,CAP1:NM_001330502:exon8:c.T703G:p.C235G,CAP1:NM_001350476:exon8:c.T706G:p.C236G,CAP1:NM_001350477:exon8:c.T706G:p.C236G,CAP1:NM_001350479:exon8:c.T706G:p.C236G,CAP1:NM_001350480:exon8:c.T706G:p.C236G,CAP1:NM_001350481:exon8:c.T706G:p.C236G,CAP1:NM_001350482:exon8:c.T703G:p.C235G,CAP1:NM_001350483:exon8:c.T703G:p.C235G,CAP1:NM_001350485:exon8:c.T703G:p.C235G…	rs6665926	.	.	.	.	.	0.19	T	T	B	B	N	P	N	T	N	0.048	T	T	.	0.095	.	.	0.406	T	T	T	T	T	T	2.254	21.3	0.807	N	N	-0.746	0.737	-0.48	1.234	1
chr1	40067643	40067643	T	G	exonic	CAP1	.	nonsynonymous SNV	CAP1:NM_001105530:exon8:c.T734G:p.I245S,CAP1:NM_001330502:exon8:c.T731G:p.I244S,CAP1:NM_001350476:exon8:c.T734G:p.I245S,CAP1:NM_001350477:exon8:c.T734G:p.I245S,CAP1:NM_001350479:exon8:c.T734G:p.I245S,CAP1:NM_001350480:exon8:c.T734G:p.I245S,CAP1:NM_001350481:exon8:c.T734G:p.I245S,CAP1:NM_001350482:exon8:c.T731G:p.I244S,CAP1:NM_001350483:exon8:c.T731G:p.I244S,CAP1:NM_001350485:exon8:c.T731G:p.I244S…	rs6665933	.	.	.	.	.	0.19	T	T	B	B	N	P	N	T	N	0.081	T	T	.	0.102	.	.	0.478	T	T	T	T	T	T	1.216	13.76	0.624	N	N	-0.852	0.582	-0.596	1.052	1
chr1	40067648	40067648	T	G	exonic	CAP1	.	nonsynonymous SNV	CAP1:NM_001105530:exon8:c.T739G:p.C247G,CAP1:NM_001330502:exon8:c.T736G:p.C246G,CAP1:NM_001350476:exon8:c.T739G:p.C247G,CAP1:NM_001350477:exon8:c.T739G:p.C247G,CAP1:NM_001350479:exon8:c.T739G:p.C247G,CAP1:NM_001350480:exon8:c.T739G:p.C247G,CAP1:NM_001350481:exon8:c.T739G:p.C247G,CAP1:NM_001350482:exon8:c.T736G:p.C246G,CAP1:NM_001350483:exon8:c.T736G:p.C246G,CAP1:NM_001350485:exon8:c.T736G:p.C246G…	rs6665936	.	.	.	.	.	0.19	T	T	B	B	N	P	N	T	N	0.018	T	T	.	0.04	.	.	0.406	T	T	T	T	T	T	1.147	13.2	0.632	N	N	-1.091	0.315	-0.926	0.585	0.999
chr1	40067654	40067654	T	G	exonic	CAP1	.	nonsynonymous SNV	CAP1:NM_001105530:exon8:c.T745G:p.Y249D,CAP1:NM_001330502:exon8:c.T742G:p.Y248D,CAP1:NM_001350476:exon8:c.T745G:p.Y249D,CAP1:NM_001350477:exon8:c.T745G:p.Y249D,CAP1:NM_001350479:exon8:c.T745G:p.Y249D,CAP1:NM_001350480:exon8:c.T745G:p.Y249D,CAP1:NM_001350481:exon8:c.T745G:p.Y249D,CAP1:NM_001350482:exon8:c.T742G:p.Y248D,CAP1:NM_001350483:exon8:c.T742G:p.Y248D,CAP1:NM_001350485:exon8:c.T742G:p.Y248D…	rs6665937	.	.	.	.	.	0.19	T	T	B	B	N	P	N	T	N	0.045	T	T	.	0.128	.	.	0.583	T	T	T	T	T	T	2.083	19.89	0.489	N	N	-0.829	0.613	-0.576	1.083	1
chr1	40237572	40237572	G	A	exonic	RLF	.	nonsynonymous SNV	RLF:NM_012421:exon8:c.G2870A:p.G957D	rs35042446	.	.	.	.	.	8.19	D	D	D	D	D	D	L	T	N	0.263	T	T	.	0.247	.	.	1.407	T	T	T	T	T	T	3.86	26.1	0.997	D	D	0.768	8.185	0.814	10.544	1
chr1	40240054	40240054	A	T	exonic	RLF	.	nonsynonymous SNV	RLF:NM_012421:exon8:c.A5352T:p.E1784D	rs10889205	.	.	.	.	.	0.19	T	T	B	B	N	P	N	T	N	0.026	T	T	.	0.058	.	.	0.36	T	T	T	T	T	T	-0.901	0.014	0.282	N	N	-1.843	0.019	-1.899	0.022	1
chr1	40415369	40415369	C	G	exonic	SMAP2	.	synonymous SNV	SMAP2:NM_001198978:exon7:c.C579G:p.S193S,SMAP2:NM_001198979:exon7:c.C654G:p.S218S,SMAP2:NM_001198980:exon7:c.C429G:p.S143S,SMAP2:NM_022733:exon7:c.C669G:p.S223S	rs209606	.	.	.	.	.	.	.	.	.	.	.	.	.	.	.	.	.	.	.	.	.	.	.	.	.	.	.	.	.	.	.	.	.	.	.	.	.	.	.
chr1	40514996	40514996	T	C	exonic	EXO5	.	nonsynonymous SNV	EXO5:NM_001346948:exon2:c.T452C:p.L151P,EXO5:NM_001346954:exon2:c.T452C:p.L151P,EXO5:NM_001346956:exon2:c.T452C:p.L151P,EXO5:NM_001346946:exon3:c.T452C:p.L151P,EXO5:NM_001346951:exon3:c.T452C:p.L151P,EXO5:NM_001346952:exon3:c.T452C:p.L151P,EXO5:NM_001346955:exon3:c.T452C:p.L151P,EXO5:NM_022774:exon3:c.T452C:p.L151P,EXO5:NM_001346947:exon4:c.T452C:p.L151P,EXO5:NM_001346949:exon4:c.T452C:p.L151P,EX…	rs35672330	1170735	not_provided	MedGen:CN517202	criteria_provided,_single_submitter	Benign	7.19	D	D	D	D	D	N	M	T	D	0.339	T	T	.	0.274	.	.	0.811	T	T	T	T	T	T	2.732	22.9	0.996	N	N	0.099	2.883	-0.102	2.042	0.01
chr1	40738897	40738897	C	T	exonic	NFYC	.	synonymous SNV	NFYC:NM_001308114:exon1:c.C54T:p.S18S,NFYC:NM_001142587:exon2:c.C54T:p.S18S,NFYC:NM_001142588:exon2:c.C54T:p.S18S,NFYC:NM_001142589:exon2:c.C54T:p.S18S,NFYC:NM_001308115:exon2:c.C54T:p.S18S,NFYC:NM_014223:exon2:c.C54T:p.S18S,NFYC:NM_001142590:exon7:c.C54T:p.S18S	rs1057925	.	.	.	.	.	.	.	.	.	.	.	.	.	.	.	.	.	.	.	.	.	.	.	.	.	.	.	.	.	.	.	.	.	.	.	.	.	.	.
chr1	41583074	41583074	T	C	exonic	HIVEP3	.	nonsynonymous SNV	HIVEP3:NM_001127714:exon3:c.A1724G:p.H575R,HIVEP3:NM_024503:exon4:c.A1724G:p.H575R	rs2810566	.	.	.	.	.	0.19	T	T	B	B	N	P	N	T	N	0.112	T	T	.	0.028	.	.	0.227	T	T	T	T	T	T	1.172	13.41	0.445	N	N	-0.979	0.427	-0.702	0.897	0.997
chr1	41583469	41583469	C	G	exonic	HIVEP3	.	synonymous SNV	HIVEP3:NM_001127714:exon3:c.G1329C:p.L443L,HIVEP3:NM_024503:exon4:c.G1329C:p.L443L	rs2475842	389454	not_specified	MedGen:CN169374	criteria_provided,_single_submitter	Benign	.	.	.	.	.	.	.	.	.	.	.	.	.	.	.	.	.	.	.	.	.	.	.	.	.	.	.	.	.	.	.	.	.	.
chr1	42153481	42153481	C	A	exonic	GUCA2B	.	nonsynonymous SNV	GUCA2B:NM_007102:exon1:c.C31A:p.P11T	rs2297567	.	.	.	.	.	0.19	T	T	B	B	N	P	N	T	N	0.028	T	T	.	0.031	.	.	0.233	T	T	T	T	T	T	-0.715	0.04	0.633	N	N	-1.39	0.121	-1.467	0.121	0.791
chr1	42227926	42227926	A	G	exonic	FOXJ3	.	nonsynonymous SNV	FOXJ3:NM_001198850:exon5:c.T485C:p.V162A,FOXJ3:NM_001198852:exon5:c.T485C:p.V162A,FOXJ3:NM_014947:exon5:c.T485C:p.V162A,FOXJ3:NM_001198851:exon7:c.T485C:p.V162A	rs343376	.	.	.	.	.	1.19	T	T	B	B	N	P	N	D	N	0.078	T	T	.	0.226	.	.	0.306	T	T	T	T	T	T	1.757	17.43	0.92	N	N	-0.647	0.904	-0.416	1.344	1
chr1	42830502	42830502	C	T	exonic	ERMAP	.	synonymous SNV	ERMAP:NM_018538:exon2:c.C54T:p.L18L,ERMAP:NM_001017922:exon3:c.C54T:p.L18L	rs33950227	.	.	.	.	.	.	.	.	.	.	.	.	.	.	.	.	.	.	.	.	.	.	.	.	.	.	.	.	.	.	.	.	.	.	.	.	.	.	.
chr1	42830524	42830524	C	T	exonic	ERMAP	.	nonsynonymous SNV	ERMAP:NM_018538:exon2:c.C76T:p.H26Y,ERMAP:NM_001017922:exon3:c.C76T:p.H26Y	rs33953680	.	.	.	.	.	0.19	T	T	B	B	N	P	N	T	N	0.061	T	T	.	0.078	.	.	0.167	T	T	T	T	T	T	-0.34	0.257	0.541	N	N	-1.083	0.322	-1.126	0.35	0.984
chr1	43183665	43183665	T	C	exonic	CFAP57	.	synonymous SNV	CFAP57:NM_001167965:exon4:c.T549C:p.A183A,CFAP57:NM_001195831:exon4:c.T549C:p.A183A,CFAP57:NM_001378189:exon4:c.T549C:p.A183A,CFAP57:NM_152498:exon4:c.T549C:p.A183A	rs75528102	.	.	.	.	.	.	.	.	.	.	.	.	.	.	.	.	.	.	.	.	.	.	.	.	.	.	.	.	.	.	.	.	.	.	.	.	.	.	.
chr1	43183722	43183722	T	C	exonic	CFAP57	.	synonymous SNV	CFAP57:NM_001167965:exon4:c.T606C:p.A202A,CFAP57:NM_001195831:exon4:c.T606C:p.A202A,CFAP57:NM_001378189:exon4:c.T606C:p.A202A,CFAP57:NM_152498:exon4:c.T606C:p.A202A	rs663336	.	.	.	.	.	.	.	.	.	.	.	.	.	.	.	.	.	.	.	.	.	.	.	.	.	.	.	.	.	.	.	.	.	.	.	.	.	.	.
chr1	43186771	43186771	G	C	exonic	CFAP57	.	nonsynonymous SNV	CFAP57:NM_001167965:exon6:c.G1034C:p.C345S,CFAP57:NM_001195831:exon6:c.G1034C:p.C345S,CFAP57:NM_001378189:exon6:c.G1034C:p.C345S,CFAP57:NM_152498:exon6:c.G1034C:p.C345S	rs11210805	.	.	.	.	.	4.18	D	T	B	B	N	P	.	T	D	0.251	T	T	.	0.156	.	.	0.187	T	T	T	T	T	T	2.584	22.6	0.938	D	D	0.229	3.432	0.364	4.11	0.952
chr1	43209796	43209796	G	A	exonic	CFAP57	.	synonymous SNV	CFAP57:NM_001167965:exon11:c.G1809A:p.S603S,CFAP57:NM_001195831:exon11:c.G1809A:p.S603S,CFAP57:NM_001378189:exon11:c.G1809A:p.S603S,CFAP57:NM_152498:exon11:c.G1809A:p.S603S	rs2453412	.	.	.	.	.	.	.	.	.	.	.	.	.	.	.	.	.	.	.	.	.	.	.	.	.	.	.	.	.	.	.	.	.	.	.	.	.	.	.
chr1	43619068	43619068	C	T	exonic	PTPRF	.	synonymous SNV	PTPRF:NM_001329140:exon24:c.C3600T:p.R1200R,PTPRF:NM_001329139:exon26:c.C3660T:p.R1220R,PTPRF:NM_130440:exon26:c.C4485T:p.R1495R,PTPRF:NM_002840:exon27:c.C4512T:p.R1504R,PTPRF:NM_001329137:exon28:c.C3678T:p.R1226R,PTPRF:NM_001329138:exon30:c.C3702T:p.R1234R	rs1143701	.	.	.	.	.	.	.	.	.	.	.	.	.	.	.	.	.	.	.	.	.	.	.	.	.	.	.	.	.	.	.	.	.	.	.	.	.	.	.
chr1	43621160	43621160	C	T	exonic	PTPRF	.	synonymous SNV	PTPRF:NM_001329140:exon30:c.C4671T:p.Y1557Y,PTPRF:NM_001329139:exon32:c.C4731T:p.Y1577Y,PTPRF:NM_130440:exon32:c.C5556T:p.Y1852Y,PTPRF:NM_002840:exon33:c.C5583T:p.Y1861Y,PTPRF:NM_001329137:exon34:c.C4749T:p.Y1583Y,PTPRF:NM_001329138:exon36:c.C4773T:p.Y1591Y	rs1143702	.	.	.	.	.	.	.	.	.	.	.	.	.	.	.	.	.	.	.	.	.	.	.	.	.	.	.	.	.	.	.	.	.	.	.	.	.	.	.
chr1	43921556	43921556	T	G	exonic	ST3GAL3	.	synonymous SNV	ST3GAL3:NM_001350619:exon12:c.T1197G:p.V399V,ST3GAL3:NM_001350620:exon12:c.T1152G:p.V384V,ST3GAL3:NM_001350621:exon13:c.T873G:p.V291V	rs1636876	.	.	.	.	.	.	.	.	.	.	.	.	.	.	.	.	.	.	.	.	.	.	.	.	.	.	.	.	.	.	.	.	.	.	.	.	.	.	.
chr1	44129441	44129441	G	C	exonic	KLF17	.	nonsynonymous SNV	KLF17:NM_173484:exon2:c.G170C:p.S57T	rs2429051	.	.	.	.	.	0.19	T	T	B	B	N	P	L	T	N	0.034	T	T	.	0.012	.	.	0.108	T	T	T	T	T	T	-0.273	0.356	0.872	N	N	-1.454	0.096	-1.518	0.101	0
chr1	44139426	44139426	T	C	exonic	KLF18	.	nonsynonymous SNV	KLF18:NM_001358438:exon1:c.A2206G:p.T736A	rs144562521	.	.	.	.	.	0.3	.	T	.	.	.	.	.	.	.	0.048	.	.	.	.	.	.	.	.	.	.	.	.	T	-0.079	0.918	0.518	N	.	.	.	.	.	0
chr1	44139574	44139574	C	G	exonic	KLF18	.	nonsynonymous SNV	KLF18:NM_001358438:exon1:c.G2058C:p.M686I	rs182198560	.	.	.	.	.	0.3	.	T	.	.	.	.	.	.	.	0.227	.	.	.	.	.	.	.	.	.	.	.	.	T	0.59	7.419	0.629	N	.	.	.	.	.	0
chr1	44139585	44139585	C	T	exonic	KLF18	.	nonsynonymous SNV	KLF18:NM_001358438:exon1:c.G2047A:p.G683R	rs187231823	.	.	.	.	.	0.3	.	T	.	.	.	.	.	.	.	0.119	.	.	.	.	.	.	.	.	.	.	.	.	T	-0.613	0.068	0.453	N	.	.	.	.	.	0
chr1	44140582	44140582	C	T	exonic	KLF18	.	nonsynonymous SNV	KLF18:NM_001358438:exon1:c.G1050A:p.M350I	rs2429057	.	.	.	.	.	0.3	.	T	.	.	.	.	.	.	.	0.161	.	.	.	.	.	.	.	.	.	.	.	.	T	-0.077	0.925	0.298	N	.	.	.	.	.	0
chr1	44140852	44140893	GGTCTGGTTACCAGTGGAGGTCGTCATCTGTCTCCCGTAGAA	-	exonic	KLF18	.	nonframeshift deletion	KLF18:NM_001358438:exon1:c.739_780del:p.F247_T260del	.	.	.	.	.	.	.	.	.	.	.	.	.	.	.	.	.	.	.	.	.	.	.	.	.	.	.	.	.	.	.	.	.	.	.	.	.	.	.	.
chr1	44220212	44220212	C	T	exonic	DMAP1	.	nonsynonymous SNV	DMAP1:NM_019100:exon9:c.C1247T:p.P416L,DMAP1:NM_001034023:exon10:c.C1247T:p.P416L,DMAP1:NM_001034024:exon10:c.C1247T:p.P416L	rs201200802	.	.	.	.	.	0.19	T	T	B	B	N	N	N	.	N	0.266	T	T	T	0.035	.	0.507	0.462	T	T	T	T	T	T	1.838	18.01	0.911	N	N	-0.382	1.423	-0.202	1.782	1
chr1	44784335	44784335	C	G	exonic	BEST4	.	nonsynonymous SNV	BEST4:NM_153274:exon9:c.G1297C:p.V433L	rs59895800	.	.	.	.	.	1.19	T	T	B	B	N	P	N	D	N	0.028	T	T	.	0.239	.	.	0.835	T	T	T	T	T	T	0.139	2.462	0.956	N	N	-1.024	0.379	-0.991	0.5	1
chr1	45003914	45003914	G	A	exonic	HECTD3	.	synonymous SNV	HECTD3:NM_024602:exon19:c.C2370T:p.R790R	rs41312020	.	.	.	.	.	.	.	.	.	.	.	.	.	.	.	.	.	.	.	.	.	.	.	.	.	.	.	.	.	.	.	.	.	.	.	.	.	.	.
chr1	45014037	45014037	A	G	exonic	UROD	.	synonymous SNV	UROD:NM_000374:exon6:c.A603G:p.P201P	rs2228084	249962	Familial_porphyria_cutanea_tarda|not_specified|not_provided	MONDO:MONDO:0008296,MedGen:C0268323,OMIM:176100,Orphanet:ORPHA443062,SNOMED_CT:59229005|MedGen:CN169374|MedGen:CN517202	criteria_provided,_multiple_submitters,_no_conflicts	Benign	.	.	.	.	.	.	.	.	.	.	.	.	.	.	.	.	.	.	.	.	.	.	.	.	.	.	.	.	.	.	.	.	.	.
chr1	45206294	45206294	A	G	exonic	ZSWIM5	.	synonymous SNV	ZSWIM5:NM_020883:exon1:c.T57C:p.A19A	rs4454584	.	.	.	.	.	.	.	.	.	.	.	.	.	.	.	.	.	.	.	.	.	.	.	.	.	.	.	.	.	.	.	.	.	.	.	.	.	.	.
chr1	45607817	45607817	G	A	exonic	NASP	.	synonymous SNV	NASP:NM_001195193:exon4:c.G714A:p.P238P,NASP:NM_002482:exon6:c.G906A:p.P302P	rs2230657	.	.	.	.	.	.	.	.	.	.	.	.	.	.	.	.	.	.	.	.	.	.	.	.	.	.	.	.	.	.	.	.	.	.	.	.	.	.	.
chr1	45613182	45613182	A	G	exonic	NASP	.	synonymous SNV	NASP:NM_001195193:exon5:c.A1248G:p.S416S,NASP:NM_152298:exon6:c.A423G:p.S141S,NASP:NM_002482:exon7:c.A1440G:p.S480S	rs2230658	.	.	.	.	.	.	.	.	.	.	.	.	.	.	.	.	.	.	.	.	.	.	.	.	.	.	.	.	.	.	.	.	.	.	.	.	.	.	.
chr1	45613212	45613212	C	T	exonic	NASP	.	synonymous SNV	NASP:NM_001195193:exon5:c.C1278T:p.T426T,NASP:NM_152298:exon6:c.C453T:p.T151T,NASP:NM_002482:exon7:c.C1470T:p.T490T	rs2230659	.	.	.	.	.	.	.	.	.	.	.	.	.	.	.	.	.	.	.	.	.	.	.	.	.	.	.	.	.	.	.	.	.	.	.	.	.	.	.
chr1	45620405	45620405	C	T	exonic	CCDC17	.	nonsynonymous SNV	CCDC17:NM_001114938:exon13:c.G1739A:p.S580N,CCDC17:NM_001190182:exon13:c.G1712A:p.S571N	rs3014246	.	.	.	.	.	0.18	T	T	B	B	.	P	N	T	N	0.022	T	T	.	0.04	.	.	0.072	T	T	T	T	T	T	-0.131	0.716	0.622	N	N	-1.231	0.206	-1.294	0.213	1
chr1	45621905	45621905	G	A	exonic	CCDC17	.	nonsynonymous SNV	CCDC17:NM_001114938:exon8:c.C1058T:p.P353L,CCDC17:NM_001190182:exon8:c.C1031T:p.P344L	rs3014242	.	.	.	.	.	1.19	T	T	B	B	N	P	L	T	D	0.088	T	T	.	0.064	.	.	0.084	T	T	T	T	T	T	0.638	7.876	0.712	N	N	-1.075	0.329	-0.997	0.492	1
chr1	46010915	46010915	T	G	exonic	MAST2	.	nonsynonymous SNV	MAST2:NM_001319245:exon10:c.T1164G:p.D388E,MAST2:NM_001324321:exon10:c.T702G:p.D234E,MAST2:NM_015112:exon10:c.T1164G:p.D388E,MAST2:NM_001324320:exon11:c.T1185G:p.D395E	rs11211247	.	.	.	.	.	0.19	T	T	B	B	N	P	N	T	N	0.151	T	T	.	0.108	.	.	0.208	T	T	T	T	T	T	0.851	9.915	0.215	N	N	-1.135	0.277	-0.87	0.661	0.005
chr1	46031037	46031037	A	G	exonic	MAST2	.	synonymous SNV	MAST2:NM_001319245:exon23:c.A2739G:p.S913S,MAST2:NM_001324321:exon23:c.A2277G:p.S759S,MAST2:NM_015112:exon23:c.A2739G:p.S913S,MAST2:NM_001324320:exon24:c.A2760G:p.S920S	rs925524	.	.	.	.	.	.	.	.	.	.	.	.	.	.	.	.	.	.	.	.	.	.	.	.	.	.	.	.	.	.	.	.	.	.	.	.	.	.	.
chr1	46032703	46032703	A	G	exonic	MAST2	.	synonymous SNV	MAST2:NM_001319245:exon26:c.A3522G:p.V1174V,MAST2:NM_001324321:exon26:c.A3060G:p.V1020V,MAST2:NM_015112:exon26:c.A3522G:p.V1174V,MAST2:NM_001324320:exon27:c.A3543G:p.V1181V	rs1622208	.	.	.	.	.	0.5	.	.	.	.	.	P	.	.	.	.	.	.	.	.	.	.	.	.	.	T	T	.	.	0.503	6.531	0.796	N	N	.	.	.	.	0.99
chr1	46034941	46034941	T	C	exonic	MAST2	.	synonymous SNV	MAST2:NM_001319245:exon29:c.T4269C:p.T1423T,MAST2:NM_001324321:exon29:c.T3810C:p.T1270T,MAST2:NM_015112:exon29:c.T4272C:p.T1424T,MAST2:NM_001324320:exon30:c.T4293C:p.T1431T	rs17855317	.	.	.	.	.	.	.	.	.	.	.	.	.	.	.	.	.	.	.	.	.	.	.	.	.	.	.	.	.	.	.	.	.	.	.	.	.	.	.
chr1	46055845	46055845	G	A	exonic	P3R3URF-PIK3R3;PIK3R3	.	synonymous SNV	PIK3R3:NM_001328654:exon5:c.C423T:p.S141S,PIK3R3:NM_001328653:exon6:c.C648T:p.S216S,P3R3URF-PIK3R3:NM_001303427:exon7:c.C1029T:p.S343S,PIK3R3:NM_001328648:exon7:c.C759T:p.S253S,PIK3R3:NM_001328649:exon7:c.C759T:p.S253S,PIK3R3:NM_001328650:exon7:c.C759T:p.S253S,PIK3R3:NM_001328651:exon7:c.C759T:p.S253S,PIK3R3:NM_001328652:exon7:c.C891T:p.S297S,PIK3R3:NM_003629:exon7:c.C891T:p.S297S,PIK3R3:NM_00111…	rs785468	.	.	.	.	.	.	.	.	.	.	.	.	.	.	.	.	.	.	.	.	.	.	.	.	.	.	.	.	.	.	.	.	.	.	.	.	.	.	.
chr1	46055887	46055887	A	T	exonic	P3R3URF-PIK3R3;PIK3R3	.	nonsynonymous SNV	PIK3R3:NM_001328654:exon5:c.T381A:p.N127K,PIK3R3:NM_001328653:exon6:c.T606A:p.N202K,P3R3URF-PIK3R3:NM_001303427:exon7:c.T987A:p.N329K,PIK3R3:NM_001328648:exon7:c.T717A:p.N239K,PIK3R3:NM_001328649:exon7:c.T717A:p.N239K,PIK3R3:NM_001328650:exon7:c.T717A:p.N239K,PIK3R3:NM_001328651:exon7:c.T717A:p.N239K,PIK3R3:NM_001328652:exon7:c.T849A:p.N283K,PIK3R3:NM_003629:exon7:c.T849A:p.N283K,PIK3R3:NM_001114…	rs785467	.	.	.	.	.	0.19	T	T	B	B	N	P	N	T	N	0.111	T	T	.	0.129	.	.	0.128	T	T	T	T	T	T	1.718	17.15	0.543	N	N	-0.898	0.523	-0.598	1.049	0.228
chr1	46340878	46340878	C	T	exonic	NSUN4	.	nonsynonymous SNV	NSUN4:NM_199044:exon1:c.C52T:p.L18F	rs41293277	.	.	.	.	.	0.19	T	T	B	B	N	P	N	T	N	0.025	T	T	.	0.023	.	.	0.295	T	T	T	T	T	T	0.335	4.695	0.826	N	N	-1.284	0.173	-1.229	0.26	1
chr1	46344998	46344998	T	C	exonic	NSUN4	.	synonymous SNV	NSUN4:NM_001256127:exon2:c.T144C:p.D48D,NSUN4:NM_001256128:exon2:c.T144C:p.D48D,NSUN4:NM_199044:exon2:c.T291C:p.D97D	rs17361763	.	.	.	.	.	.	.	.	.	.	.	.	.	.	.	.	.	.	.	.	.	.	.	.	.	.	.	.	.	.	.	.	.	.	.	.	.	.	.
chr1	46361813	46361813	C	T	exonic	NSUN4	.	synonymous SNV	NSUN4:NM_001256127:exon6:c.C975T:p.P325P,NSUN4:NM_001256128:exon6:c.C975T:p.P325P,NSUN4:NM_199044:exon6:c.C1122T:p.P374P	rs1053624	.	.	.	.	.	.	.	.	.	.	.	.	.	.	.	.	.	.	.	.	.	.	.	.	.	.	.	.	.	.	.	.	.	.	.	.	.	.	.
chr1	46612965	46612965	T	C	exonic	MOB3C	.	synonymous SNV	MOB3C:NM_145279:exon2:c.A357G:p.A119A,MOB3C:NM_201403:exon2:c.A357G:p.A119A	rs4660947	.	.	.	.	.	.	.	.	.	.	.	.	.	.	.	.	.	.	.	.	.	.	.	.	.	.	.	.	.	.	.	.	.	.	.	.	.	.	.
chr1	46665647	46665647	A	T	exonic	ATPAF1	.	startloss	ATPAF1:NM_001243728:exon1:c.T2A:p.M1?	rs597221	.	.	.	.	.	2.11	D	.	.	.	.	P	.	.	N	0.118	T	T	.	0.064	.	.	.	.	.	T	T	T	D	0.58	7.315	0.856	N	N	-0.85	0.585	-0.912	0.604	0.994
chr1	46668139	46668139	T	C	exonic	ATPAF1	.	nonsynonymous SNV	ATPAF1:NM_001042546:exon1:c.A253G:p.S85G,ATPAF1:NM_022745:exon1:c.A253G:p.S85G	rs11211337	.	.	.	.	.	0.17	.	T	B	B	N	P	N	T	.	0.049	T	T	.	0.02	.	.	0.408	T	T	T	T	T	T	0.498	6.488	0.502	N	N	-1.718	0.034	-1.652	0.062	1
chr1	46673147	46673147	T	G	exonic	TEX38	.	nonsynonymous SNV	TEX38:NM_001145474:exon2:c.T312G:p.D104E,TEX38:NM_001300863:exon2:c.T150G:p.D50E,TEX38:NM_001300864:exon2:c.T84G:p.D28E	rs614486	.	.	.	.	.	0.15	T	T	B	B	.	P	N	T	N	0.039	.	.	.	.	.	.	.	T	T	T	T	.	T	-0.324	0.278	0.628	N	N	.	.	.	.	0.745
chr1	47106230	47106230	C	T	exonic	CYP4Z1	.	synonymous SNV	CYP4Z1:NM_178134:exon9:c.C1170T:p.I390I	rs4926802	.	.	.	.	.	.	.	.	.	.	.	.	.	.	.	.	.	.	.	.	.	.	.	.	.	.	.	.	.	.	.	.	.	.	.	.	.	.	.
chr1	47106233	47106233	C	T	exonic	CYP4Z1	.	synonymous SNV	CYP4Z1:NM_178134:exon9:c.C1173T:p.T391T	rs28463559	.	.	.	.	.	.	.	.	.	.	.	.	.	.	.	.	.	.	.	.	.	.	.	.	.	.	.	.	.	.	.	.	.	.	.	.	.	.	.
chr1	47141609	47141609	C	T	exonic	CYP4A22	.	nonsynonymous SNV	CYP4A22:NM_001010969:exon3:c.C376T:p.R126W,CYP4A22:NM_001308102:exon3:c.C376T:p.R126W	rs12564525	.	.	.	.	.	0.19	T	T	B	B	N	P	N	T	N	0.12	T	T	.	0.099	.	.	0.063	T	T	T	T	T	T	1.59	16.31	0.782	N	N	-1.512	0.078	-1.289	0.216	0
chr1	47251517	47251517	A	G	exonic	STIL	.	synonymous SNV	STIL:NM_001048166:exon17:c.T3486C:p.P1162P,STIL:NM_003035:exon17:c.T3483C:p.P1161P,STIL:NM_001282936:exon18:c.T3483C:p.P1161P,STIL:NM_001282937:exon18:c.T3432C:p.P1144P,STIL:NM_001282938:exon19:c.T3345C:p.P1115P,STIL:NM_001282939:exon19:c.T3291C:p.P1097P,STIL:NM_001377417:exon19:c.T3345C:p.P1115P	rs2758735	99995	Primary_autosomal_recessive_microcephaly_7|not_specified|not_provided	MONDO:MONDO:0012989,MedGen:C2675187,OMIM:612703|MedGen:CN169374|MedGen:CN517202	criteria_provided,_multiple_submitters,_no_conflicts	Benign	.	.	.	.	.	.	.	.	.	.	.	.	.	.	.	.	.	.	.	.	.	.	.	.	.	.	.	.	.	.	.	.	.	.
chr1	48229409	48229409	G	A	exonic	SLC5A9	.	nonsynonymous SNV	SLC5A9:NM_001011547:exon4:c.G454A:p.V152M,SLC5A9:NM_001135181:exon5:c.G529A:p.V177M	rs212989	.	.	.	.	.	3.19	T	T	B	B	D	P	N	D	N	0.098	T	T	.	0.241	.	.	0.303	T	T	T	T	T	D	1.596	16.35	0.983	N	N	-0.439	1.3	-0.31	1.543	0.649
chr1	48232061	48232061	T	G	exonic	SLC5A9	.	nonsynonymous SNV	SLC5A9:NM_001011547:exon7:c.T807G:p.I269M,SLC5A9:NM_001135181:exon8:c.T882G:p.I294M	rs212991	.	.	.	.	.	1.19	T	T	B	B	N	P	N	D	N	0.091	T	T	.	0.193	.	.	0.214	T	T	T	T	T	T	1.658	16.75	0.268	N	N	-0.732	0.759	-0.498	1.206	0.883
chr1	48242556	48242556	G	T	exonic	SLC5A9	.	stopgain	SLC5A9:NM_001011547:exon13:c.G1777T:p.E593X,SLC5A9:NM_001135181:exon14:c.G1852T:p.E618X	rs850763	.	.	.	.	.	1.6	.	.	.	.	N	P	.	.	.	0.081	.	.	.	.	.	.	.	.	.	T	D	.	.	6.499	36	0.956	N	N	-0.095	2.191	-0.433	1.314	0.999
chr1	48758912	48758912	G	T	exonic	BEND5	.	synonymous SNV	BEND5:NM_001349793:exon2:c.C226A:p.R76R,BEND5:NM_001302082:exon3:c.C226A:p.R76R,BEND5:NM_024603:exon3:c.C733A:p.R245R,BEND5:NM_001349794:exon4:c.C226A:p.R76R,BEND5:NM_001349795:exon5:c.C478A:p.R160R	rs1128934	.	.	.	.	.	.	.	.	.	.	.	.	.	.	.	.	.	.	.	.	.	.	.	.	.	.	.	.	.	.	.	.	.	.	.	.	.	.	.
chr1	50195739	50195739	C	T	exonic	ELAVL4	.	synonymous SNV	ELAVL4:NM_001144774:exon5:c.C687T:p.P229P,ELAVL4:NM_001144775:exon5:c.C795T:p.P265P,ELAVL4:NM_001144776:exon5:c.C687T:p.P229P,ELAVL4:NM_001144777:exon5:c.C696T:p.P232P,ELAVL4:NM_001294348:exon5:c.C702T:p.P234P,ELAVL4:NM_001324208:exon5:c.C696T:p.P232P,ELAVL4:NM_001324213:exon5:c.C702T:p.P234P,ELAVL4:NM_001324215:exon5:c.C702T:p.P234P,ELAVL4:NM_021952:exon5:c.C687T:p.P229P,ELAVL4:NM_001324209:exon…	rs2480683	.	.	.	.	.	.	.	.	.	.	.	.	.	.	.	.	.	.	.	.	.	.	.	.	.	.	.	.	.	.	.	.	.	.	.	.	.	.	.
chr1	50200843	50200843	C	T	exonic	ELAVL4	.	nonsynonymous SNV	ELAVL4:NM_001324208:exon7:c.C817T:p.P273S,ELAVL4:NM_001324213:exon7:c.C823T:p.P275S,ELAVL4:NM_021952:exon7:c.C808T:p.P270S	rs2494876	.	.	.	.	.	2.19	T	T	B	B	N	P	N	T	N	0.091	T	T	.	0.051	.	.	.	T	T	T	T	T	T	1.118	12.94	0.646	D	D	-0.47	1.236	-0.254	1.663	0
chr1	51798392	51798392	A	G	exonic	NRDC	.	synonymous SNV	NRDC:NM_001101662:exon22:c.T2461C:p.L821L,NRDC:NM_001242361:exon24:c.T2269C:p.L757L,NRDC:NM_002525:exon24:c.T2665C:p.L889L	rs1770791	.	.	.	.	.	.	.	.	.	.	.	.	.	.	.	.	.	.	.	.	.	.	.	.	.	.	.	.	.	.	.	.	.	.	.	.	.	.	.
chr1	51800570	51800570	G	A	exonic	NRDC	.	synonymous SNV	NRDC:NM_001101662:exon21:c.C2427T:p.P809P,NRDC:NM_001242361:exon23:c.C2235T:p.P745P,NRDC:NM_002525:exon23:c.C2631T:p.P877P	rs8375	.	.	.	.	.	.	.	.	.	.	.	.	.	.	.	.	.	.	.	.	.	.	.	.	.	.	.	.	.	.	.	.	.	.	.	.	.	.	.
chr1	51825312	51825312	T	G	exonic	NRDC	.	synonymous SNV	NRDC:NM_001101662:exon6:c.A1011C:p.G337G,NRDC:NM_001242361:exon8:c.A819C:p.G273G,NRDC:NM_002525:exon8:c.A1215C:p.G405G	rs11205896	.	.	.	.	.	.	.	.	.	.	.	.	.	.	.	.	.	.	.	.	.	.	.	.	.	.	.	.	.	.	.	.	.	.	.	.	.	.	.
chr1	51840392	51840394	TCT	-	exonic	NRDC	.	nonframeshift deletion	NRDC:NM_001101662:exon2:c.462_464del:p.E154del,NRDC:NM_001242361:exon2:c.66_68del:p.E22del,NRDC:NM_002525:exon2:c.462_464del:p.E154del	rs35723519	1321852	not_provided	MedGen:CN517202	criteria_provided,_single_submitter	Benign	.	.	.	.	.	.	.	.	.	.	.	.	.	.	.	.	.	.	.	.	.	.	.	.	.	.	.	.	.	.	.	.	.	.
chr1	52525966	52525966	C	T	exonic	TUT4	.	synonymous SNV	TUT4:NM_001009881:exon2:c.G315A:p.P105P,TUT4:NM_015269:exon2:c.G315A:p.P105P	rs12123698	.	.	.	.	.	.	.	.	.	.	.	.	.	.	.	.	.	.	.	.	.	.	.	.	.	.	.	.	.	.	.	.	.	.	.	.	.	.	.
chr1	52687760	52687760	T	C	exonic	COA7	.	nonsynonymous SNV	COA7:NM_023077:exon3:c.A656G:p.K219R	rs443751	1277168	not_provided	MedGen:CN517202	criteria_provided,_single_submitter	Benign	1.19	T	T	B	B	N	P	L	T	N	0.108	T	T	.	0.072	.	.	0.117	T	T	T	T	T	T	2.347	21.8	0.993	D	N	-0.266	1.7	-0.073	2.126	0.079
chr1	52784978	52784978	G	A	exonic	ZYG11B	.	synonymous SNV	ZYG11B:NM_024646:exon5:c.G1194A:p.G398G	rs6588443	.	.	.	.	.	.	.	.	.	.	.	.	.	.	.	.	.	.	.	.	.	.	.	.	.	.	.	.	.	.	.	.	.	.	.	.	.	.	.
chr1	53594343	53594343	G	C	exonic	GLIS1	.	nonsynonymous SNV	GLIS1:NM_147193:exon3:c.C560G:p.A187G,GLIS1:NM_001367484:exon4:c.C1085G:p.A362G	rs35227000	.	.	.	.	.	1.19	T	T	B	B	N	P	M	T	N	0.143	T	T	.	0.018	.	.	0.108	T	T	T	T	T	T	1.154	13.26	0.957	N	N	-0.976	0.431	-0.989	0.503	1
chr1	53594575	53594575	T	C	exonic	GLIS1	.	nonsynonymous SNV	GLIS1:NM_147193:exon3:c.A328G:p.T110A,GLIS1:NM_001367484:exon4:c.A853G:p.T285A	rs4307514	.	.	.	.	.	1.19	T	T	B	B	N	P	N	T	N	0.031	T	T	.	0.033	.	.	0.053	T	T	T	T	T	T	1.144	13.18	0.624	D	N	-1.203	0.225	-1.056	0.422	0.173
chr1	53600105	53600105	C	T	exonic	GLIS1	.	nonsynonymous SNV	GLIS1:NM_001367484:exon3:c.G433A:p.D145N	rs12723437	.	.	.	.	.	0.6	.	T	.	.	.	P	.	.	.	0.088	.	.	.	.	.	0.803	.	.	.	T	T	.	T	1.493	15.69	0.904	N	.	.	.	.	.	0.001
chr1	53600158	53600158	G	T	exonic	GLIS1	.	nonsynonymous SNV	GLIS1:NM_001367484:exon3:c.C380A:p.P127Q	rs12723875	.	.	.	.	.	0.6	.	T	.	.	.	P	.	.	.	0.288	.	.	.	.	.	0.643	.	.	.	T	T	.	T	1.225	13.83	0.778	N	.	.	.	.	.	0.006
chr1	53600251	53600251	G	A	exonic	GLIS1	.	nonsynonymous SNV	GLIS1:NM_001367484:exon3:c.C287T:p.P96L	rs12723911	.	.	.	.	.	0.6	.	T	.	.	.	P	.	.	.	0.072	.	.	.	.	.	0.672	.	.	.	T	T	.	T	1.42	15.21	0.893	N	.	.	.	.	.	0.01
chr1	54195477	54195477	C	T	exonic	CYB5RL	.	nonsynonymous SNV	CYB5RL:NM_001031672:exon3:c.G140A:p.R47K,CYB5RL:NM_001353353:exon3:c.G140A:p.R47K,CYB5RL:NM_001353356:exon3:c.G140A:p.R47K	rs946448	.	.	.	.	.	0.18	T	T	B	B	.	P	L	T	N	0.047	T	T	.	0.035	.	.	.	T	T	T	T	T	T	1.672	16.84	0.995	N	N	-0.274	1.679	-0.138	1.943	0.511
chr1	54218183	54218183	C	G	exonic	MRPL37	.	synonymous SNV	MRPL37:NM_016491:exon7:c.C1206G:p.G402G	rs15921	.	.	.	.	.	.	.	.	.	.	.	.	.	.	.	.	.	.	.	.	.	.	.	.	.	.	.	.	.	.	.	.	.	.	.	.	.	.	.
chr1	54653616	54653616	G	C	exonic	MROH7	.	synonymous SNV	MROH7:NM_001039464:exon3:c.G690C:p.L230L	rs9332417	.	.	.	.	.	.	.	.	.	.	.	.	.	.	.	.	.	.	.	.	.	.	.	.	.	.	.	.	.	.	.	.	.	.	.	.	.	.	.
chr1	54653769	54653769	C	T	exonic	MROH7	.	synonymous SNV	MROH7:NM_001039464:exon3:c.C843T:p.S281S	rs114952619	.	.	.	.	.	.	.	.	.	.	.	.	.	.	.	.	.	.	.	.	.	.	.	.	.	.	.	.	.	.	.	.	.	.	.	.	.	.	.
chr1	54653842	54653842	T	G	exonic	MROH7	.	nonsynonymous SNV	MROH7:NM_001039464:exon3:c.T916G:p.Y306D	rs1655519	.	.	.	.	.	0.19	T	T	B	B	N	P	N	T	N	0.069	T	T	.	0.059	.	.	0.125	T	T	T	T	T	T	0.094	2.035	0.259	N	N	-1.383	0.124	-1.309	0.203	0.988
chr1	54653861	54653861	C	T	exonic	MROH7	.	nonsynonymous SNV	MROH7:NM_001039464:exon3:c.C935T:p.S312F	rs17399810	.	.	.	.	.	4.19	D	D	D	D	N	P	L	T	N	0.5	T	T	.	0.14	.	.	0.437	T	T	T	T	T	T	2.338	21.8	0.997	N	N	-0.023	2.432	-0.192	1.805	1
chr1	54653873	54653873	A	G	exonic	MROH7	.	nonsynonymous SNV	MROH7:NM_001039464:exon3:c.A947G:p.E316G	rs1655518	.	.	.	.	.	0.19	T	T	B	B	N	P	N	T	N	0.051	T	T	.	0.034	.	.	0.081	T	T	T	T	T	T	-0.012	1.263	0.066	N	N	-1.617	0.051	-1.562	0.086	0.964
chr1	54670856	54670856	T	C	exonic	MROH7	.	nonsynonymous SNV	MROH7:NM_001291332:exon5:c.T80C:p.V27A,MROH7:NM_001039464:exon7:c.T1526C:p.V509A	rs480963	.	.	.	.	.	5.19	T	D	D	D	N	P	M	T	N	0.266	T	T	.	0.097	.	.	0.29	T	T	T	T	T	T	3.316	24.2	0.996	D	N	0.402	4.355	0.347	4.001	0.065
chr1	54674068	54674068	A	G	exonic	MROH7	.	nonsynonymous SNV	MROH7:NM_001291332:exon8:c.A407G:p.H136R,MROH7:NM_001039464:exon10:c.A1853G:p.H618R	rs570218	.	.	.	.	.	0.19	T	T	B	B	N	P	N	T	N	0.175	T	T	.	0.097	.	.	0.084	T	T	T	T	T	T	1.717	17.14	0.388	N	N	-0.901	0.519	-0.59	1.062	0.001
chr1	54702100	54702100	T	A	exonic	MROH7	.	nonsynonymous SNV	MROH7:NM_001291332:exon18:c.T1850A:p.V617D,MROH7:NM_001039464:exon20:c.T3296A:p.V1099D	rs646356	.	.	.	.	.	0.19	T	T	B	B	N	P	N	T	N	0.099	T	T	.	0.054	.	.	0.113	T	T	T	T	T	T	1.148	13.21	0.266	N	N	-1.512	0.078	-1.332	0.189	0
chr1	54781424	54781424	G	A	exonic	TTC22	.	nonsynonymous SNV	TTC22:NM_001114108:exon7:c.C1529T:p.A510V	rs2286203	.	.	.	.	.	0.19	T	T	B	B	N	P	L	T	N	0.022	T	T	.	0.037	.	.	0.287	T	T	T	T	T	T	1.863	18.21	0.993	N	N	-0.478	1.22	-0.393	1.385	0.997
chr1	54782401	54782401	A	G	exonic	TTC22	.	nonsynonymous SNV	TTC22:NM_001114108:exon6:c.T1097C:p.L366P	rs12144325	.	.	.	.	.	9.19	D	D	D	D	D	P	M	T	D	0.375	T	T	.	0.706	.	.	1.271	T	T	T	T	T	T	4.205	28.7	0.999	D	D	0.638	6.329	0.647	6.862	1
chr1	54786016	54786016	T	C	exonic	TTC22	.	synonymous SNV	TTC22:NM_001114108:exon5:c.A987G:p.E329E,TTC22:NM_017904:exon5:c.A987G:p.E329E	rs586462	.	.	.	.	.	.	.	.	.	.	.	.	.	.	.	.	.	.	.	.	.	.	.	.	.	.	.	.	.	.	.	.	.	.	.	.	.	.	.
chr1	54854229	54854229	A	G	exonic	DHCR24	.	synonymous SNV	DHCR24:NM_014762:exon7:c.T1026C:p.I342I	rs718265	281388	Desmosterolosis|not_provided	MONDO:MONDO:0011217,MedGen:C1865596,OMIM:602398,Orphanet:ORPHA35107|MedGen:CN517202	criteria_provided,_multiple_submitters,_no_conflicts	Benign	.	.	.	.	.	.	.	.	.	.	.	.	.	.	.	.	.	.	.	.	.	.	.	.	.	.	.	.	.	.	.	.	.	.
chr1	55063514	55063514	G	A	exonic	PCSK9	.	nonsynonymous SNV	PCSK9:NM_174936:exon12:c.G2009A:p.G670E	rs505151	45331	Familial_hypercholesterolemia_1|Familial_hypercholesterolemia_3|Hypobetalipoproteinemia|not_specified|not_provided	MONDO:MONDO:0007750,MedGen:C0745103,OMIM:143890,SNOMED_CT:397915002|MONDO:MONDO:0011369,MedGen:C1863551,OMIM:603776|MONDO:MONDO:0017774,MedGen:C0020597,Orphanet:ORPHA31154|MedGen:CN169374|MedGen:CN517202	criteria_provided,_multiple_submitters,_no_conflicts	Benign/Likely_benign	0.19	T	T	B	B	N	P	N	T	N	0.052	T	T	.	0.067	.	.	0.291	T	T	T	T	T	T	0.051	1.688	0.586	N	N	-1.609	0.053	-1.587	0.079	1
chr1	55075501	55075501	A	G	exonic	USP24	.	nonsynonymous SNV	USP24:NM_015306:exon63:c.T7403C:p.V2468A	rs487230	.	.	.	.	.	2.17	T	T	.	.	D	P	N	T	N	0.154	T	T	.	0.078	.	.	0.534	T	T	T	T	T	T	2.34	21.8	0.982	D	N	-0.42	1.34	-0.175	1.846	0.866
chr1	55172402	55172402	G	A	exonic	USP24	.	nonsynonymous SNV	USP24:NM_015306:exon4:c.C677T:p.T226I	rs1165222	.	.	.	.	.	0.17	T	T	.	.	N	P	N	T	N	0.031	T	T	.	0.054	.	.	0.476	T	T	T	T	T	T	1.341	14.68	0.737	N	N	-0.681	0.846	-0.448	1.289	0.001
chr1	56956811	56956811	C	T	exonic	C8B	.	nonsynonymous SNV	C8B:NM_000066:exon3:c.G349A:p.G117R,C8B:NM_001278543:exon4:c.G193A:p.G65R,C8B:NM_001278544:exon4:c.G163A:p.G55R	rs1013579	1153619	not_provided	MedGen:CN517202	criteria_provided,_single_submitter	Benign	0.18	T	T	B	B	N	P	.	T	N	0.182	T	T	.	0.036	.	.	0.041	T	T	T	T	T	T	1.227	13.85	0.531	N	N	-0.712	0.792	-0.587	1.065	0.254
chr1	58660011	58660011	C	T	exonic	MYSM1	.	nonsynonymous SNV	MYSM1:NM_001085487:exon20:c.G2473A:p.E825K	rs232777	1153625	not_provided	MedGen:CN517202	criteria_provided,_single_submitter	Benign	1.19	D	T	B	B	N	P	L	T	N	0.083	T	T	.	0.072	.	.	0.15	T	T	T	T	T	T	1.759	17.43	0.993	N	N	-0.552	1.076	-0.504	1.195	0.999
chr1	58677041	58677041	T	C	exonic	MYSM1	.	synonymous SNV	MYSM1:NM_001085487:exon9:c.A1275G:p.P425P	rs579110	1153635	Bone_marrow_failure_syndrome_4|not_provided	MONDO:MONDO:0020856,MedGen:C4748257,OMIM:618116|MedGen:CN517202	criteria_provided,_multiple_submitters,_no_conflicts	Benign	.	.	.	.	.	.	.	.	.	.	.	.	.	.	.	.	.	.	.	.	.	.	.	.	.	.	.	.	.	.	.	.	.	.
chr1	58682446	58682446	A	T	exonic	MYSM1	.	nonsynonymous SNV	MYSM1:NM_001085487:exon8:c.T598A:p.C200S	rs17118103	1153637	not_provided	MedGen:CN517202	criteria_provided,_single_submitter	Benign	0.19	T	T	B	B	N	P	L	T	N	0.025	T	T	.	0.042	.	.	0.185	T	T	T	T	T	T	0.786	9.257	0.626	N	N	-1.025	0.377	-0.969	0.528	0.002
chr1	59926599	59926599	G	A	exonic	CYP2J2	.	synonymous SNV	CYP2J2:NM_000775:exon1:c.C148T:p.L50L	rs11572191	.	.	.	.	.	.	.	.	.	.	.	.	.	.	.	.	.	.	.	.	.	.	.	.	.	.	.	.	.	.	.	.	.	.	.	.	.	.	.
chr1	60001142	60001142	T	C	exonic	C1orf87	.	nonsynonymous SNV	C1orf87:NM_152377:exon10:c.A1207G:p.K403E	rs626251	.	.	.	.	.	0.18	T	T	B	B	N	P	N	T	N	0.02	T	T	.	0.044	.	.	0.069	.	T	T	T	T	T	0.07	1.836	0.323	N	N	-1.307	0.161	-1.237	0.253	0
chr1	60040111	60040111	G	C	exonic	C1orf87	.	nonsynonymous SNV	C1orf87:NM_152377:exon5:c.C553G:p.L185V	rs12737449	.	.	.	.	.	5.18	D	D	D	P	N	P	M	T	N	0.105	T	T	.	0.089	.	.	0.107	.	T	T	T	T	T	2.956	23.3	0.995	D	N	0.283	3.693	0.217	3.265	0.002
chr1	60041072	60041072	G	A	exonic	C1orf87	.	synonymous SNV	C1orf87:NM_152377:exon4:c.C402T:p.S134S	rs10493277	.	.	.	.	.	.	.	.	.	.	.	.	.	.	.	.	.	.	.	.	.	.	.	.	.	.	.	.	.	.	.	.	.	.	.	.	.	.	.
chr1	61766359	61766359	C	T	exonic	PATJ	.	synonymous SNV	PATJ:NM_001350145:exon4:c.C270T:p.I90I,PATJ:NM_176877:exon4:c.C270T:p.I90I	rs1286835	.	.	.	.	.	.	.	.	.	.	.	.	.	.	.	.	.	.	.	.	.	.	.	.	.	.	.	.	.	.	.	.	.	.	.	.	.	.	.
chr1	61766458	61766458	T	C	exonic	PATJ	.	synonymous SNV	PATJ:NM_001350145:exon4:c.T369C:p.I123I,PATJ:NM_176877:exon4:c.T369C:p.I123I	rs11207827	.	.	.	.	.	.	.	.	.	.	.	.	.	.	.	.	.	.	.	.	.	.	.	.	.	.	.	.	.	.	.	.	.	.	.	.	.	.	.
chr1	61864408	61864408	T	G	exonic	PATJ	.	nonsynonymous SNV	PATJ:NM_001350145:exon20:c.T2610G:p.I870M,PATJ:NM_176877:exon20:c.T2610G:p.I870M	rs2799627	.	.	.	.	.	0.19	T	T	B	B	N	P	N	T	N	0.121	T	T	.	0.078	.	.	0.147	T	T	T	T	T	T	1.887	18.39	0.101	N	N	-0.836	0.604	-0.531	1.152	0.27
chr1	61914598	61914598	C	T	exonic	PATJ	.	synonymous SNV	PATJ:NM_001350145:exon26:c.C3504T:p.N1168N,PATJ:NM_176877:exon26:c.C3504T:p.N1168N	rs1134766	.	.	.	.	.	.	.	.	.	.	.	.	.	.	.	.	.	.	.	.	.	.	.	.	.	.	.	.	.	.	.	.	.	.	.	.	.	.	.
chr1	61914626	61914626	G	A	exonic	PATJ	.	nonsynonymous SNV	PATJ:NM_001350145:exon26:c.G3532A:p.G1178S,PATJ:NM_176877:exon26:c.G3532A:p.G1178S	rs1056513	.	.	.	.	.	0.19	T	T	B	B	N	P	N	T	N	0.008	T	T	.	0.006	.	.	0.143	T	T	T	T	T	T	-0.123	0.742	0.165	N	N	-1.369	0.13	-1.311	0.202	1
chr1	62114151	62114151	G	A	exonic	PATJ	.	synonymous SNV	PATJ:NM_001350145:exon35:c.G4560A:p.E1520E,PATJ:NM_176877:exon35:c.G4560A:p.E1520E	rs1475563	.	.	.	.	.	.	.	.	.	.	.	.	.	.	.	.	.	.	.	.	.	.	.	.	.	.	.	.	.	.	.	.	.	.	.	.	.	.	.
chr1	62128921	62128921	C	T	exonic	PATJ	.	synonymous SNV	PATJ:NM_001350145:exon41:c.C5247T:p.N1749N,PATJ:NM_176877:exon41:c.C5247T:p.N1749N	rs2476194	.	.	.	.	.	.	.	.	.	.	.	.	.	.	.	.	.	.	.	.	.	.	.	.	.	.	.	.	.	.	.	.	.	.	.	.	.	.	.
chr1	62206874	62206874	G	A	exonic	L1TD1	.	synonymous SNV	L1TD1:NM_019079:exon3:c.G246A:p.G82G,L1TD1:NM_001164835:exon4:c.G246A:p.G82G	rs2457829	.	.	.	.	.	.	.	.	.	.	.	.	.	.	.	.	.	.	.	.	.	.	.	.	.	.	.	.	.	.	.	.	.	.	.	.	.	.	.
chr1	62207365	62207365	T	C	exonic	L1TD1	.	nonsynonymous SNV	L1TD1:NM_019079:exon3:c.T737C:p.V246A,L1TD1:NM_001164835:exon4:c.T737C:p.V246A	rs7542665	.	.	.	.	.	0.18	T	T	B	B	.	P	N	T	N	0.019	T	T	.	0.035	.	.	0.047	T	T	T	T	T	T	0.248	3.685	0.677	N	N	-1.502	0.081	-1.44	0.133	0.887
chr1	62209947	62209947	C	T	exonic	L1TD1	.	synonymous SNV	L1TD1:NM_019079:exon4:c.C1173T:p.A391A,L1TD1:NM_001164835:exon5:c.C1173T:p.A391A	rs4625314	.	.	.	.	.	.	.	.	.	.	.	.	.	.	.	.	.	.	.	.	.	.	.	.	.	.	.	.	.	.	.	.	.	.	.	.	.	.	.
chr1	62210220	62210220	A	G	exonic	L1TD1	.	synonymous SNV	L1TD1:NM_019079:exon4:c.A1446G:p.E482E,L1TD1:NM_001164835:exon5:c.A1446G:p.E482E	rs2481694	.	.	.	.	.	.	.	.	.	.	.	.	.	.	.	.	.	.	.	.	.	.	.	.	.	.	.	.	.	.	.	.	.	.	.	.	.	.	.
chr1	62210612	62210612	C	T	exonic	L1TD1	.	nonsynonymous SNV	L1TD1:NM_019079:exon4:c.C1838T:p.T613I,L1TD1:NM_001164835:exon5:c.C1838T:p.T613I	rs2886644	.	.	.	.	.	0.18	T	T	B	B	.	P	L	T	N	0.081	T	T	.	0.026	.	.	0.215	T	T	T	T	T	T	1.006	11.7	0.906	N	N	-0.899	0.521	-0.965	0.534	1
chr1	62247552	62247552	C	G	exonic	KANK4	.	nonsynonymous SNV	KANK4:NM_001320269:exon8:c.G919C:p.V307L,KANK4:NM_181712:exon9:c.G2803C:p.V935L	rs2941679	1249869	not_provided	MedGen:CN517202	criteria_provided,_single_submitter	Benign	0.19	T	T	B	B	N	P	N	T	N	0.11	T	T	.	0.044	.	.	0.093	T	T	T	T	T	T	1.263	14.11	0.981	N	N	-0.763	0.71	-0.542	1.135	0.07
chr1	62263112	62263112	A	G	exonic	KANK4	.	nonsynonymous SNV	KANK4:NM_001320269:exon6:c.T635C:p.V212A,KANK4:NM_181712:exon7:c.T2519C:p.V840A	rs2666472	1229731	not_provided	MedGen:CN517202	criteria_provided,_single_submitter	Benign	2.19	T	T	B	B	N	P	L	T	D	0.231	T	T	.	0.156	.	.	0.115	T	T	T	T	T	T	0.827	9.668	0.914	D	N	-0.947	0.463	-0.882	0.645	0
chr1	62263166	62263166	T	C	exonic	KANK4	.	nonsynonymous SNV	KANK4:NM_001320269:exon6:c.A581G:p.H194R,KANK4:NM_181712:exon7:c.A2465G:p.H822R	rs2258470	1261673	not_provided	MedGen:CN517202	criteria_provided,_single_submitter	Benign	0.19	T	T	B	B	N	P	N	T	N	0.023	T	T	.	0.098	.	.	0.117	T	T	T	T	T	T	1.895	18.45	0.928	N	N	-0.807	0.645	-0.656	0.963	0.001
chr1	62263189	62263189	T	C	exonic	KANK4	.	synonymous SNV	KANK4:NM_001320269:exon6:c.A558G:p.K186K,KANK4:NM_181712:exon7:c.A2442G:p.K814K	rs2260581	1285295	not_provided	MedGen:CN517202	criteria_provided,_single_submitter	Benign	.	.	.	.	.	.	.	.	.	.	.	.	.	.	.	.	.	.	.	.	.	.	.	.	.	.	.	.	.	.	.	.	.	.
chr1	62263246	62263246	G	A	exonic	KANK4	.	synonymous SNV	KANK4:NM_001320269:exon6:c.C501T:p.P167P,KANK4:NM_181712:exon7:c.C2385T:p.P795P	rs2262110	1253439	not_provided	MedGen:CN517202	criteria_provided,_single_submitter	Benign	.	.	.	.	.	.	.	.	.	.	.	.	.	.	.	.	.	.	.	.	.	.	.	.	.	.	.	.	.	.	.	.	.	.
chr1	62597945	62597945	C	T	exonic	ANGPTL3	.	nonsynonymous SNV	ANGPTL3:NM_014495:exon1:c.C379T:p.L127F	rs72649573	364129	not_provided	MedGen:CN517202	criteria_provided,_multiple_submitters,_no_conflicts	Benign/Likely_benign	6.19	D	T	P	P	D	D	M	T	N	0.152	T	T	.	0.149	.	0.676	0.12	T	T	T	T	T	T	2.514	22.5	0.999	D	D	0.469	4.802	0.49	5.068	1
chr1	63415881	63415881	C	T	exonic	ALG6	.	nonsynonymous SNV	ALG6:NM_013339:exon11:c.C911T:p.S304F	rs4630153	101430	Congenital_disorder_of_glycosylation_type_1C|not_specified	MONDO:MONDO:0011291,MedGen:C2930997,OMIM:603147,Orphanet:ORPHA79320|MedGen:CN169374	criteria_provided,_multiple_submitters,_no_conflicts	Benign/Likely_benign	1.15	T	T	.	.	N	P	.	D	N	0.061	T	T	.	0.187	.	.	0.315	T	.	T	T	T	T	2.312	21.6	0.39	N	N	-0.537	1.105	-0.415	1.346	0.002
chr1	63510159	63510159	T	C	exonic	ITGB3BP	.	nonsynonymous SNV	ITGB3BP:NM_001206739:exon2:c.A28G:p.R10G	rs6588047	.	.	.	.	.	0.14	T	T	.	.	.	P	.	T	N	0.043	T	T	.	0.015	.	.	0.081	T	.	T	T	T	T	-0.205	0.499	0.128	N	N	-1.358	0.135	-1.581	0.08	0.027
chr1	63631761	63631761	C	T	exonic	PGM1	.	nonsynonymous SNV	PGM1:NM_001172818:exon4:c.C715T:p.R239C,PGM1:NM_001172819:exon4:c.C70T:p.R24C,PGM1:NM_002633:exon4:c.C661T:p.R221C	rs1126728	283126	Congenital_disorder_of_glycosylation_type_1t|Congenital_disorder_of_glycosylation|not_specified|not_provided	MONDO:MONDO:0013968,MedGen:C2752015,OMIM:614921,Orphanet:ORPHA319646|MONDO:MONDO:0015286,MedGen:C0282577,Orphanet:ORPHA137,SNOMED_CT:238049009|MedGen:CN169374|MedGen:CN517202	criteria_provided,_multiple_submitters,_no_conflicts	Benign/Likely_benign	5.19	T	T	P	B	D	P	L	T	N	0.669	T	T	.	0.149	.	.	0.813	D	T	T	T	T	D	2.764	23	0.999	D	D	0.152	3.099	0.302	3.728	1
chr1	64142646	64142646	G	T	exonic	ROR1	.	synonymous SNV	ROR1:NM_001083592:exon7:c.G1170T:p.A390A,ROR1:NM_005012:exon7:c.G1170T:p.A390A	rs2762833	1274010	Hearing_loss,_autosomal_recessive_108|not_provided	MONDO:MONDO:0033200,MedGen:C4539997,OMIM:617654|MedGen:CN517202	criteria_provided,_multiple_submitters,_no_conflicts	Benign	.	.	.	.	.	.	.	.	.	.	.	.	.	.	.	.	.	.	.	.	.	.	.	.	.	.	.	.	.	.	.	.	.	.
chr1	64647885	64647885	T	C	exonic	CACHD1	.	nonsynonymous SNV	CACHD1:NM_001293274:exon8:c.T353C:p.M118T,CACHD1:NM_020925:exon9:c.T1241C:p.M414T	rs6588100	.	.	.	.	.	0.15	T	T	.	.	N	P	.	T	N	0.041	T	T	.	0.034	.	.	0.258	T	.	T	T	T	T	0.21	3.235	0.338	N	N	-1.096	0.31	-1.019	0.466	0
chr1	65384204	65384204	G	A	exonic	DNAJC6	.	synonymous SNV	DNAJC6:NM_001256864:exon6:c.G678A:p.A226A,DNAJC6:NM_014787:exon6:c.G507A:p.A169A,DNAJC6:NM_001256865:exon7:c.G468A:p.A156A	rs61753391	448350	Parkinson_disease_19a,_juvenile-onset|not_specified|not_provided	MONDO:MONDO:0014231,MedGen:C3809811,OMIM:615528|MedGen:CN169374|MedGen:CN517202	criteria_provided,_multiple_submitters,_no_conflicts	Benign/Likely_benign	.	.	.	.	.	.	.	.	.	.	.	.	.	.	.	.	.	.	.	.	.	.	.	.	.	.	.	.	.	.	.	.	.	.
chr1	65392462	65392462	G	A	exonic	DNAJC6	.	synonymous SNV	DNAJC6:NM_001256864:exon12:c.G1500A:p.E500E,DNAJC6:NM_014787:exon12:c.G1329A:p.E443E,DNAJC6:NM_001256865:exon13:c.G1290A:p.E430E	rs4325172	1153664	Parkinson_disease_19a,_juvenile-onset|not_specified|not_provided	MONDO:MONDO:0014231,MedGen:C3809811,OMIM:615528|MedGen:CN169374|MedGen:CN517202	criteria_provided,_multiple_submitters,_no_conflicts	Benign	.	.	.	.	.	.	.	.	.	.	.	.	.	.	.	.	.	.	.	.	.	.	.	.	.	.	.	.	.	.	.	.	.	.
chr1	65395004	65395004	A	C	exonic	DNAJC6	.	synonymous SNV	DNAJC6:NM_001256864:exon13:c.A2010C:p.P670P,DNAJC6:NM_014787:exon13:c.A1839C:p.P613P,DNAJC6:NM_001256865:exon14:c.A1800C:p.P600P	rs4582839	1153667	Parkinson_disease_19a,_juvenile-onset|not_specified|not_provided	MONDO:MONDO:0014231,MedGen:C3809811,OMIM:615528|MedGen:CN169374|MedGen:CN517202	criteria_provided,_multiple_submitters,_no_conflicts	Benign	.	.	.	.	.	.	.	.	.	.	.	.	.	.	.	.	.	.	.	.	.	.	.	.	.	.	.	.	.	.	.	.	.	.
chr1	65570758	65570758	A	G	exonic	LEPR	.	nonsynonymous SNV	LEPR:NM_001198687:exon3:c.A326G:p.K109R,LEPR:NM_001198688:exon3:c.A326G:p.K109R,LEPR:NM_001198689:exon3:c.A326G:p.K109R,LEPR:NM_001003679:exon4:c.A326G:p.K109R,LEPR:NM_001003680:exon4:c.A326G:p.K109R,LEPR:NM_002303:exon4:c.A326G:p.K109R	rs1137100	23562	LEPTIN_RECEPTOR_POLYMORPHISM|Leptin_receptor_deficiency|not_specified|Monogenic_Non-Syndromic_Obesity|not_provided	.|MONDO:MONDO:0013992,MedGen:C3554225,OMIM:614963,Orphanet:ORPHA179494|MedGen:CN169374|MedGen:CN239457|MedGen:CN517202	criteria_provided,_multiple_submitters,_no_conflicts	Benign	4.19	T	T	D	P	D	P	M	T	N	0.12	T	T	.	0.166	.	.	0.093	T	T	T	T	T	T	1.935	18.76	0.993	D	N	0.115	2.945	0.187	3.122	0
chr1	65592830	65592830	A	G	exonic	LEPR	.	nonsynonymous SNV	LEPR:NM_001198687:exon5:c.A668G:p.Q223R,LEPR:NM_001198688:exon5:c.A668G:p.Q223R,LEPR:NM_001198689:exon5:c.A668G:p.Q223R,LEPR:NM_001003679:exon6:c.A668G:p.Q223R,LEPR:NM_001003680:exon6:c.A668G:p.Q223R,LEPR:NM_002303:exon6:c.A668G:p.Q223R	rs1137101	23560	LEPTIN_RECEPTOR_POLYMORPHISM|Leptin_receptor_deficiency|not_specified|Monogenic_Non-Syndromic_Obesity|not_provided	.|MONDO:MONDO:0013992,MedGen:C3554225,OMIM:614963,Orphanet:ORPHA179494|MedGen:CN169374|MedGen:CN239457|MedGen:CN517202	criteria_provided,_multiple_submitters,_no_conflicts	Benign	1.19	T	T	P	B	N	P	L	T	N	0.095	T	T	.	0.034	.	.	0.119	T	T	T	T	T	T	1.931	18.73	0.992	D	N	-0.094	2.195	0.016	2.414	0.001
chr1	65636574	65636574	G	A	exonic	LEPR	.	synonymous SNV	LEPR:NM_002303:exon20:c.G3057A:p.P1019P	rs1805096	282947	Leptin_receptor_deficiency|not_specified|Monogenic_Non-Syndromic_Obesity|not_provided	MONDO:MONDO:0013992,MedGen:C3554225,OMIM:614963,Orphanet:ORPHA179494|MedGen:CN169374|MedGen:CN239457|MedGen:CN517202	criteria_provided,_multiple_submitters,_no_conflicts	Benign	.	.	.	.	.	.	.	.	.	.	.	.	.	.	.	.	.	.	.	.	.	.	.	.	.	.	.	.	.	.	.	.	.	.
chr1	66365687	66365687	G	A	exonic	PDE4B	.	synonymous SNV	PDE4B:NM_001037339:exon6:c.G789A:p.E263E,PDE4B:NM_001297442:exon6:c.G606A:p.E202E,PDE4B:NM_001037340:exon11:c.G1260A:p.E420E,PDE4B:NM_001297440:exon12:c.G1029A:p.E343E,PDE4B:NM_001297441:exon12:c.G1080A:p.E360E,PDE4B:NM_001037341:exon13:c.G1305A:p.E435E,PDE4B:NM_002600:exon13:c.G1305A:p.E435E	rs783036	.	.	.	.	.	.	.	.	.	.	.	.	.	.	.	.	.	.	.	.	.	.	.	.	.	.	.	.	.	.	.	.	.	.	.	.	.	.	.
chr1	66643594	66643594	G	C	exonic	SGIP1	.	nonsynonymous SNV	SGIP1:NM_001350218:exon6:c.G262C:p.E88Q,SGIP1:NM_001376536:exon6:c.G262C:p.E88Q,SGIP1:NM_001376537:exon6:c.G262C:p.E88Q,SGIP1:NM_001376543:exon6:c.G262C:p.E88Q,SGIP1:NM_001376544:exon6:c.G262C:p.E88Q,SGIP1:NM_001376552:exon6:c.G262C:p.E88Q,SGIP1:NM_001376555:exon6:c.G262C:p.E88Q,SGIP1:NM_001376556:exon6:c.G262C:p.E88Q,SGIP1:NM_001308203:exon7:c.G262C:p.E88Q,SGIP1:NM_001350217:exon7:c.G346C:p.E116…	rs17490057	.	.	.	.	.	7.19	D	T	P	P	D	D	M	T	D	0.225	T	T	.	0.187	.	.	0.541	T	T	T	T	T	T	3.956	26.7	0.996	D	D	0.743	7.764	0.765	9.157	1
chr1	66801073	66801073	T	A	exonic	INSL5	.	nonsynonymous SNV	INSL5:NM_005478:exon1:c.A149T:p.Q50L	rs549148	.	.	.	.	.	1.19	T	T	B	B	N	P	N	D	N	0.03	T	T	.	0.201	.	.	0.052	T	T	T	T	T	T	-0.218	0.466	0.211	N	N	-2.289	0.002	-2.249	0.004	0.002
chr1	66822362	66822362	C	T	exonic	DNAI4	.	nonsynonymous SNV	DNAI4:NM_024763:exon16:c.G2495A:p.R832Q	rs482082	.	.	.	.	.	1.19	T	T	B	B	N	P	M	T	N	0.026	T	T	.	0.049	.	.	0.118	T	T	T	T	T	T	1.081	12.57	0.706	N	N	-0.795	0.662	-0.683	0.925	0
chr1	66924733	66924733	G	C	exonic	DNAI4	.	nonsynonymous SNV	DNAI4:NM_024763:exon1:c.C99G:p.C33W,DNAI4:NM_207014:exon1:c.C99G:p.C33W	rs3008858	.	.	.	.	.	0.19	T	T	B	B	N	P	N	T	N	0.128	T	T	.	0.01	.	.	0.133	T	T	T	T	T	T	-0.019	1.219	0.589	N	N	-1.531	0.072	-1.589	0.078	1
chr1	66924785	66924785	C	G	exonic	DNAI4	.	nonsynonymous SNV	DNAI4:NM_024763:exon1:c.G47C:p.G16A,DNAI4:NM_207014:exon1:c.G47C:p.G16A	rs1886686	.	.	.	.	.	0.19	T	T	B	B	N	P	N	T	N	0.094	T	T	.	0.056	.	.	0.105	T	T	T	T	T	T	0.817	9.567	0.651	N	N	-1.346	0.141	-1.275	0.226	1
chr1	67093056	67093056	C	T	exonic	C1orf141	.	synonymous SNV	C1orf141:NM_001276351:exon8:c.G1152A:p.T384T	rs6588237	.	.	.	.	.	.	.	.	.	.	.	.	.	.	.	.	.	.	.	.	.	.	.	.	.	.	.	.	.	.	.	.	.	.	.	.	.	.	.
chr1	67093073	67093073	C	T	exonic	C1orf141	.	nonsynonymous SNV	C1orf141:NM_001276351:exon8:c.G1135A:p.E379K	rs41313272	.	.	.	.	.	0.18	T	T	B	B	N	P	N	T	N	0.033	T	T	.	0.031	.	.	0.027	.	T	T	T	T	T	-0.035	1.132	0.139	N	N	-1.668	0.042	-1.564	0.086	0.001
chr1	67095273	67095273	C	T	exonic	C1orf141	.	nonsynonymous SNV	C1orf141:NM_001276351:exon7:c.G565A:p.V189I	rs11208997	.	.	.	.	.	0.18	T	T	B	B	N	P	N	T	N	0.039	T	T	.	0.099	.	.	0.024	.	T	T	T	T	T	0.841	9.806	0.073	N	N	-1.013	0.391	-0.783	0.781	0.96
chr1	67095407	67095407	T	C	exonic	C1orf141	.	nonsynonymous SNV	C1orf141:NM_001276351:exon7:c.A431G:p.Q144R	rs72933970	.	.	.	.	.	0.18	T	T	P	B	N	P	N	T	N	0.038	T	T	.	0.036	.	.	0.027	.	T	T	T	T	T	0.017	1.446	0.548	N	N	-1.214	0.217	-1.278	0.224	0.339
chr1	67219704	67219704	T	C	exonic	IL23R	.	nonsynonymous SNV	IL23R:NM_144701:exon7:c.T929C:p.L310P	rs7530511	1153677	not_provided	MedGen:CN517202	criteria_provided,_single_submitter	Benign	0.19	T	T	B	B	N	P	N	T	N	0.079	T	T	.	0.186	.	.	0.271	T	T	T	T	T	T	0.923	10.68	0.066	N	N	-1.168	0.25	-1.022	0.462	0.001
chr1	67326816	67326816	G	A	exonic	IL12RB2	.	nonsynonymous SNV	IL12RB2:NM_001258215:exon4:c.G446A:p.R149Q,IL12RB2:NM_001258216:exon4:c.G446A:p.R149Q,IL12RB2:NM_001559:exon4:c.G446A:p.R149Q,IL12RB2:NM_001258214:exon5:c.G446A:p.R149Q,IL12RB2:NM_001319233:exon5:c.G446A:p.R149Q,IL12RB2:NM_001374259:exon5:c.G446A:p.R149Q	rs17129792	696854	not_provided	MedGen:CN517202	criteria_provided,_single_submitter	Benign	2.19	T	D	D	P	N	N	L	T	N	0.115	T	T	.	0.109	.	0.31	0.177	T	T	T	T	T	T	0.077	1.891	0.972	N	N	-1.053	0.35	-1.16	0.318	0.01
chr1	67329636	67329636	T	C	exonic	IL12RB2	.	synonymous SNV	IL12RB2:NM_001258215:exon6:c.T714C:p.S238S,IL12RB2:NM_001258216:exon6:c.T714C:p.S238S,IL12RB2:NM_001559:exon6:c.T714C:p.S238S,IL12RB2:NM_001258214:exon7:c.T714C:p.S238S,IL12RB2:NM_001319233:exon7:c.T714C:p.S238S,IL12RB2:NM_001374259:exon7:c.T714C:p.S238S	rs1495963	1153682	not_provided	MedGen:CN517202	criteria_provided,_single_submitter	Benign	.	.	.	.	.	.	.	.	.	.	.	.	.	.	.	.	.	.	.	.	.	.	.	.	.	.	.	.	.	.	.	.	.	.
chr1	67351018	67351018	C	T	exonic	IL12RB2	.	nonsynonymous SNV	IL12RB2:NM_001258215:exon9:c.C1187T:p.A396V,IL12RB2:NM_001258216:exon9:c.C1187T:p.A396V,IL12RB2:NM_001559:exon9:c.C1187T:p.A396V,IL12RB2:NM_001258214:exon10:c.C1187T:p.A396V,IL12RB2:NM_001319233:exon10:c.C1187T:p.A396V,IL12RB2:NM_001374259:exon10:c.C1187T:p.A396V	rs61731150	696855	not_provided	MedGen:CN517202	criteria_provided,_single_submitter	Benign	4.19	D	D	B	B	N	N	M	T	N	0.172	T	T	.	0.068	.	0.631	0.136	T	T	T	T	T	D	2.063	19.73	0.995	N	N	-0.193	1.897	-0.08	2.105	1
chr1	68137903	68137903	C	T	exonic	WLS	.	nonsynonymous SNV	WLS:NM_001193334:exon10:c.G1120A:p.V374I,WLS:NM_001002292:exon11:c.G1387A:p.V463I,WLS:NM_024911:exon11:c.G1393A:p.V465I	rs983034	.	.	.	.	.	0.19	T	T	B	B	N	P	N	T	N	0.094	T	T	.	0.057	.	.	0.147	T	T	T	T	T	T	1.792	17.67	0.878	N	N	-0.451	1.275	-0.225	1.726	0.999
chr1	68159195	68159195	C	T	exonic	WLS	.	synonymous SNV	WLS:NM_001193334:exon2:c.G159A:p.A53A,WLS:NM_001002292:exon3:c.G426A:p.A142A,WLS:NM_024911:exon3:c.G432A:p.A144A	rs3748705	.	.	.	.	.	.	.	.	.	.	.	.	.	.	.	.	.	.	.	.	.	.	.	.	.	.	.	.	.	.	.	.	.	.	.	.	.	.	.
chr1	68438259	68438259	C	T	exonic	RPE65	.	synonymous SNV	RPE65:NM_000329:exon10:c.G1056A:p.E352E	rs12145904	104710	Retinitis_pigmentosa|Leber_congenital_amaurosis_2|Retinitis_pigmentosa_20|Leber_congenital_amaurosis|Retinitis_pigmentosa_87_with_choroidal_involvement|not_specified|not_provided	Human_Phenotype_Ontology:HP:0000547,MONDO:MONDO:0019200,MeSH:D012174,MedGen:C0035334,OMIM:268000,OMIM:PS268000,Orphanet:ORPHA791,SNOMED_CT:28835009|MONDO:MONDO:0008765,MedGen:C1859844,OMIM:204100|MONDO:MONDO:0013425,MedGen:C3151086,OMIM:613794|MONDO:MONDO:0018998,MeSH:D057130,MedGen:C0339527,OMIM:PS204000,Orphanet:ORPHA65,SNOMED_CT:193413001|MONDO:MONDO:0032873,MedGen:C5231465,OMIM:618697|MedGen:…	criteria_provided,_multiple_submitters,_no_conflicts	Benign	.	.	.	.	.	.	.	.	.	.	.	.	.	.	.	.	.	.	.	.	.	.	.	.	.	.	.	.	.	.	.	.	.	.
chr1	71592869	71592869	G	A	exonic	NEGR1	.	synonymous SNV	NEGR1:NM_173808:exon6:c.C888T:p.T296T	rs1413368	.	.	.	.	.	.	.	.	.	.	.	.	.	.	.	.	.	.	.	.	.	.	.	.	.	.	.	.	.	.	.	.	.	.	.	.	.	.	.
chr1	74109498	74109498	C	T	exonic	LRRIQ3	.	nonsynonymous SNV	LRRIQ3:NM_001105659:exon5:c.G763A:p.A255T,LRRIQ3:NM_001322315:exon5:c.G763A:p.A255T	rs1340472	.	.	.	.	.	0.18	T	T	B	B	.	P	N	T	N	0.035	T	T	.	0.014	.	.	0.004	T	T	T	T	T	T	-1.039	0.006	0.059	N	N	-1.769	0.027	-1.715	0.048	0
chr1	74199809	74199809	G	A	exonic	FPGT;FPGT-TNNI3K	.	synonymous SNV	FPGT-TNNI3K:NM_001112808:exon2:c.G228A:p.V76V,FPGT-TNNI3K:NM_001199327:exon2:c.G228A:p.V76V,FPGT:NM_001199328:exon2:c.G228A:p.V76V,FPGT:NM_001199329:exon2:c.G228A:p.V76V,FPGT:NM_003838:exon2:c.G228A:p.V76V	rs792310	.	.	.	.	.	.	.	.	.	.	.	.	.	.	.	.	.	.	.	.	.	.	.	.	.	.	.	.	.	.	.	.	.	.	.	.	.	.	.
chr1	74470690	74470690	A	G	exonic	LRRC53	.	nonsynonymous SNV	LRRC53:NM_001364666:exon4:c.T2836C:p.S946P,LRRC53:NM_001382280:exon5:c.T2932C:p.S978P	rs596204	.	.	.	.	.	0.9	.	T	.	.	.	P	.	T	.	0.023	.	.	.	.	.	.	.	.	T	T	T	.	T	0.104	2.128	0.644	N	N	.	.	.	.	0
chr1	74470770	74470770	G	C	exonic	LRRC53	.	nonsynonymous SNV	LRRC53:NM_001364666:exon4:c.C2756G:p.A919G,LRRC53:NM_001382280:exon5:c.C2852G:p.A951G	rs491922	.	.	.	.	.	0.9	.	T	.	.	.	P	.	T	.	0.009	.	.	.	.	.	.	.	.	T	T	T	.	T	0.868	10.09	0.481	N	N	.	.	.	.	0
chr1	74472065	74472065	A	G	exonic	LRRC53	.	synonymous SNV	LRRC53:NM_001364666:exon4:c.T1461C:p.H487H,LRRC53:NM_001382280:exon5:c.T1557C:p.H519H	rs3765674	.	.	.	.	.	.	.	.	.	.	.	.	.	.	.	.	.	.	.	.	.	.	.	.	.	.	.	.	.	.	.	.	.	.	.	.	.	.	.
chr1	74475526	74475526	C	T	exonic	LRRC53	.	nonsynonymous SNV	LRRC53:NM_001364666:exon3:c.G1093A:p.G365R,LRRC53:NM_001382280:exon4:c.G1189A:p.G397R	rs648614	.	.	.	.	.	2.15	D	D	.	.	N	P	.	T	N	0.028	T	T	.	0.023	.	.	.	.	T	T	T	T	T	-1.062	0.005	0.978	N	N	-0.683	0.841	-0.805	0.751	0
chr1	74475609	74475609	G	A	exonic	LRRC53	.	nonsynonymous SNV	LRRC53:NM_001364666:exon3:c.C1010T:p.T337I,LRRC53:NM_001382280:exon4:c.C1106T:p.T369I	rs649058	.	.	.	.	.	0.15	T	T	.	.	N	P	.	T	N	0.024	T	T	.	0.011	.	.	.	.	T	T	T	T	T	0.599	7.502	0.813	N	N	-0.115	2.127	-0.067	2.143	0
chr1	74571128	74571128	C	T	exonic	ERICH3	.	nonsynonymous SNV	ERICH3:NM_001002912:exon14:c.G4582A:p.V1528M	rs9326116	.	.	.	.	.	0.17	T	T	B	B	.	P	N	T	N	0.011	T	T	.	0.022	.	.	0.018	.	T	T	T	T	T	-0.359	0.234	0.181	N	N	-2.06	0.007	-2.112	0.008	0.042
chr1	74572161	74572161	A	G	exonic	ERICH3	.	synonymous SNV	ERICH3:NM_001002912:exon14:c.T3549C:p.S1183S	rs12723334	.	.	.	.	.	.	.	.	.	.	.	.	.	.	.	.	.	.	.	.	.	.	.	.	.	.	.	.	.	.	.	.	.	.	.	.	.	.	.
chr1	74572544	74572544	A	C	exonic	ERICH3	.	nonsynonymous SNV	ERICH3:NM_001002912:exon14:c.T3166G:p.L1056V	rs11580409	.	.	.	.	.	0.17	T	T	B	B	.	P	N	T	N	0.017	T	T	.	0.064	.	.	0.018	.	T	T	T	T	T	-0.202	0.506	0.044	N	N	-1.321	0.153	-1.249	0.245	0
chr1	74631742	74631742	G	C	exonic	ERICH3	.	nonsynonymous SNV	ERICH3:NM_001002912:exon7:c.C790G:p.P264A	rs11210490	.	.	.	.	.	6.17	D	T	D	P	.	P	M	T	D	0.375	T	T	.	0.1	.	.	0.125	.	T	T	T	T	D	2.856	23.1	0.936	D	N	0.117	2.953	0.041	2.507	0
chr1	74706317	74706317	T	A	exonic	CRYZ	.	synonymous SNV	CRYZ:NM_001134759:exon7:c.A558T:p.G186G,CRYZ:NM_001130043:exon8:c.A867T:p.G289G,CRYZ:NM_001889:exon9:c.A969T:p.G323G,CRYZ:NM_001130042:exon10:c.A969T:p.G323G	rs7527057	.	.	.	.	.	.	.	.	.	.	.	.	.	.	.	.	.	.	.	.	.	.	.	.	.	.	.	.	.	.	.	.	.	.	.	.	.	.	.
chr1	74724768	74724768	C	T	exonic	CRYZ	.	synonymous SNV	CRYZ:NM_001130043:exon2:c.G54A:p.G18G,CRYZ:NM_001889:exon2:c.G54A:p.G18G,CRYZ:NM_001130042:exon3:c.G54A:p.G18G	rs1051122	.	.	.	.	.	.	.	.	.	.	.	.	.	.	.	.	.	.	.	.	.	.	.	.	.	.	.	.	.	.	.	.	.	.	.	.	.	.	.
chr1	75206691	75206691	A	G	exonic	SLC44A5	.	synonymous SNV	SLC44A5:NM_001320283:exon22:c.T2058C:p.S686S,SLC44A5:NM_152697:exon24:c.T2076C:p.S692S	rs1948874	.	.	.	.	.	.	.	.	.	.	.	.	.	.	.	.	.	.	.	.	.	.	.	.	.	.	.	.	.	.	.	.	.	.	.	.	.	.	.
chr1	75215826	75215826	T	C	exonic	SLC44A5	.	synonymous SNV	SLC44A5:NM_001320283:exon17:c.A1638G:p.Q546Q,SLC44A5:NM_001130058:exon19:c.A1656G:p.Q552Q,SLC44A5:NM_152697:exon19:c.A1656G:p.Q552Q,SLC44A5:NM_001320287:exon20:c.A1530G:p.Q510Q,SLC44A5:NM_001320285:exon21:c.A1530G:p.Q510Q	rs595009	.	.	.	.	.	.	.	.	.	.	.	.	.	.	.	.	.	.	.	.	.	.	.	.	.	.	.	.	.	.	.	.	.	.	.	.	.	.	.
chr1	75234086	75234086	A	G	exonic	SLC44A5	.	synonymous SNV	SLC44A5:NM_001320283:exon10:c.T735C:p.I245I,SLC44A5:NM_001130058:exon12:c.T753C:p.I251I,SLC44A5:NM_152697:exon12:c.T753C:p.I251I,SLC44A5:NM_001320287:exon13:c.T627C:p.I209I,SLC44A5:NM_001320285:exon14:c.T627C:p.I209I	rs10493565	.	.	.	.	.	.	.	.	.	.	.	.	.	.	.	.	.	.	.	.	.	.	.	.	.	.	.	.	.	.	.	.	.	.	.	.	.	.	.
chr1	75251240	75251240	C	T	exonic	SLC44A5	.	synonymous SNV	SLC44A5:NM_001320283:exon5:c.G297A:p.V99V,SLC44A5:NM_001130058:exon7:c.G315A:p.V105V,SLC44A5:NM_152697:exon7:c.G315A:p.V105V,SLC44A5:NM_001320287:exon8:c.G189A:p.V63V,SLC44A5:NM_001320285:exon9:c.G189A:p.V63V	rs588098	.	.	.	.	.	.	.	.	.	.	.	.	.	.	.	.	.	.	.	.	.	.	.	.	.	.	.	.	.	.	.	.	.	.	.	.	.	.	.
chr1	75733100	75733100	G	A	exonic	ACADM	.	synonymous SNV	ACADM:NM_001286043:exon5:c.G336A:p.A112A	rs3818855	658062	Medium-chain_acyl-coenzyme_A_dehydrogenase_deficiency|not_provided	MONDO:MONDO:0008721,MedGen:C0220710,OMIM:201450,Orphanet:ORPHA42,SNOMED_CT:128596003|MedGen:CN517202	criteria_provided,_multiple_submitters,_no_conflicts	Benign	.	.	.	.	.	.	.	.	.	.	.	.	.	.	.	.	.	.	.	.	.	.	.	.	.	.	.	.	.	.	.	.	.	.
chr1	75761337	75761337	A	G	exonic	ACADM	.	synonymous SNV	ACADM:NM_001286044:exon8:c.A594G:p.V198V,ACADM:NM_001286042:exon10:c.A1053G:p.V351V,ACADM:NM_000016:exon11:c.A1161G:p.V387V,ACADM:NM_001127328:exon11:c.A1173G:p.V391V,ACADM:NM_001286043:exon12:c.A1260G:p.V420V	rs1061337	98165	Medium-chain_acyl-coenzyme_A_dehydrogenase_deficiency|not_specified|not_provided	MONDO:MONDO:0008721,MedGen:C0220710,OMIM:201450,Orphanet:ORPHA42,SNOMED_CT:128596003|MedGen:CN169374|MedGen:CN517202	criteria_provided,_multiple_submitters,_no_conflicts	Benign	.	.	.	.	.	.	.	.	.	.	.	.	.	.	.	.	.	.	.	.	.	.	.	.	.	.	.	.	.	.	.	.	.	.
chr1	75792207	75792207	A	T	exonic	RABGGTB	.	synonymous SNV	RABGGTB:NM_004582:exon7:c.A606T:p.A202A	rs12703	.	.	.	.	.	.	.	.	.	.	.	.	.	.	.	.	.	.	.	.	.	.	.	.	.	.	.	.	.	.	.	.	.	.	.	.	.	.	.
chr1	75879026	75879026	A	T	exonic	MSH4	.	synonymous SNV	MSH4:NM_002440:exon12:c.A1575T:p.L525L	rs5745449	.	.	.	.	.	.	.	.	.	.	.	.	.	.	.	.	.	.	.	.	.	.	.	.	.	.	.	.	.	.	.	.	.	.	.	.	.	.	.
chr1	75932287	75932287	C	T	exonic	ASB17	.	nonsynonymous SNV	ASB17:NM_080868:exon1:c.G5A:p.S2N	rs3795251	.	.	.	.	.	1.19	T	T	B	B	N	P	N	T	N	0.039	T	T	.	0.05	.	.	0.066	T	T	T	T	T	T	1.339	14.66	0.905	D	N	-0.799	0.657	-0.628	1.004	0
chr1	76627495	76627495	C	A	exonic	ST6GALNAC3	.	nonsynonymous SNV	ST6GALNAC3:NM_001349108:exon3:c.C472A:p.L158I,ST6GALNAC3:NM_152996:exon4:c.C667A:p.L223I,ST6GALNAC3:NM_001349106:exon5:c.C403A:p.L135I,ST6GALNAC3:NM_001349111:exon5:c.C703A:p.L235I	rs1184626	.	.	.	.	.	0.19	T	T	B	B	N	P	N	T	N	0.073	T	T	.	0.099	.	.	0.069	T	T	T	T	T	T	2.015	19.37	0.438	N	N	-0.742	0.743	-0.442	1.298	0.057
chr1	77169263	77169263	G	A	exonic	PIGK	.	synonymous SNV	PIGK:NM_005482:exon4:c.C372T:p.Y124Y	rs1779199	1317524	Neurodevelopmental_disorder_with_hypotonia_and_cerebellar_atrophy,_with_or_without_seizures	MONDO:MONDO:0030037,MedGen:C5394372,OMIM:618879	criteria_provided,_single_submitter	Benign	.	.	.	.	.	.	.	.	.	.	.	.	.	.	.	.	.	.	.	.	.	.	.	.	.	.	.	.	.	.	.	.	.	.
chr1	78927071	78927071	C	A	exonic	ADGRL4	.	nonsynonymous SNV	ADGRL4:NM_022159:exon8:c.G898T:p.V300L	rs12754818	.	.	.	.	.	0.18	T	T	B	B	N	P	.	T	N	0.072	T	T	.	0.172	.	.	0.038	T	T	T	T	T	T	1.251	14.03	0.412	N	N	-0.774	0.694	-0.497	1.207	0
chr1	81955912	81955912	C	T	exonic	ADGRL2	.	synonymous SNV	ADGRL2:NM_001297705:exon9:c.C1818T:p.P606P,ADGRL2:NM_001297706:exon9:c.C1818T:p.P606P,ADGRL2:NM_001350699:exon9:c.C1818T:p.P606P,ADGRL2:NM_012302:exon9:c.C1818T:p.P606P,ADGRL2:NM_001297704:exon10:c.C1818T:p.P606P,ADGRL2:NM_001330645:exon10:c.C1857T:p.P619P,ADGRL2:NM_001366002:exon10:c.C1818T:p.P606P,ADGRL2:NM_001366009:exon10:c.C1857T:p.P619P,ADGRL2:NM_001350698:exon11:c.C1869T:p.P623P,ADGRL2:NM_…	rs11163397	.	.	.	.	.	.	.	.	.	.	.	.	.	.	.	.	.	.	.	.	.	.	.	.	.	.	.	.	.	.	.	.	.	.	.	.	.	.	.
chr1	84479306	84479306	A	G	exonic	RPF1	.	nonsynonymous SNV	RPF1:NM_025065:exon1:c.A25G:p.S9G	rs2292191	.	.	.	.	.	0.19	T	T	B	B	N	P	N	T	N	0.047	T	T	.	0.051	.	.	0.12	T	T	T	T	T	T	0.641	7.905	0.66	N	N	-1.112	0.296	-1.045	0.435	1
chr1	84647520	84647520	T	C	exonic	SSX2IP	.	synonymous SNV	SSX2IP:NM_001166294:exon13:c.A1677G:p.A559A,SSX2IP:NM_001166295:exon13:c.A1677G:p.A559A,SSX2IP:NM_001166293:exon14:c.A1758G:p.A586A,SSX2IP:NM_001166417:exon15:c.A1758G:p.A586A,SSX2IP:NM_014021:exon15:c.A1758G:p.A586A	rs2994949	.	.	.	.	.	.	.	.	.	.	.	.	.	.	.	.	.	.	.	.	.	.	.	.	.	.	.	.	.	.	.	.	.	.	.	.	.	.	.
chr1	84647546	84647546	A	G	exonic	SSX2IP	.	nonsynonymous SNV	SSX2IP:NM_001166294:exon13:c.T1651C:p.C551R,SSX2IP:NM_001166295:exon13:c.T1651C:p.C551R,SSX2IP:NM_001166293:exon14:c.T1732C:p.C578R,SSX2IP:NM_001166417:exon15:c.T1732C:p.C578R,SSX2IP:NM_014021:exon15:c.T1732C:p.C578R	rs1057746	.	.	.	.	.	2.19	D	T	B	B	N	P	N	T	N	0.119	T	T	.	0.012	.	.	0.133	T	T	T	T	T	T	1.625	16.54	0.946	D	N	-0.498	1.181	-0.371	1.424	0.005
chr1	85022347	85022347	G	A	exonic	MCOLN3	.	synonymous SNV	MCOLN3:NM_001253693:exon9:c.C981T:p.L327L,MCOLN3:NM_018298:exon10:c.C1149T:p.L383L	rs2028304	.	.	.	.	.	.	.	.	.	.	.	.	.	.	.	.	.	.	.	.	.	.	.	.	.	.	.	.	.	.	.	.	.	.	.	.	.	.	.
chr1	85128709	85128709	T	C	exonic	DNAI3	.	synonymous SNV	DNAI3:NM_001288563:exon20:c.T2202C:p.S734S,DNAI3:NM_145172:exon21:c.T2319C:p.S773S	rs2305930	.	.	.	.	.	.	.	.	.	.	.	.	.	.	.	.	.	.	.	.	.	.	.	.	.	.	.	.	.	.	.	.	.	.	.	.	.	.	.
chr1	85132996	85132996	-	A	exonic	DNAI3	.	nonframeshift insertion	DNAI3:NM_001288563:exon22:c.2558dupA:p.X853delinsX,DNAI3:NM_145172:exon23:c.2675dupA:p.X892delinsX	rs145165915	.	.	.	.	.	.	.	.	.	.	.	.	.	.	.	.	.	.	.	.	.	.	.	.	.	.	.	.	.	.	.	.	.	.	.	.	.	.	.
chr1	85158866	85158866	C	T	exonic	SYDE2	.	nonsynonymous SNV	SYDE2:NM_032184:exon7:c.G3469A:p.V1157I	rs709786	.	.	.	.	.	0.19	T	T	B	B	N	P	N	T	N	0.01	T	T	.	0.042	.	.	0.087	T	T	T	T	T	T	0.406	5.495	0.281	N	N	-0.881	0.544	-0.613	1.026	0.776
chr1	85159181	85159181	G	A	exonic	SYDE2	.	synonymous SNV	SYDE2:NM_032184:exon7:c.C3154T:p.L1052L	rs817412	.	.	.	.	.	.	.	.	.	.	.	.	.	.	.	.	.	.	.	.	.	.	.	.	.	.	.	.	.	.	.	.	.	.	.	.	.	.	.
chr1	85182937	85182937	C	T	exonic	SYDE2	.	nonsynonymous SNV	SYDE2:NM_032184:exon3:c.G1705A:p.V569I	rs817443	.	.	.	.	.	0.19	T	T	B	B	N	P	N	T	N	0.011	T	T	.	0.033	.	.	0.087	T	T	T	T	T	T	-0.027	1.176	0.356	N	N	-1.382	0.124	-1.207	0.277	0.959
chr1	85190233	85190233	G	A	exonic	SYDE2	.	nonsynonymous SNV	SYDE2:NM_032184:exon2:c.C1265T:p.S422L	rs56191061	.	.	.	.	.	0.19	T	T	B	B	N	P	N	T	N	0.023	T	T	.	0.034	.	.	0.096	T	T	T	T	T	T	-0.847	0.019	0.143	N	N	-1.794	0.024	-1.803	0.033	0.997
chr1	85200473	85200473	T	G	exonic	SYDE2	.	nonsynonymous SNV	SYDE2:NM_032184:exon1:c.A524C:p.Q175P	rs12121540	.	.	.	.	.	0.19	T	T	B	B	N	P	L	T	N	0.054	T	T	.	0.009	.	.	0.134	T	T	T	T	T	T	-0.085	0.893	0.506	N	N	-1.969	0.011	-2.021	0.012	1
chr1	85258600	85258600	C	T	exonic	C1orf52	.	synonymous SNV	C1orf52:NM_198077:exon2:c.G399A:p.E133E	rs75989026	.	.	.	.	.	.	.	.	.	.	.	.	.	.	.	.	.	.	.	.	.	.	.	.	.	.	.	.	.	.	.	.	.	.	.	.	.	.	.
chr1	85267691	85267691	C	T	exonic	BCL10	.	nonsynonymous SNV	BCL10:NM_001320715:exon3:c.G605A:p.G202E,BCL10:NM_003921:exon3:c.G638A:p.G213E	rs3768235	389438	Immunodeficiency_37|not_specified	MONDO:MONDO:0014491,MedGen:C4015195,OMIM:616098|MedGen:CN169374	criteria_provided,_multiple_submitters,_no_conflicts	Benign	0.18	T	T	B	B	N	P	N	.	N	0.058	T	T	.	0.057	.	.	1.015	T	T	T	T	T	T	1.551	16.06	0.991	N	N	-0.88	0.546	-0.74	0.843	1
chr1	85276340	85276340	C	A	exonic	BCL10	.	nonsynonymous SNV	BCL10:NM_001320715:exon1:c.G13T:p.A5S,BCL10:NM_003921:exon1:c.G13T:p.A5S	rs12037217	448386	Immunodeficiency_37	MONDO:MONDO:0014491,MedGen:C4015195,OMIM:616098	criteria_provided,_single_submitter	Benign	1.18	D	T	B	B	N	N	N	.	N	0.056	T	T	.	0.039	.	.	0.721	T	T	T	T	T	T	2.338	21.8	0.995	N	N	-0.418	1.343	-0.231	1.713	1
chr1	85909971	85909971	C	G	exonic	COL24A1	.	synonymous SNV	COL24A1:NM_001349955:exon26:c.G549C:p.P183P,COL24A1:NM_152890:exon26:c.G2649C:p.P883P	rs1502657	.	.	.	.	.	.	.	.	.	.	.	.	.	.	.	.	.	.	.	.	.	.	.	.	.	.	.	.	.	.	.	.	.	.	.	.	.	.	.
chr1	86125232	86125232	G	A	exonic	COL24A1	.	synonymous SNV	COL24A1:NM_152890:exon3:c.C1104T:p.S368S	rs2174767	.	.	.	.	.	.	.	.	.	.	.	.	.	.	.	.	.	.	.	.	.	.	.	.	.	.	.	.	.	.	.	.	.	.	.	.	.	.	.
chr1	86126154	86126154	G	A	exonic	COL24A1	.	nonsynonymous SNV	COL24A1:NM_152890:exon3:c.C182T:p.A61V	rs11161747	.	.	.	.	.	1.19	T	T	B	B	N	P	N	D	N	0.004	T	T	.	0.14	.	.	0.032	T	T	T	T	T	T	0.758	8.985	0.788	N	N	-0.782	0.682	-0.596	1.053	0
chr1	86352889	86352889	T	C	exonic	ODF2L	.	synonymous SNV	ODF2L:NM_001184766:exon15:c.A1617G:p.E539E,ODF2L:NM_001366779:exon15:c.A1383G:p.E461E,ODF2L:NM_001366782:exon15:c.A1383G:p.E461E,ODF2L:NM_001184765:exon16:c.A1704G:p.E568E,ODF2L:NM_001366781:exon16:c.A1776G:p.E592E,ODF2L:NM_001366783:exon16:c.A1776G:p.E592E,ODF2L:NM_001366784:exon16:c.A1776G:p.E592E,ODF2L:NM_001007022:exon17:c.A1863G:p.E621E,ODF2L:NM_020729:exon17:c.A1815G:p.E605E	rs272496	.	.	.	.	.	.	.	.	.	.	.	.	.	.	.	.	.	.	.	.	.	.	.	.	.	.	.	.	.	.	.	.	.	.	.	.	.	.	.
chr1	86354584	86354584	C	T	exonic	ODF2L	.	synonymous SNV	ODF2L:NM_001184766:exon14:c.G1467A:p.E489E,ODF2L:NM_001366779:exon14:c.G1233A:p.E411E,ODF2L:NM_001366782:exon14:c.G1233A:p.E411E,ODF2L:NM_001184765:exon15:c.G1554A:p.E518E,ODF2L:NM_001366781:exon15:c.G1626A:p.E542E,ODF2L:NM_001366783:exon15:c.G1626A:p.E542E,ODF2L:NM_001366784:exon15:c.G1626A:p.E542E,ODF2L:NM_001007022:exon16:c.G1713A:p.E571E,ODF2L:NM_020729:exon16:c.G1665A:p.E555E	rs1182098	.	.	.	.	.	.	.	.	.	.	.	.	.	.	.	.	.	.	.	.	.	.	.	.	.	.	.	.	.	.	.	.	.	.	.	.	.	.	.
chr1	86372475	86372475	C	T	exonic	ODF2L	.	synonymous SNV	ODF2L:NM_001366779:exon8:c.G483A:p.V161V,ODF2L:NM_001366782:exon8:c.G483A:p.V161V,ODF2L:NM_001007022:exon9:c.G876A:p.V292V,ODF2L:NM_001184765:exon9:c.G876A:p.V292V,ODF2L:NM_001184766:exon9:c.G876A:p.V292V,ODF2L:NM_001366781:exon9:c.G876A:p.V292V,ODF2L:NM_001366783:exon9:c.G876A:p.V292V,ODF2L:NM_001366784:exon9:c.G876A:p.V292V,ODF2L:NM_020729:exon9:c.G876A:p.V292V	rs421105	.	.	.	.	.	.	.	.	.	.	.	.	.	.	.	.	.	.	.	.	.	.	.	.	.	.	.	.	.	.	.	.	.	.	.	.	.	.	.
chr1	86434649	86434649	T	C	exonic	CLCA2	.	synonymous SNV	CLCA2:NM_006536:exon6:c.T876C:p.N292N	rs17449526	.	.	.	.	.	.	.	.	.	.	.	.	.	.	.	.	.	.	.	.	.	.	.	.	.	.	.	.	.	.	.	.	.	.	.	.	.	.	.
chr1	86447582	86447582	C	T	exonic	CLCA2	.	synonymous SNV	CLCA2:NM_006536:exon11:c.C1788T:p.R596R	rs2275001	.	.	.	.	.	.	.	.	.	.	.	.	.	.	.	.	.	.	.	.	.	.	.	.	.	.	.	.	.	.	.	.	.	.	.	.	.	.	.
chr1	86455221	86455221	A	G	exonic	CLCA2	.	synonymous SNV	CLCA2:NM_006536:exon14:c.A2526G:p.Q842Q	rs2390057	1239193	not_provided	MedGen:CN517202	criteria_provided,_single_submitter	Benign	.	.	.	.	.	.	.	.	.	.	.	.	.	.	.	.	.	.	.	.	.	.	.	.	.	.	.	.	.	.	.	.	.	.
chr1	86473447	86473447	C	T	exonic	CLCA1	.	nonsynonymous SNV	CLCA1:NM_001285:exon2:c.C193T:p.L65F	rs2145412	.	.	.	.	.	0.19	T	T	B	B	N	P	N	T	N	0.026	T	T	.	0.116	.	.	0.075	T	T	T	T	T	T	1.429	15.27	0.158	N	N	-0.881	0.545	-0.56	1.107	0.008
chr1	86482292	86482292	A	T	exonic	CLCA1	.	synonymous SNV	CLCA1:NM_001285:exon5:c.A645T:p.V215V	rs1321694	.	.	.	.	.	.	.	.	.	.	.	.	.	.	.	.	.	.	.	.	.	.	.	.	.	.	.	.	.	.	.	.	.	.	.	.	.	.	.
chr1	86486641	86486641	A	G	exonic	CLCA1	.	nonsynonymous SNV	CLCA1:NM_001285:exon7:c.A1070G:p.N357S	rs2734705	.	.	.	.	.	0.19	T	T	B	B	N	P	N	T	N	0.026	T	T	.	0.125	.	.	0.057	T	T	T	T	T	T	1.575	16.21	0.31	N	N	-0.724	0.772	-0.455	1.277	0.998
chr1	86493490	86493490	T	C	exonic	CLCA1	.	nonsynonymous SNV	CLCA1:NM_001285:exon10:c.T1571C:p.M524T	rs2791494	.	.	.	.	.	0.19	T	T	B	B	N	P	N	T	N	0.026	T	T	.	0.03	.	.	0.079	T	T	T	T	T	T	-0.692	0.046	0.198	N	N	-1.478	0.088	-1.377	0.163	0
chr1	86499736	86499736	T	C	exonic	CLCA1	.	synonymous SNV	CLCA1:NM_001285:exon14:c.T2436C:p.T812T	rs1882753	.	.	.	.	.	.	.	.	.	.	.	.	.	.	.	.	.	.	.	.	.	.	.	.	.	.	.	.	.	.	.	.	.	.	.	.	.	.	.
chr1	88805891	88805891	T	C	exonic	PKN2	.	synonymous SNV	PKN2:NM_001320707:exon11:c.T1533C:p.S511S,PKN2:NM_001320708:exon11:c.T1206C:p.S402S,PKN2:NM_001320709:exon12:c.T1629C:p.S543S,PKN2:NM_006256:exon12:c.T1677C:p.S559S	rs786906	.	.	.	.	.	.	.	.	.	.	.	.	.	.	.	.	.	.	.	.	.	.	.	.	.	.	.	.	.	.	.	.	.	.	.	.	.	.	.
chr1	88857299	88857299	G	A	exonic	GTF2B	.	synonymous SNV	GTF2B:NM_001514:exon6:c.C724T:p.L242L	rs2794318	.	.	.	.	.	.	.	.	.	.	.	.	.	.	.	.	.	.	.	.	.	.	.	.	.	.	.	.	.	.	.	.	.	.	.	.	.	.	.
chr1	88961219	88961219	G	A	exonic	KYAT3	.	synonymous SNV	KYAT3:NM_001008662:exon7:c.C633T:p.S211S,KYAT3:NM_001008661:exon8:c.C735T:p.S245S,KYAT3:NM_001349447:exon8:c.C633T:p.S211S,KYAT3:NM_001349449:exon8:c.C243T:p.S81S,KYAT3:NM_001349448:exon9:c.C735T:p.S245S,KYAT3:NM_001349450:exon9:c.C243T:p.S81S	rs3738055	.	.	.	.	.	.	.	.	.	.	.	.	.	.	.	.	.	.	.	.	.	.	.	.	.	.	.	.	.	.	.	.	.	.	.	.	.	.	.
chr1	89009135	89009135	A	G	exonic	GBP3	.	nonsynonymous SNV	GBP3:NM_001319180:exon10:c.T1069C:p.C357R,GBP3:NM_001319181:exon10:c.T1390C:p.C464R,GBP3:NM_018284:exon10:c.T1471C:p.C491R,GBP3:NM_001319179:exon11:c.T1234C:p.C412R	rs17433780	.	.	.	.	.	0.19	T	T	B	B	N	P	N	T	N	0.03	T	T	.	0.068	.	.	0.066	T	T	T	T	T	T	0.672	8.201	0.111	N	N	-1.809	0.023	-1.672	0.057	0.003
chr1	89009452	89009452	C	T	exonic	GBP3	.	nonsynonymous SNV	GBP3:NM_001319180:exon9:c.G1003A:p.V335M,GBP3:NM_001319181:exon9:c.G1324A:p.V442M,GBP3:NM_018284:exon9:c.G1405A:p.V469M,GBP3:NM_001319179:exon10:c.G1168A:p.V390M	rs10493821	.	.	.	.	.	0.19	T	T	B	B	N	P	L	T	N	0.072	T	T	.	0.024	.	.	0.045	T	T	T	T	T	T	-1.043	0.006	0.815	N	N	-1.165	0.253	-1.247	0.246	0.011
chr1	89056158	89056158	G	C	exonic	GBP1	.	nonsynonymous SNV	GBP1:NM_002053:exon8:c.C1226G:p.A409G	rs1048443	.	.	.	.	.	3.19	D	T	P	P	N	P	H	T	D	0.038	T	T	.	0.081	.	.	0.075	T	T	T	T	T	T	1.404	15.11	0.983	N	N	-0.543	1.094	-0.752	0.826	0.002
chr1	89056963	89056963	G	C	exonic	GBP1	.	nonsynonymous SNV	GBP1:NM_002053:exon7:c.C1046G:p.T349S	rs1048425	.	.	.	.	.	3.19	T	T	B	B	N	P	M	T	D	0.052	T	T	.	0.132	.	.	0.068	T	T	T	T	T	T	1.218	13.77	0.972	D	N	-0.131	2.079	-0.154	1.901	0.756
chr1	89114258	89114258	T	C	exonic	GBP2	.	nonsynonymous SNV	GBP2:NM_004120:exon7:c.A907G:p.S303G	rs2230338	.	.	.	.	.	3.19	D	T	B	B	U	P	M	T	D	0.08	T	T	.	0.098	.	.	0.093	T	T	T	T	T	T	1.5	15.74	0.992	N	N	-0.349	1.496	-0.372	1.424	0.003
chr1	89171895	89171895	G	A	exonic	GBP7	.	nonsynonymous SNV	GBP7:NM_207398:exon2:c.C41T:p.T14I	rs676913	.	.	.	.	.	0.19	T	T	B	B	N	P	N	T	N	0.028	T	T	.	0.197	.	.	0.034	T	T	T	T	T	T	-0.197	0.52	0.057	N	N	-1.86	0.018	-1.674	0.057	0.006
chr1	89381813	89381813	G	T	exonic	GBP6	.	nonsynonymous SNV	GBP6:NM_001320257:exon5:c.G601T:p.A201S,GBP6:NM_198460:exon7:c.G991T:p.A331S	rs4658359	.	.	.	.	.	1.19	T	T	P	P	N	P	M	T	N	0.047	T	T	.	0.043	.	.	0.17	T	T	T	T	T	T	1.356	14.79	0.986	N	N	-0.373	1.442	-0.547	1.127	0.561
chr1	89381852	89381852	C	T	exonic	GBP6	.	nonsynonymous SNV	GBP6:NM_001320257:exon5:c.C640T:p.L214F,GBP6:NM_198460:exon7:c.C1030T:p.L344F	rs4658360	.	.	.	.	.	0.19	T	T	B	B	N	P	L	T	N	0.02	T	T	.	0.065	.	.	0.075	T	T	T	T	T	T	-1.237	0.002	0.426	N	N	-2.381	0.001	-2.494	0.001	1
chr1	89381885	89381885	A	G	exonic	GBP6	.	nonsynonymous SNV	GBP6:NM_001320257:exon5:c.A673G:p.M225V,GBP6:NM_198460:exon7:c.A1063G:p.M355V	rs4658146	.	.	.	.	.	0.19	T	T	B	B	N	P	N	T	N	0.01	T	T	.	0.004	.	.	0.064	T	T	T	T	T	T	-1.738	0.001	0.304	N	N	-2.256	0.002	-2.166	0.006	0.957
chr1	89383709	89383709	T	C	exonic	GBP6	.	synonymous SNV	GBP6:NM_001320257:exon7:c.T1033C:p.L345L,GBP6:NM_198460:exon9:c.T1423C:p.L475L	rs41288387	.	.	.	.	.	.	.	.	.	.	.	.	.	.	.	.	.	.	.	.	.	.	.	.	.	.	.	.	.	.	.	.	.	.	.	.	.	.	.
chr1	89713184	89713184	A	G	exonic	LRRC8C	.	nonsynonymous SNV	LRRC8C:NM_032270:exon3:c.A614G:p.D205G	rs474536	.	.	.	.	.	0.19	T	T	B	B	N	P	N	T	N	0.02	T	T	.	0.118	.	.	0.619	T	T	T	T	T	T	2.475	22.4	0.899	N	N	-0.613	0.964	-0.299	1.566	0.998
chr1	90027467	90027467	G	A	exonic	ZNF326	.	synonymous SNV	ZNF326:NM_181781:exon10:c.G897A:p.E299E,ZNF326:NM_001320185:exon12:c.G1248A:p.E416E,ZNF326:NM_182976:exon12:c.G1515A:p.E505E	rs10922744	.	.	.	.	.	.	.	.	.	.	.	.	.	.	.	.	.	.	.	.	.	.	.	.	.	.	.	.	.	.	.	.	.	.	.	.	.	.	.
chr1	91262496	91262496	G	A	exonic	HFM1	.	synonymous SNV	HFM1:NM_001017975:exon37:c.C4071T:p.A1357A	rs585898	.	.	.	.	.	.	.	.	.	.	.	.	.	.	.	.	.	.	.	.	.	.	.	.	.	.	.	.	.	.	.	.	.	.	.	.	.	.	.
chr1	91315856	91315856	T	G	exonic	HFM1	.	synonymous SNV	HFM1:NM_001017975:exon28:c.A3099C:p.I1033I	rs281992	.	.	.	.	.	.	.	.	.	.	.	.	.	.	.	.	.	.	.	.	.	.	.	.	.	.	.	.	.	.	.	.	.	.	.	.	.	.	.
chr1	91316474	91316474	T	C	exonic	HFM1	.	nonsynonymous SNV	HFM1:NM_001017975:exon26:c.A2815G:p.I939V	rs11584478	.	.	.	.	.	1.19	T	T	B	B	N	P	N	T	N	0.011	T	T	.	0.032	.	.	0.044	T	T	T	T	T	T	1.147	13.2	0.692	D	N	-0.571	1.041	-0.385	1.4	0
chr1	91319330	91319330	G	A	exonic	HFM1	.	synonymous SNV	HFM1:NM_001017975:exon24:c.C2643T:p.T881T	rs10493845	.	.	.	.	.	.	.	.	.	.	.	.	.	.	.	.	.	.	.	.	.	.	.	.	.	.	.	.	.	.	.	.	.	.	.	.	.	.	.
chr1	91385696	91385696	T	C	exonic	HFM1	.	synonymous SNV	HFM1:NM_001017975:exon5:c.A633G:p.Q211Q	rs282026	.	.	.	.	.	.	.	.	.	.	.	.	.	.	.	.	.	.	.	.	.	.	.	.	.	.	.	.	.	.	.	.	.	.	.	.	.	.	.
chr1	91394238	91394238	T	C	exonic	HFM1	.	nonsynonymous SNV	HFM1:NM_001017975:exon4:c.A349G:p.I117V	rs282009	.	.	.	.	.	0.18	T	T	B	B	.	P	N	T	N	0.008	T	T	.	0.016	.	.	0.044	T	T	T	T	T	T	-0.492	0.123	0.17	N	N	-1.539	0.07	-1.441	0.132	0
chr1	91394244	91394244	A	G	exonic	HFM1	.	nonsynonymous SNV	HFM1:NM_001017975:exon4:c.T343C:p.S115P	rs11165778	1269081	not_provided	MedGen:CN517202	criteria_provided,_single_submitter	Benign	0.18	T	T	B	B	.	P	L	T	N	0.01	T	T	.	0.032	.	.	0.059	T	T	T	T	T	T	-0.217	0.469	0.663	N	N	-1.347	0.141	-1.382	0.161	0
chr1	91514890	91514890	A	G	exonic	CDC7	.	synonymous SNV	CDC7:NM_001134419:exon9:c.A990G:p.T330T,CDC7:NM_001134420:exon9:c.A990G:p.T330T,CDC7:NM_003503:exon9:c.A990G:p.T330T	rs483532	.	.	.	.	.	.	.	.	.	.	.	.	.	.	.	.	.	.	.	.	.	.	.	.	.	.	.	.	.	.	.	.	.	.	.	.	.	.	.
chr1	91698125	91698125	C	G	exonic	TGFBR3	.	nonsynonymous SNV	TGFBR3:NM_001195683:exon15:c.G2290C:p.G764R,TGFBR3:NM_003243:exon15:c.G2293C:p.G765R,TGFBR3:NM_001195684:exon16:c.G2290C:p.G764R	rs17882828	696908	not_provided	MedGen:CN517202	criteria_provided,_single_submitter	Benign	0.19	T	T	P	B	N	N	L	T	N	0.033	T	T	.	0.061	.	0.42	0.371	T	T	T	T	T	T	0.912	10.57	0.538	N	N	-0.735	0.754	-0.705	0.892	1
chr1	91708703	91708703	A	G	exonic	TGFBR3	.	synonymous SNV	TGFBR3:NM_001195683:exon14:c.T2244C:p.T748T,TGFBR3:NM_003243:exon14:c.T2247C:p.T749T,TGFBR3:NM_001195684:exon15:c.T2244C:p.T748T	rs284878	.	.	.	.	.	.	.	.	.	.	.	.	.	.	.	.	.	.	.	.	.	.	.	.	.	.	.	.	.	.	.	.	.	.	.	.	.	.	.
chr1	91712381	91712381	A	G	exonic	TGFBR3	.	synonymous SNV	TGFBR3:NM_001195683:exon13:c.T2025C:p.F675F,TGFBR3:NM_003243:exon13:c.T2028C:p.F676F,TGFBR3:NM_001195684:exon14:c.T2025C:p.F675F	rs1805113	.	.	.	.	.	.	.	.	.	.	.	.	.	.	.	.	.	.	.	.	.	.	.	.	.	.	.	.	.	.	.	.	.	.	.	.	.	.	.
chr1	91962938	91962938	C	A	exonic	BRDT	.	nonsynonymous SNV	BRDT:NM_001242806:exon2:c.C184A:p.Q62K,BRDT:NM_001242807:exon2:c.C184A:p.Q62K,BRDT:NM_001242808:exon2:c.C184A:p.Q62K,BRDT:NM_001726:exon2:c.C184A:p.Q62K,BRDT:NM_207189:exon2:c.C184A:p.Q62K,BRDT:NM_001242805:exon3:c.C184A:p.Q62K	rs10783071	.	.	.	.	.	0.19	T	T	B	B	N	P	N	T	N	0.113	T	T	.	0.036	.	.	0.101	T	T	T	T	T	T	0.977	11.34	0.831	N	N	-1.025	0.378	-0.93	0.579	0.03
chr1	91992286	91992286	C	T	exonic	BRDT	.	nonsynonymous SNV	BRDT:NM_001242807:exon13:c.C1949T:p.P650L,BRDT:NM_001242808:exon13:c.C1949T:p.P650L,BRDT:NM_001242806:exon14:c.C2099T:p.P700L,BRDT:NM_001242810:exon14:c.C1868T:p.P623L,BRDT:NM_001726:exon14:c.C2087T:p.P696L,BRDT:NM_207189:exon14:c.C2087T:p.P696L,BRDT:NM_001242805:exon15:c.C2087T:p.P696L	rs10747493	.	.	.	.	.	0.19	T	T	B	B	N	P	N	T	N	0.059	T	T	.	0.003	.	.	0.081	T	T	T	T	T	T	-0.373	0.219	0.15	N	N	-1.444	0.1	-1.47	0.12	0
chr1	92180464	92180464	G	A	exonic	BTBD8	.	synonymous SNV	BTBD8:NM_015237:exon6:c.G1242A:p.K414K,BTBD8:NM_001376131:exon17:c.G2781A:p.K927K	rs1483022	.	.	.	.	.	.	.	.	.	.	.	.	.	.	.	.	.	.	.	.	.	.	.	.	.	.	.	.	.	.	.	.	.	.	.	.	.	.	.
chr1	92181666	92181666	A	G	exonic	BTBD8	.	nonsynonymous SNV	BTBD8:NM_015237:exon6:c.A2444G:p.N815S,BTBD8:NM_001376131:exon17:c.A3983G:p.N1328S	rs560389	.	.	.	.	.	0.12	.	.	.	.	N	P	.	.	.	.	T	T	.	0.039	.	.	.	T	T	T	T	T	T	1.283	14.26	0.101	N	N	-0.747	0.736	-0.493	1.213	0.099
chr1	92181975	92181975	C	A	exonic	BTBD8	.	nonsynonymous SNV	BTBD8:NM_015237:exon6:c.C2753A:p.T918N,BTBD8:NM_001376131:exon17:c.C4292A:p.T1431N	rs565156	.	.	.	.	.	1.12	.	.	.	.	N	P	.	.	.	.	T	T	.	0.077	.	.	.	T	T	T	T	T	T	1.143	13.17	0.913	D	N	-0.664	0.874	-0.499	1.204	0.36
chr1	92513797	92513797	A	G	exonic	EVI5	.	synonymous SNV	EVI5:NM_005665:exon18:c.T2292C:p.G764G,EVI5:NM_001308248:exon19:c.T2325C:p.G775G,EVI5:NM_001377210:exon19:c.T2316C:p.G772G,EVI5:NM_001377211:exon19:c.T2202C:p.G734G,EVI5:NM_001377212:exon19:c.T2193C:p.G731G,EVI5:NM_001350197:exon20:c.T2340C:p.G780G	rs6603979	389473	not_specified	MedGen:CN169374	criteria_provided,_single_submitter	Benign	.	.	.	.	.	.	.	.	.	.	.	.	.	.	.	.	.	.	.	.	.	.	.	.	.	.	.	.	.	.	.	.	.	.
chr1	92607683	92607683	C	T	exonic	EVI5	.	synonymous SNV	EVI5:NM_005665:exon15:c.G1824A:p.V608V,EVI5:NM_001308248:exon16:c.G1857A:p.V619V,EVI5:NM_001377210:exon16:c.G1848A:p.V616V,EVI5:NM_001377212:exon16:c.G1725A:p.V575V,EVI5:NM_001350197:exon17:c.G1872A:p.V624V,EVI5:NM_001350198:exon17:c.G1872A:p.V624V,EVI5:NM_001377211:exon17:c.G1830A:p.V610V,EVI5:NM_001377213:exon18:c.G1953A:p.V651V	rs141343784	696912	not_provided	MedGen:CN517202	criteria_provided,_single_submitter	Benign	.	.	.	.	.	.	.	.	.	.	.	.	.	.	.	.	.	.	.	.	.	.	.	.	.	.	.	.	.	.	.	.	.	.
chr1	92624266	92624266	T	C	exonic	EVI5	.	synonymous SNV	EVI5:NM_005665:exon14:c.A1689G:p.Q563Q,EVI5:NM_001308248:exon15:c.A1722G:p.Q574Q,EVI5:NM_001377210:exon15:c.A1713G:p.Q571Q,EVI5:NM_001377212:exon15:c.A1590G:p.Q530Q,EVI5:NM_001350197:exon16:c.A1737G:p.Q579Q,EVI5:NM_001350198:exon16:c.A1737G:p.Q579Q,EVI5:NM_001377211:exon16:c.A1695G:p.Q565Q,EVI5:NM_001377213:exon17:c.A1818G:p.Q606Q	rs7514716	389434	not_specified	MedGen:CN169374	criteria_provided,_single_submitter	Benign	.	.	.	.	.	.	.	.	.	.	.	.	.	.	.	.	.	.	.	.	.	.	.	.	.	.	.	.	.	.	.	.	.	.
chr1	92695345	92695345	T	C	exonic	EVI5	.	nonsynonymous SNV	EVI5:NM_001308248:exon7:c.A1006G:p.I336V,EVI5:NM_001350197:exon7:c.A874G:p.I292V,EVI5:NM_001350198:exon7:c.A874G:p.I292V,EVI5:NM_001377210:exon7:c.A997G:p.I333V,EVI5:NM_001377211:exon7:c.A874G:p.I292V,EVI5:NM_001377212:exon7:c.A874G:p.I292V,EVI5:NM_005665:exon7:c.A1006G:p.I336V,EVI5:NM_001377213:exon8:c.A955G:p.I319V	rs2391199	389440	not_specified	MedGen:CN169374	criteria_provided,_single_submitter	Benign	0.19	T	T	B	B	N	P	N	T	N	0.071	T	T	.	0.058	.	.	0.127	T	T	T	T	T	T	0.299	4.275	0.796	N	N	-0.803	0.651	-0.645	0.979	0.001
chr1	92703852	92703852	A	G	exonic	EVI5	.	nonsynonymous SNV	EVI5:NM_001377213:exon4:c.T409C:p.S137P	rs6671421	.	.	.	.	.	.	.	.	.	.	.	.	.	.	.	.	.	.	.	.	.	.	.	.	.	.	.	.	.	.	.	.	.	.	.	.	.	.	.
chr1	93154836	93154836	G	A	exonic	TMED5	.	nonsynonymous SNV	TMED5:NM_016040:exon4:c.C524T:p.T175I	rs1060622	.	.	.	.	.	5.18	D	T	P	P	D	P	.	T	D	0.228	T	T	.	0.162	.	.	0.343	T	T	T	T	T	T	3.792	25.8	0.999	D	D	0.707	7.216	0.673	7.277	1
chr1	93207166	93207166	A	C	exonic	CCDC18	.	nonsynonymous SNV	CCDC18:NM_001306076:exon9:c.A977C:p.N326T,CCDC18:NM_001378204:exon9:c.A977C:p.N326T,CCDC18:NM_206886:exon9:c.A977C:p.N326T	rs2815413	.	.	.	.	.	3.19	T	T	B	B	D	P	M	T	N	0.551	T	T	.	0.078	.	.	.	T	T	T	T	T	T	1.805	17.77	0.986	D	N	0.002	2.519	0.086	2.679	0.637
chr1	93875711	93875711	A	G	exonic	DNTTIP2	.	synonymous SNV	DNTTIP2:NM_014597:exon3:c.T1740C:p.F580F	rs2273165	.	.	.	.	.	.	.	.	.	.	.	.	.	.	.	.	.	.	.	.	.	.	.	.	.	.	.	.	.	.	.	.	.	.	.	.	.	.	.
chr1	93877008	93877008	C	A	exonic	DNTTIP2	.	nonsynonymous SNV	DNTTIP2:NM_014597:exon2:c.G927T:p.E309D	rs3747965	.	.	.	.	.	0.19	T	T	B	B	N	P	L	T	N	0.027	T	T	.	0.041	.	.	0.061	T	T	T	T	T	T	-0.113	0.781	0.985	N	N	-1.071	0.333	-1.121	0.355	1
chr1	93877467	93877467	A	G	exonic	DNTTIP2	.	synonymous SNV	DNTTIP2:NM_014597:exon2:c.T468C:p.P156P	rs2391322	.	.	.	.	.	.	.	.	.	.	.	.	.	.	.	.	.	.	.	.	.	.	.	.	.	.	.	.	.	.	.	.	.	.	.	.	.	.	.
chr1	93877677	93877677	T	C	exonic	DNTTIP2	.	synonymous SNV	DNTTIP2:NM_014597:exon2:c.A258G:p.E86E	rs3789457	.	.	.	.	.	.	.	.	.	.	.	.	.	.	.	.	.	.	.	.	.	.	.	.	.	.	.	.	.	.	.	.	.	.	.	.	.	.	.
chr1	94001103	94001103	A	G	exonic	ABCA4	.	synonymous SNV	ABCA4:NM_000350:exon46:c.T6285C:p.D2095D	rs1801555	105333	Macular_degeneration|not_specified|ABCA4-Related_Disorders|Cone-Rod_Dystrophy,_Recessive|Stargardt_Disease,_Recessive|Retinitis_Pigmentosa,_Recessive|not_provided	Human_Phenotype_Ontology:HP:0000608,Human_Phenotype_Ontology:HP:0007694,MONDO:MONDO:0003004,MedGen:C0024437,SNOMED_CT:422338006|MedGen:CN169374|MedGen:CN239167|MedGen:CN239309|MedGen:CN239312|MedGen:CN239466|MedGen:CN517202	criteria_provided,_multiple_submitters,_no_conflicts	Benign	.	.	.	.	.	.	.	.	.	.	.	.	.	.	.	.	.	.	.	.	.	.	.	.	.	.	.	.	.	.	.	.	.	.
chr1	94001891	94001891	G	A	exonic	ABCA4	.	synonymous SNV	ABCA4:NM_000350:exon45:c.C6249T:p.I2083I	rs1801359	105329	Macular_degeneration|not_specified|ABCA4-Related_Disorders|Cone-Rod_Dystrophy,_Recessive|Stargardt_Disease,_Recessive|Retinitis_Pigmentosa,_Recessive|not_provided	Human_Phenotype_Ontology:HP:0000608,Human_Phenotype_Ontology:HP:0007694,MONDO:MONDO:0003004,MedGen:C0024437,SNOMED_CT:422338006|MedGen:CN169374|MedGen:CN239167|MedGen:CN239309|MedGen:CN239312|MedGen:CN239466|MedGen:CN517202	criteria_provided,_multiple_submitters,_no_conflicts	Benign/Likely_benign	.	.	.	.	.	.	.	.	.	.	.	.	.	.	.	.	.	.	.	.	.	.	.	.	.	.	.	.	.	.	.	.	.	.
chr1	94005519	94005519	A	G	exonic	ABCA4	.	synonymous SNV	ABCA4:NM_000350:exon44:c.T6069C:p.I2023I	rs1762114	139938	Macular_degeneration|Age-related_macular_degeneration_2|Stargardt_disease_1|Retinitis_pigmentosa_19|Cone-rod_dystrophy_3|not_specified|ABCA4-Related_Disorders|Cone-Rod_Dystrophy,_Recessive|Stargardt_Disease,_Recessive|Retinitis_Pigmentosa,_Recessive|not_provided	Human_Phenotype_Ontology:HP:0000608,Human_Phenotype_Ontology:HP:0007694,MONDO:MONDO:0003004,MedGen:C0024437,SNOMED_CT:422338006|MONDO:MONDO:0007932,MedGen:C3495438,OMIM:153800|MONDO:MONDO:0009549,MeSH:D000080362,MedGen:C1855465,OMIM:248200,Orphanet:ORPHA364055|MONDO:MONDO:0011137,MedGen:C1866422,OMIM:601718|MONDO:MONDO:0011395,MedGen:C1858806,OMIM:604116|MedGen:CN169374|MedGen:CN239167|MedGen:CN2…	criteria_provided,_multiple_submitters,_no_conflicts	Benign	.	.	.	.	.	.	.	.	.	.	.	.	.	.	.	.	.	.	.	.	.	.	.	.	.	.	.	.	.	.	.	.	.	.
chr1	94078677	94078677	G	A	exonic	ABCA4	.	synonymous SNV	ABCA4:NM_000350:exon10:c.C1269T:p.H423H	rs4147831	104931	Macular_degeneration|not_specified|ABCA4-Related_Disorders|Cone-Rod_Dystrophy,_Recessive|Stargardt_Disease,_Recessive|Retinitis_Pigmentosa,_Recessive|not_provided	Human_Phenotype_Ontology:HP:0000608,Human_Phenotype_Ontology:HP:0007694,MONDO:MONDO:0003004,MedGen:C0024437,SNOMED_CT:422338006|MedGen:CN169374|MedGen:CN239167|MedGen:CN239309|MedGen:CN239312|MedGen:CN239466|MedGen:CN517202	criteria_provided,_multiple_submitters,_no_conflicts	Benign/Likely_benign	.	.	.	.	.	.	.	.	.	.	.	.	.	.	.	.	.	.	.	.	.	.	.	.	.	.	.	.	.	.	.	.	.	.
chr1	94112992	94112992	T	C	exonic	ABCA4	.	synonymous SNV	ABCA4:NM_000350:exon2:c.A141G:p.P47P	rs4847281	177452	Age-related_macular_degeneration_2|Stargardt_disease_1|Retinitis_pigmentosa_19|Cone-rod_dystrophy_3|not_specified|not_provided	MONDO:MONDO:0007932,MedGen:C3495438,OMIM:153800|MONDO:MONDO:0009549,MeSH:D000080362,MedGen:C1855465,OMIM:248200,Orphanet:ORPHA364055|MONDO:MONDO:0011137,MedGen:C1866422,OMIM:601718|MONDO:MONDO:0011395,MedGen:C1858806,OMIM:604116|MedGen:CN169374|MedGen:CN517202	criteria_provided,_multiple_submitters,_no_conflicts	Benign	.	.	.	.	.	.	.	.	.	.	.	.	.	.	.	.	.	.	.	.	.	.	.	.	.	.	.	.	.	.	.	.	.	.
chr1	94173891	94173891	C	T	exonic	ARHGAP29	.	nonsynonymous SNV	ARHGAP29:NM_001328665:exon22:c.G3572A:p.G1191D,ARHGAP29:NM_001328667:exon22:c.G3572A:p.G1191D,ARHGAP29:NM_001328664:exon23:c.G3764A:p.G1255D,ARHGAP29:NM_001328666:exon23:c.G3737A:p.G1246D,ARHGAP29:NM_004815:exon23:c.G3764A:p.G1255D	rs1999272	.	.	.	.	.	0.19	T	T	B	B	N	P	N	T	N	0.212	T	T	.	0.118	.	.	0.181	T	T	T	T	T	T	1.61	16.44	0.147	N	N	-0.712	0.793	-0.422	1.333	0.999
chr1	94177975	94177975	T	C	exonic	ARHGAP29	.	synonymous SNV	ARHGAP29:NM_001328665:exon20:c.A2481G:p.Q827Q,ARHGAP29:NM_001328667:exon20:c.A2481G:p.Q827Q,ARHGAP29:NM_001328664:exon21:c.A2673G:p.Q891Q,ARHGAP29:NM_001328666:exon21:c.A2646G:p.Q882Q,ARHGAP29:NM_004815:exon21:c.A2673G:p.Q891Q	rs1048854	.	.	.	.	.	.	.	.	.	.	.	.	.	.	.	.	.	.	.	.	.	.	.	.	.	.	.	.	.	.	.	.	.	.	.	.	.	.	.
chr1	94864816	94864816	G	A	exonic	SLC44A3	.	nonsynonymous SNV	SLC44A3:NM_001258342:exon10:c.G1204A:p.V402I,SLC44A3:NM_001258343:exon10:c.G1108A:p.V370I,SLC44A3:NM_001301079:exon10:c.G1072A:p.V358I,SLC44A3:NM_001350223:exon10:c.G1021A:p.V341I,SLC44A3:NM_152369:exon10:c.G1168A:p.V390I,SLC44A3:NM_001114106:exon11:c.G1312A:p.V438I,SLC44A3:NM_001258340:exon11:c.G1312A:p.V438I,SLC44A3:NM_001258341:exon11:c.G1216A:p.V406I	rs859098	.	.	.	.	.	1.19	T	T	P	B	N	P	L	T	N	0.101	T	T	.	0.063	.	.	0.16	T	T	T	T	T	T	1.378	14.93	0.988	D	N	-0.054	2.325	-0.029	2.262	1
chr1	95244265	95244265	T	C	exonic	RWDD3	.	nonsynonymous SNV	RWDD3:NM_001128142:exon2:c.T140C:p.V47A,RWDD3:NM_001199682:exon2:c.T140C:p.V47A,RWDD3:NM_015485:exon2:c.T140C:p.V47A,RWDD3:NM_001278247:exon3:c.T95C:p.V32A,RWDD3:NM_001278248:exon3:c.T95C:p.V32A	rs259358	.	.	.	.	.	0.19	T	T	B	B	N	P	N	T	N	0.015	T	T	.	0.021	.	.	0.141	T	T	T	T	T	T	-0.624	0.065	0.433	N	N	-1.984	0.01	-1.995	0.014	0.997
chr1	95244383	95244383	T	G	exonic	RWDD3	.	nonsynonymous SNV	RWDD3:NM_001128142:exon2:c.T258G:p.N86K,RWDD3:NM_001199682:exon2:c.T258G:p.N86K,RWDD3:NM_015485:exon2:c.T258G:p.N86K,RWDD3:NM_001278247:exon3:c.T213G:p.N71K,RWDD3:NM_001278248:exon3:c.T213G:p.N71K	rs2296308	.	.	.	.	.	0.19	T	T	B	B	N	P	N	T	N	0.048	T	T	.	0.137	.	.	0.135	T	T	T	T	T	T	0.308	4.379	0.491	N	N	-2.181	0.004	-2.001	0.013	0.04
chr1	97305364	97305364	C	T	exonic	DPYD	.	nonsynonymous SNV	DPYD:NM_000110:exon18:c.G2194A:p.V732I	rs1801160	105957	capecitabine_response_-_Toxicity|fluorouracil_response_-_Other|fluorouracil_response_-_Toxicity|Dihydropyrimidine_dehydrogenase_deficiency|not_specified|not_provided	.|.|.|MONDO:MONDO:0010130,MedGen:C1959620,OMIM:274270,Orphanet:ORPHA1675|MedGen:CN169374|MedGen:CN517202	reviewed_by_expert_panel	drug_response	7.19	T	T	D	D	D	D	L	T	N	0.176	T	T	.	0.297	.	.	0.098	T	T	T	T	T	D	2.769	23	0.999	D	D	0.696	7.067	0.678	7.353	1
chr1	98661836	98661836	T	C	exonic	SNX7	.	synonymous SNV	SNX7:NM_015976:exon1:c.T105C:p.S35S,SNX7:NM_152238:exon1:c.T105C:p.S35S	rs9728148	.	.	.	.	.	.	.	.	.	.	.	.	.	.	.	.	.	.	.	.	.	.	.	.	.	.	.	.	.	.	.	.	.	.	.	.	.	.	.
chr1	98698878	98698878	G	A	exonic	SNX7	.	synonymous SNV	SNX7:NM_152238:exon5:c.G846A:p.E282E,SNX7:NM_015976:exon6:c.G1011A:p.E337E,SNX7:NM_001364903:exon7:c.G819A:p.E273E	rs6577322	.	.	.	.	.	.	.	.	.	.	.	.	.	.	.	.	.	.	.	.	.	.	.	.	.	.	.	.	.	.	.	.	.	.	.	.	.	.	.
chr1	98760071	98760071	G	A	exonic	SNX7	.	synonymous SNV	SNX7:NM_152238:exon8:c.G1131A:p.E377E,SNX7:NM_015976:exon9:c.G1296A:p.E432E,SNX7:NM_001364903:exon10:c.G1104A:p.E368E	rs2019213	.	.	.	.	.	.	.	.	.	.	.	.	.	.	.	.	.	.	.	.	.	.	.	.	.	.	.	.	.	.	.	.	.	.	.	.	.	.	.
chr1	99870805	99870805	C	T	exonic	AGL	.	synonymous SNV	AGL:NM_000028:exon7:c.C894T:p.L298L,AGL:NM_000642:exon7:c.C894T:p.L298L,AGL:NM_000643:exon7:c.C894T:p.L298L,AGL:NM_000644:exon7:c.C894T:p.L298L,AGL:NM_000646:exon7:c.C846T:p.L282L	rs2230306	195593	Glycogen_storage_disease_type_III|not_specified|not_provided	MONDO:MONDO:0009291,MedGen:C0017922,OMIM:232400,Orphanet:ORPHA366,SNOMED_CT:66937008|MedGen:CN169374|MedGen:CN517202	criteria_provided,_multiple_submitters,_no_conflicts	Benign	.	.	.	.	.	.	.	.	.	.	.	.	.	.	.	.	.	.	.	.	.	.	.	.	.	.	.	.	.	.	.	.	.	.
chr1	99896369	99896369	G	A	exonic	AGL	.	nonsynonymous SNV	AGL:NM_000028:exon25:c.G3343A:p.G1115R,AGL:NM_000642:exon25:c.G3343A:p.G1115R,AGL:NM_000643:exon25:c.G3343A:p.G1115R,AGL:NM_000644:exon25:c.G3343A:p.G1115R,AGL:NM_000646:exon25:c.G3295A:p.G1099R	rs2230307	250066	Glycogen_storage_disease_type_III|not_specified|not_provided	MONDO:MONDO:0009291,MedGen:C0017922,OMIM:232400,Orphanet:ORPHA366,SNOMED_CT:66937008|MedGen:CN169374|MedGen:CN517202	criteria_provided,_multiple_submitters,_no_conflicts	Benign	13.19	D	D	D	D	D	P	M	T	D	0.799	D	D	.	0.569	.	.	0.312	T	T	T	D	T	D	4.951	33	0.999	D	D	1.006	14.125	0.979	17.622	1
chr1	100007048	100007048	A	G	exonic	SLC35A3	.	synonymous SNV	SLC35A3:NM_001271684:exon4:c.A357G:p.L119L,SLC35A3:NM_001271685:exon4:c.A483G:p.L161L,SLC35A3:NM_012243:exon4:c.A357G:p.L119L	rs534252	655018	Arthrogryposis_multiplex_congenita|Arthrogryposis,_mental_retardation,_and_seizures|not_provided	Human_Phenotype_Ontology:HP:0001389,Human_Phenotype_Ontology:HP:0001390,Human_Phenotype_Ontology:HP:0002759,Human_Phenotype_Ontology:HP:0002804,Human_Phenotype_Ontology:HP:0005188,Human_Phenotype_Ontology:HP:0005663,Human_Phenotype_Ontology:HP:0005809,Human_Phenotype_Ontology:HP:0005859,MONDO:MONDO:0015168,MeSH:D001176,MedGen:C0003886,OMIM:PS617468,Orphanet:ORPHA1037|MONDO:MONDO:0014248,MedGen:C3…	criteria_provided,_multiple_submitters,_no_conflicts	Benign	.	.	.	.	.	.	.	.	.	.	.	.	.	.	.	.	.	.	.	.	.	.	.	.	.	.	.	.	.	.	.	.	.	.
chr1	100133310	100133310	G	A	exonic	TRMT13	.	nonsynonymous SNV	TRMT13:NM_019083:exon1:c.G142A:p.A48T	rs472498	1223571	not_provided	MedGen:CN517202	criteria_provided,_single_submitter	Benign	1.19	T	T	B	B	D	P	L	T	N	0.114	T	T	.	0.015	.	.	0.175	T	T	T	T	T	T	2.545	22.5	0.996	N	N	-0.263	1.707	-0.12	1.991	1
chr1	100133311	100133311	C	T	exonic	TRMT13	.	nonsynonymous SNV	TRMT13:NM_019083:exon1:c.C143T:p.A48V	rs687513	1285391	not_provided	MedGen:CN517202	criteria_provided,_single_submitter	Benign	1.19	T	T	B	B	D	P	L	T	N	0.238	T	T	.	0.035	.	.	0.187	T	T	T	T	T	T	2.676	22.8	0.998	N	N	-0.046	2.353	0.083	2.667	1
chr1	100144083	100144083	C	T	exonic	TRMT13	.	synonymous SNV	TRMT13:NM_019083:exon9:c.C757T:p.L253L	rs6681721	.	.	.	.	.	.	.	.	.	.	.	.	.	.	.	.	.	.	.	.	.	.	.	.	.	.	.	.	.	.	.	.	.	.	.	.	.	.	.
chr1	100206504	100206504	T	C	exonic	DBT	.	nonsynonymous SNV	DBT:NM_001918:exon9:c.A1150G:p.S384G	rs12021720	134332	Maple_syrup_urine_disease|not_specified|not_provided	MONDO:MONDO:0009563,MeSH:D008375,MedGen:C0024776,OMIM:248600,OMIM:PS248600,Orphanet:ORPHA511,SNOMED_CT:27718001|MedGen:CN169374|MedGen:CN517202	criteria_provided,_multiple_submitters,_no_conflicts	Benign	0.14	T	T	.	.	N	P	.	T	N	0.042	T	T	.	0.117	.	.	0.29	T	.	T	T	T	.	1.069	12.46	0.151	N	N	-0.706	0.803	-0.588	1.064	0.043
chr1	100539534	100539534	G	A	exonic	GPR88	.	nonsynonymous SNV	GPR88:NM_022049:exon2:c.G568A:p.V190I	rs2809819	1153147	Chorea,_childhood-onset,_with_psychomotor_retardation|not_provided	MONDO:MONDO:0014839,MedGen:C4310787,OMIM:616939|MedGen:CN517202	criteria_provided,_multiple_submitters,_no_conflicts	Benign	1.19	T	T	B	B	U	P	N	T	N	0.033	T	T	.	0.053	.	.	1.313	D	T	T	T	T	T	1.08	12.57	0.924	N	N	-0.984	0.422	-0.965	0.533	1
chr1	100738142	100738142	C	T	exonic	VCAM1	.	synonymous SNV	VCAM1:NM_080682:exon8:c.C1803T:p.D601D,VCAM1:NM_001078:exon9:c.C2079T:p.D693D,VCAM1:NM_001199834:exon9:c.C1893T:p.D631D	rs3176878	.	.	.	.	.	.	.	.	.	.	.	.	.	.	.	.	.	.	.	.	.	.	.	.	.	.	.	.	.	.	.	.	.	.	.	.	.	.	.
chr1	100738271	100738271	G	A	exonic	VCAM1	.	synonymous SNV	VCAM1:NM_080682:exon8:c.G1932A:p.K644K,VCAM1:NM_001078:exon9:c.G2208A:p.K736K,VCAM1:NM_001199834:exon9:c.G2022A:p.K674K	rs3176879	.	.	.	.	.	.	.	.	.	.	.	.	.	.	.	.	.	.	.	.	.	.	.	.	.	.	.	.	.	.	.	.	.	.	.	.	.	.	.
chr1	101830723	101830723	T	C	exonic	OLFM3	.	synonymous SNV	OLFM3:NM_001288821:exon3:c.A381G:p.K127K,OLFM3:NM_058170:exon3:c.A321G:p.K107K,OLFM3:NM_001288823:exon4:c.A96G:p.K32K	rs10493973	.	.	.	.	.	.	.	.	.	.	.	.	.	.	.	.	.	.	.	.	.	.	.	.	.	.	.	.	.	.	.	.	.	.	.	.	.	.	.
chr1	102886895	102886895	A	G	exonic	COL11A1	.	synonymous SNV	COL11A1:NM_080630:exon61:c.T4422C:p.I1474I,COL11A1:NM_001190709:exon62:c.T4653C:p.I1551I,COL11A1:NM_001854:exon63:c.T4770C:p.I1590I,COL11A1:NM_080629:exon63:c.T4806C:p.I1602I	rs2229783	249270	Marshall_syndrome|Fibrochondrogenesis_1|Stickler_syndrome_type_2|Hearing_loss,_autosomal_dominant_37|not_specified|not_provided	MONDO:MONDO:0007949,MedGen:C0265235,OMIM:154780,Orphanet:ORPHA560,SNOMED_CT:33410002|MONDO:MONDO:0009226,MedGen:C3278138,OMIM:228520|MONDO:MONDO:0011493,MedGen:C1858084,OMIM:604841,Orphanet:ORPHA90654|MONDO:MONDO:0032802,MedGen:C4760307,OMIM:618533|MedGen:CN169374|MedGen:CN517202	criteria_provided,_multiple_submitters,_no_conflicts	Benign	.	.	.	.	.	.	.	.	.	.	.	.	.	.	.	.	.	.	.	.	.	.	.	.	.	.	.	.	.	.	.	.	.	.
chr1	102888582	102888582	A	G	exonic	COL11A1	.	nonsynonymous SNV	COL11A1:NM_080630:exon60:c.T4255C:p.S1419P,COL11A1:NM_001190709:exon61:c.T4486C:p.S1496P,COL11A1:NM_001854:exon62:c.T4603C:p.S1535P,COL11A1:NM_080629:exon62:c.T4639C:p.S1547P	rs1676486	32176	Marshall_syndrome|Fibrochondrogenesis_1|Stickler_syndrome_type_2|Hearing_loss,_autosomal_dominant_37|Lumbar_disc_herniation,_susceptibility_to|not_specified|not_provided	MONDO:MONDO:0007949,MedGen:C0265235,OMIM:154780,Orphanet:ORPHA560,SNOMED_CT:33410002|MONDO:MONDO:0009226,MedGen:C3278138,OMIM:228520|MONDO:MONDO:0011493,MedGen:C1858084,OMIM:604841,Orphanet:ORPHA90654|MONDO:MONDO:0032802,MedGen:C4760307,OMIM:618533|MedGen:C2676840|MedGen:CN169374|MedGen:CN517202	criteria_provided,_multiple_submitters,_no_conflicts	Benign	1.19	T	T	B	B	N	P	N	D	N	0.119	T	T	.	0.318	.	.	0.149	T	T	T	T	T	T	2.469	22.3	0.666	N	N	-0.698	0.815	-0.341	1.481	0.981
chr1	102888872	102888872	A	G	exonic	COL11A1	.	synonymous SNV	COL11A1:NM_080630:exon58:c.T4164C:p.G1388G,COL11A1:NM_001190709:exon59:c.T4395C:p.G1465G,COL11A1:NM_001854:exon60:c.T4512C:p.G1504G,COL11A1:NM_080629:exon60:c.T4548C:p.G1516G	rs1763347	249274	Marshall_syndrome|Fibrochondrogenesis_1|Stickler_syndrome_type_2|Hearing_loss,_autosomal_dominant_37|not_specified|not_provided	MONDO:MONDO:0007949,MedGen:C0265235,OMIM:154780,Orphanet:ORPHA560,SNOMED_CT:33410002|MONDO:MONDO:0009226,MedGen:C3278138,OMIM:228520|MONDO:MONDO:0011493,MedGen:C1858084,OMIM:604841,Orphanet:ORPHA90654|MONDO:MONDO:0032802,MedGen:C4760307,OMIM:618533|MedGen:CN169374|MedGen:CN517202	criteria_provided,_multiple_submitters,_no_conflicts	Benign	.	.	.	.	.	.	.	.	.	.	.	.	.	.	.	.	.	.	.	.	.	.	.	.	.	.	.	.	.	.	.	.	.	.
chr1	102914362	102914362	G	A	exonic	COL11A1	.	nonsynonymous SNV	COL11A1:NM_080630:exon50:c.C3620T:p.P1207L,COL11A1:NM_001190709:exon51:c.C3851T:p.P1284L,COL11A1:NM_001854:exon52:c.C3968T:p.P1323L,COL11A1:NM_080629:exon52:c.C4004T:p.P1335L	rs3753841	249279	Marshall_syndrome|Fibrochondrogenesis_1|Stickler_syndrome_type_2|Hearing_loss,_autosomal_dominant_37|not_specified|not_provided	MONDO:MONDO:0007949,MedGen:C0265235,OMIM:154780,Orphanet:ORPHA560,SNOMED_CT:33410002|MONDO:MONDO:0009226,MedGen:C3278138,OMIM:228520|MONDO:MONDO:0011493,MedGen:C1858084,OMIM:604841,Orphanet:ORPHA90654|MONDO:MONDO:0032802,MedGen:C4760307,OMIM:618533|MedGen:CN169374|MedGen:CN517202	criteria_provided,_multiple_submitters,_no_conflicts	Benign	11.19	D	T	P	P	D	P	M	D	D	0.362	D	D	.	0.604	.	.	0.12	T	D	T	D	T	T	3.669	25.3	0.998	D	D	0.508	5.098	0.615	6.422	1
chr1	103533840	103533840	C	T	exonic	RNPC3	.	synonymous SNV	RNPC3:NM_017619:exon3:c.C342T:p.G114G	rs6697444	1318581	Isolated_growth_hormone_deficiency,_type_5	MONDO:MONDO:0032569,MedGen:C4748435,OMIM:618160	criteria_provided,_single_submitter	Benign	.	.	.	.	.	.	.	.	.	.	.	.	.	.	.	.	.	.	.	.	.	.	.	.	.	.	.	.	.	.	.	.	.	.
chr1	103577605	103577605	T	C	exonic	AMY2B	.	nonsynonymous SNV	AMY2B:NM_020978:exon10:c.T1217C:p.I406T	rs151132065	.	.	.	.	.	14.18	D	D	D	D	D	D	M	.	D	0.364	D	T	.	0.672	.	.	0.448	D	D	T	T	T	D	3.988	26.9	0.998	D	D	0.793	8.636	0.714	8.022	0.993
chr1	107057296	107057296	C	T	exonic	PRMT6	.	nonsynonymous SNV	PRMT6:NM_018137:exon1:c.C581T:p.A194V	rs2232016	.	.	.	.	.	7.19	D	D	P	B	D	P	M	T	D	0.19	T	T	.	0.132	.	.	1.702	T	T	T	T	T	D	3.354	24.3	0.999	D	N	0.291	3.733	0.378	4.207	1
chr1	107436774	107436774	A	C	exonic	NTNG1	.	synonymous SNV	NTNG1:NM_001372166:exon6:c.A1197C:p.G399G,NTNG1:NM_001113226:exon7:c.A1365C:p.G455G,NTNG1:NM_001312688:exon7:c.A1263C:p.G421G,NTNG1:NM_001372167:exon7:c.A1365C:p.G455G,NTNG1:NM_001372170:exon7:c.A1365C:p.G455G	rs480392	1164049	not_specified|not_provided	MedGen:CN169374|MedGen:CN517202	criteria_provided,_single_submitter	Benign	.	.	.	.	.	.	.	.	.	.	.	.	.	.	.	.	.	.	.	.	.	.	.	.	.	.	.	.	.	.	.	.	.	.
chr1	107596339	107596339	T	C	exonic	VAV3	.	synonymous SNV	VAV3:NM_001079874:exon8:c.A543G:p.E181E,VAV3:NM_006113:exon25:c.A2223G:p.E741E	rs17229705	.	.	.	.	.	.	.	.	.	.	.	.	.	.	.	.	.	.	.	.	.	.	.	.	.	.	.	.	.	.	.	.	.	.	.	.	.	.	.
chr1	107765105	107765105	T	A	exonic	VAV3	.	nonsynonymous SNV	VAV3:NM_006113:exon9:c.A892T:p.T298S	rs7528153	.	.	.	.	.	3.19	T	T	B	B	D	P	L	T	N	0.074	T	T	.	0.049	.	.	0.168	T	T	T	T	T	T	1.646	16.67	0.919	D	D	-0.229	1.796	-0.073	2.127	0.003
chr1	107770636	107770636	C	T	exonic	VAV3	.	synonymous SNV	VAV3:NM_006113:exon6:c.G648A:p.K216K	rs6583048	.	.	.	.	.	.	.	.	.	.	.	.	.	.	.	.	.	.	.	.	.	.	.	.	.	.	.	.	.	.	.	.	.	.	.	.	.	.	.
chr1	108185862	108185862	T	C	exonic	SLC25A24	.	synonymous SNV	SLC25A24:NM_013386:exon2:c.A276G:p.K92K,SLC25A24:NM_213651:exon2:c.A219G:p.K73K	rs862493	1170542	Fontaine_progeroid_syndrome|not_provided	MONDO:MONDO:0012853,MedGen:C2676780,OMIM:612289,Orphanet:ORPHA2095,SNOMED_CT:205800003|MedGen:CN517202	criteria_provided,_multiple_submitters,_no_conflicts	Benign	.	.	.	.	.	.	.	.	.	.	.	.	.	.	.	.	.	.	.	.	.	.	.	.	.	.	.	.	.	.	.	.	.	.
chr1	108722407	108722407	G	T	exonic	FNDC7	.	nonsynonymous SNV	FNDC7:NM_001144937:exon5:c.G671T:p.R224L	rs4423040	.	.	.	.	.	0.17	T	T	.	.	N	P	N	T	N	0.059	T	T	.	0.099	.	.	0.135	T	T	T	T	T	T	0.68	8.274	0.922	N	N	-1.499	0.082	-1.447	0.129	0.977
chr1	108725951	108725951	T	C	exonic	FNDC7	.	nonsynonymous SNV	FNDC7:NM_001144937:exon6:c.T1058C:p.V353A	rs4494160	.	.	.	.	.	0.17	T	T	.	.	N	P	N	T	N	0.061	T	T	.	0.309	.	.	0.13	T	T	T	T	T	T	1.851	18.11	0.507	N	N	-0.664	0.874	-0.304	1.556	0.999
chr1	108730834	108730834	A	G	exonic	FNDC7	.	synonymous SNV	FNDC7:NM_001144937:exon9:c.A1785G:p.G595G	rs4970809	.	.	.	.	.	.	.	.	.	.	.	.	.	.	.	.	.	.	.	.	.	.	.	.	.	.	.	.	.	.	.	.	.	.	.	.	.	.	.
chr1	108796239	108796239	G	C	exonic	STXBP3	.	synonymous SNV	STXBP3:NM_007269:exon14:c.G1116C:p.L372L	rs1127635	.	.	.	.	.	.	.	.	.	.	.	.	.	.	.	.	.	.	.	.	.	.	.	.	.	.	.	.	.	.	.	.	.	.	.	.	.	.	.
chr1	108823664	108823664	C	T	exonic	AKNAD1	.	nonsynonymous SNV	AKNAD1:NM_152763:exon12:c.G1961A:p.C654Y	rs7522157	.	.	.	.	.	0.19	T	T	B	B	N	P	N	T	N	0.039	T	T	.	0.017	.	.	0.034	T	T	T	T	T	T	-0.353	0.241	0.189	N	N	-1.164	0.254	-1.162	0.316	0.66
chr1	108852483	108852483	C	T	exonic	AKNAD1	.	nonsynonymous SNV	AKNAD1:NM_152763:exon2:c.G182A:p.S61N	rs1277207	.	.	.	.	.	0.19	T	T	B	B	N	P	N	T	N	0.084	T	T	.	0.007	.	.	0.025	T	T	T	T	T	T	-0.281	0.342	0.353	N	N	-1.849	0.019	-1.828	0.03	1
chr1	108943574	108943574	A	G	exonic	CLCC1	.	synonymous SNV	CLCC1:NM_001377469:exon5:c.T501C:p.T167T,CLCC1:NM_001048210:exon6:c.T603C:p.T201T,CLCC1:NM_001377460:exon6:c.T603C:p.T201T,CLCC1:NM_001377461:exon6:c.T603C:p.T201T,CLCC1:NM_001377462:exon6:c.T603C:p.T201T,CLCC1:NM_001377463:exon6:c.T603C:p.T201T,CLCC1:NM_001377464:exon6:c.T603C:p.T201T,CLCC1:NM_015127:exon6:c.T453C:p.T151T,CLCC1:NM_001377458:exon7:c.T603C:p.T201T,CLCC1:NM_001377459:exon7:c.T603C:…	rs338466	1153167	not_provided	MedGen:CN517202	criteria_provided,_single_submitter	Benign	.	.	.	.	.	.	.	.	.	.	.	.	.	.	.	.	.	.	.	.	.	.	.	.	.	.	.	.	.	.	.	.	.	.
chr1	109161996	109161996	A	G	exonic	ELAPOR1	.	nonsynonymous SNV	ELAPOR1:NM_001267048:exon2:c.A256G:p.I86V,ELAPOR1:NM_020775:exon2:c.A256G:p.I86V	rs678238	.	.	.	.	.	0.19	T	T	B	B	N	P	N	T	N	0.063	T	T	.	0.117	.	.	0.151	T	T	T	T	T	T	1.461	15.49	0.843	N	N	-0.754	0.724	-0.421	1.334	1
chr1	109192676	109192676	T	C	exonic	ELAPOR1	.	synonymous SNV	ELAPOR1:NM_001284353:exon7:c.T735C:p.G245G,ELAPOR1:NM_001267048:exon12:c.T1488C:p.G496G,ELAPOR1:NM_001284352:exon13:c.T1443C:p.G481G,ELAPOR1:NM_020775:exon14:c.T1749C:p.G583G	rs658779	.	.	.	.	.	.	.	.	.	.	.	.	.	.	.	.	.	.	.	.	.	.	.	.	.	.	.	.	.	.	.	.	.	.	.	.	.	.	.
chr1	109192794	109192794	A	C	exonic	ELAPOR1	.	nonsynonymous SNV	ELAPOR1:NM_001284353:exon7:c.A853C:p.T285P,ELAPOR1:NM_001267048:exon12:c.A1606C:p.T536P,ELAPOR1:NM_001284352:exon13:c.A1561C:p.T521P,ELAPOR1:NM_020775:exon14:c.A1867C:p.T623P	rs659543	.	.	.	.	.	0.19	T	T	B	B	N	P	N	T	N	0.084	T	T	.	0.152	.	.	0.237	T	T	T	T	T	T	-1.601	0.001	0.06	N	N	-1.949	0.012	-1.902	0.021	1
chr1	109194441	109194441	C	T	exonic	ELAPOR1	.	synonymous SNV	ELAPOR1:NM_001284353:exon8:c.C954T:p.N318N,ELAPOR1:NM_001267048:exon13:c.C1707T:p.N569N,ELAPOR1:NM_001284352:exon14:c.C1662T:p.N554N,ELAPOR1:NM_020775:exon15:c.C1968T:p.N656N	rs2359246	.	.	.	.	.	.	.	.	.	.	.	.	.	.	.	.	.	.	.	.	.	.	.	.	.	.	.	.	.	.	.	.	.	.	.	.	.	.	.
chr1	109194468	109194468	G	A	exonic	ELAPOR1	.	synonymous SNV	ELAPOR1:NM_001284353:exon8:c.G981A:p.P327P,ELAPOR1:NM_001267048:exon13:c.G1734A:p.P578P,ELAPOR1:NM_001284352:exon14:c.G1689A:p.P563P,ELAPOR1:NM_020775:exon15:c.G1995A:p.P665P	rs2359245	.	.	.	.	.	.	.	.	.	.	.	.	.	.	.	.	.	.	.	.	.	.	.	.	.	.	.	.	.	.	.	.	.	.	.	.	.	.	.
chr1	109194510	109194510	T	C	exonic	ELAPOR1	.	synonymous SNV	ELAPOR1:NM_001284353:exon8:c.T1023C:p.T341T,ELAPOR1:NM_001267048:exon13:c.T1776C:p.T592T,ELAPOR1:NM_001284352:exon14:c.T1731C:p.T577T,ELAPOR1:NM_020775:exon15:c.T2037C:p.T679T	rs2359244	.	.	.	.	.	.	.	.	.	.	.	.	.	.	.	.	.	.	.	.	.	.	.	.	.	.	.	.	.	.	.	.	.	.	.	.	.	.	.
chr1	109194550	109194550	C	T	exonic	ELAPOR1	.	synonymous SNV	ELAPOR1:NM_001284353:exon8:c.C1063T:p.L355L,ELAPOR1:NM_001267048:exon13:c.C1816T:p.L606L,ELAPOR1:NM_001284352:exon14:c.C1771T:p.L591L,ELAPOR1:NM_020775:exon15:c.C2077T:p.L693L	rs2359243	.	.	.	.	.	.	.	.	.	.	.	.	.	.	.	.	.	.	.	.	.	.	.	.	.	.	.	.	.	.	.	.	.	.	.	.	.	.	.
chr1	109202996	109202996	T	C	exonic	ELAPOR1	.	nonsynonymous SNV	ELAPOR1:NM_001284353:exon15:c.T2012C:p.L671P,ELAPOR1:NM_001267048:exon20:c.T2765C:p.L922P,ELAPOR1:NM_020775:exon22:c.T3026C:p.L1009P	rs1052878	.	.	.	.	.	0.19	T	T	B	B	N	P	N	T	N	0.04	T	T	.	0.053	.	.	0.294	T	T	T	T	T	T	1.801	17.74	0.896	N	N	-0.573	1.036	-0.384	1.402	1
chr1	109296296	109296296	C	T	exonic	MYBPHL	.	nonsynonymous SNV	MYBPHL:NM_001010985:exon6:c.G805A:p.D269N,MYBPHL:NM_001265613:exon6:c.G736A:p.D246N	rs629001	1243103	not_provided	MedGen:CN517202	criteria_provided,_single_submitter	Benign	1.18	T	T	B	B	.	P	L	T	N	0.126	T	T	.	0.111	.	.	0.219	T	T	T	T	T	T	2.23	21.1	0.96	D	N	-0.32	1.566	-0.146	1.92	1
chr1	109342153	109342153	T	G	exonic	SORT1	.	synonymous SNV	SORT1:NM_001205228:exon9:c.A558C:p.T186T,SORT1:NM_002959:exon9:c.A969C:p.T323T	rs2228604	.	.	.	.	.	.	.	.	.	.	.	.	.	.	.	.	.	.	.	.	.	.	.	.	.	.	.	.	.	.	.	.	.	.	.	.	.	.	.
chr1	109354481	109354481	A	G	exonic	SORT1	.	synonymous SNV	SORT1:NM_001205228:exon5:c.T186C:p.F62F,SORT1:NM_002959:exon5:c.T594C:p.F198F	rs11142	.	.	.	.	.	.	.	.	.	.	.	.	.	.	.	.	.	.	.	.	.	.	.	.	.	.	.	.	.	.	.	.	.	.	.	.	.	.	.
chr1	109397881	109397881	G	C	exonic	SORT1	.	synonymous SNV	SORT1:NM_002959:exon1:c.C12G:p.P4P	rs72646553	.	.	.	.	.	.	.	.	.	.	.	.	.	.	.	.	.	.	.	.	.	.	.	.	.	.	.	.	.	.	.	.	.	.	.	.	.	.	.
chr1	109507531	109507531	T	A	exonic	AMIGO1	.	nonsynonymous SNV	AMIGO1:NM_020703:exon2:c.A1382T:p.N461I	rs139892756	.	.	.	.	.	1.2	T	T	B	B	N	D	N	T	N	0.321	T	T	T	0.046	.	0.534	1.211	T	T	T	T	T	T	2.39	22	0.945	N	N	-0.277	1.671	-0.124	1.979	0.396
chr1	109606352	109606352	C	T	exonic	GNAT2	.	synonymous SNV	GNAT2:NM_005272:exon5:c.G546A:p.T182T,GNAT2:NM_001377295:exon6:c.G546A:p.T182T,GNAT2:NM_001379232:exon6:c.G546A:p.T182T	rs1799875	249359	Achromatopsia_4|not_specified|not_provided	MONDO:MONDO:0013465,MedGen:C1841721,OMIM:613856|MedGen:CN169374|MedGen:CN517202	criteria_provided,_multiple_submitters,_no_conflicts	Benign	.	.	.	.	.	.	.	.	.	.	.	.	.	.	.	.	.	.	.	.	.	.	.	.	.	.	.	.	.	.	.	.	.	.
chr1	109659077	109659077	T	C	exonic	GSTM4	.	synonymous SNV	GSTM4:NM_000850:exon7:c.T534C:p.F178F,GSTM4:NM_147148:exon7:c.T534C:p.F178F	rs506008	.	.	.	.	.	.	.	.	.	.	.	.	.	.	.	.	.	.	.	.	.	.	.	.	.	.	.	.	.	.	.	.	.	.	.	.	.	.	.
chr1	109717418	109717418	A	G	exonic	GSTM5	.	nonsynonymous SNV	GSTM5:NM_000851:exon8:c.A649G:p.S217G	rs113130058	718073	not_provided	MedGen:CN517202	criteria_provided,_single_submitter	Benign	1.19	T	T	B	B	U	D	N	T	N	0.115	T	T	.	0.101	.	0.067	0.098	T	T	T	T	T	T	0.438	5.846	0.886	N	N	-1.007	0.396	-0.953	0.55	1
chr1	110339822	110339822	A	G	exonic	RBM15	.	synonymous SNV	RBM15:NM_001201545:exon1:c.A417G:p.E139E,RBM15:NM_022768:exon1:c.A417G:p.E139E	rs814771	.	.	.	.	.	.	.	.	.	.	.	.	.	.	.	.	.	.	.	.	.	.	.	.	.	.	.	.	.	.	.	.	.	.	.	.	.	.	.
chr1	110382928	110382928	T	G	exonic	SLC16A4	.	synonymous SNV	SLC16A4:NM_001201546:exon3:c.A126C:p.A42A,SLC16A4:NM_001201549:exon3:c.A126C:p.A42A,SLC16A4:NM_004696:exon3:c.A126C:p.A42A	rs35653868	.	.	.	.	.	.	.	.	.	.	.	.	.	.	.	.	.	.	.	.	.	.	.	.	.	.	.	.	.	.	.	.	.	.	.	.	.	.	.
chr1	110407817	110407817	C	T	exonic	LAMTOR5	.	nonsynonymous SNV	LAMTOR5:NM_006402:exon1:c.G50A:p.S17N	rs6674775	.	.	.	.	.	2.13	D	D	.	.	.	P	.	.	N	0.044	T	T	.	0.017	.	.	0.4	T	.	T	T	T	T	0.038	1.591	0.971	N	N	-0.949	0.461	-1.221	0.266	1
chr1	110518047	110518047	T	C	exonic	KCNA10	.	synonymous SNV	KCNA10:NM_005549:exon1:c.A741G:p.L247L	rs1281175	.	.	.	.	.	.	.	.	.	.	.	.	.	.	.	.	.	.	.	.	.	.	.	.	.	.	.	.	.	.	.	.	.	.	.	.	.	.	.
chr1	110518389	110518389	C	A	exonic	KCNA10	.	synonymous SNV	KCNA10:NM_005549:exon1:c.G399T:p.R133R	rs3748731	.	.	.	.	.	.	.	.	.	.	.	.	.	.	.	.	.	.	.	.	.	.	.	.	.	.	.	.	.	.	.	.	.	.	.	.	.	.	.
chr1	111241360	111241360	C	A	exonic	CHI3L2	.	synonymous SNV	CHI3L2:NM_001025197:exon8:c.C922A:p.R308R,CHI3L2:NM_001025199:exon8:c.C715A:p.R239R,CHI3L2:NM_004000:exon9:c.C952A:p.R318R	rs13721	.	.	.	.	.	.	.	.	.	.	.	.	.	.	.	.	.	.	.	.	.	.	.	.	.	.	.	.	.	.	.	.	.	.	.	.	.	.	.
chr1	111312267	111312267	A	G	exonic	CHIA	.	nonsynonymous SNV	CHIA:NM_201653:exon4:c.A133G:p.N45D	rs41282492	.	.	.	.	.	0.19	T	T	B	B	N	P	N	T	N	0.08	T	T	.	0.048	.	.	0.029	T	T	T	T	T	T	-0.311	0.295	0.346	N	N	-1.581	0.059	-1.557	0.088	0.001
chr1	111319200	111319200	G	A	exonic	CHIA	.	synonymous SNV	CHIA:NM_001258002:exon6:c.G513A:p.V171V,CHIA:NM_021797:exon7:c.G672A:p.V224V,CHIA:NM_001040623:exon8:c.G513A:p.V171V,CHIA:NM_001258003:exon8:c.G672A:p.V224V,CHIA:NM_001258001:exon9:c.G672A:p.V224V,CHIA:NM_001258005:exon9:c.G513A:p.V171V,CHIA:NM_001258004:exon10:c.G513A:p.V171V,CHIA:NM_201653:exon10:c.G996A:p.V332V	rs17027410	.	.	.	.	.	.	.	.	.	.	.	.	.	.	.	.	.	.	.	.	.	.	.	.	.	.	.	.	.	.	.	.	.	.	.	.	.	.	.
chr1	111319219	111319219	A	G	exonic	CHIA	.	nonsynonymous SNV	CHIA:NM_001258002:exon6:c.A532G:p.I178V,CHIA:NM_021797:exon7:c.A691G:p.I231V,CHIA:NM_001040623:exon8:c.A532G:p.I178V,CHIA:NM_001258003:exon8:c.A691G:p.I231V,CHIA:NM_001258001:exon9:c.A691G:p.I231V,CHIA:NM_001258005:exon9:c.A532G:p.I178V,CHIA:NM_001258004:exon10:c.A532G:p.I178V,CHIA:NM_201653:exon10:c.A1015G:p.I339V	rs2275253	.	.	.	.	.	0.19	T	T	B	B	N	P	N	T	N	0.03	T	T	.	0.01	.	.	0.024	T	T	T	T	T	T	-0.634	0.061	0.698	N	N	-1.531	0.072	-1.507	0.105	0.325
chr1	111319352	111319352	T	C	exonic	CHIA	.	nonsynonymous SNV	CHIA:NM_001258002:exon7:c.T578C:p.F193S,CHIA:NM_021797:exon8:c.T737C:p.F246S,CHIA:NM_001040623:exon9:c.T578C:p.F193S,CHIA:NM_001258003:exon9:c.T737C:p.F246S,CHIA:NM_001258001:exon10:c.T737C:p.F246S,CHIA:NM_001258005:exon10:c.T578C:p.F193S,CHIA:NM_001258004:exon11:c.T578C:p.F193S,CHIA:NM_201653:exon11:c.T1061C:p.F354S	rs2275254	.	.	.	.	.	7.19	D	D	D	D	N	P	M	T	D	0.393	T	T	.	0.151	.	.	0.253	T	T	T	T	T	T	3.327	24.2	0.998	D	N	0.461	4.75	0.297	3.697	0.774
chr1	111319420	111319420	T	C	exonic	CHIA	.	nonsynonymous SNV	CHIA:NM_001258002:exon7:c.T646C:p.F216L,CHIA:NM_021797:exon8:c.T805C:p.F269L,CHIA:NM_001040623:exon9:c.T646C:p.F216L,CHIA:NM_001258003:exon9:c.T805C:p.F269L,CHIA:NM_001258001:exon10:c.T805C:p.F269L,CHIA:NM_001258005:exon10:c.T646C:p.F216L,CHIA:NM_001258004:exon11:c.T646C:p.F216L,CHIA:NM_201653:exon11:c.T1129C:p.F377L	rs36011905	.	.	.	.	.	6.19	D	D	P	P	U	D	M	T	D	0.194	T	T	.	0.075	.	.	0.029	T	T	T	T	T	T	2.87	23.2	0.998	D	N	0.419	4.465	0.419	4.492	0.996
chr1	111319456	111319456	C	T	exonic	CHIA	.	synonymous SNV	CHIA:NM_001258002:exon7:c.C682T:p.L228L,CHIA:NM_021797:exon8:c.C841T:p.L281L,CHIA:NM_001040623:exon9:c.C682T:p.L228L,CHIA:NM_001258003:exon9:c.C841T:p.L281L,CHIA:NM_001258001:exon10:c.C841T:p.L281L,CHIA:NM_001258005:exon10:c.C682T:p.L228L,CHIA:NM_001258004:exon11:c.C682T:p.L228L,CHIA:NM_201653:exon11:c.C1165T:p.L389L	rs12094378	.	.	.	.	.	.	.	.	.	.	.	.	.	.	.	.	.	.	.	.	.	.	.	.	.	.	.	.	.	.	.	.	.	.	.	.	.	.	.
chr1	111320330	111320330	T	G	exonic	CHIA	.	nonsynonymous SNV	CHIA:NM_001258002:exon8:c.T812G:p.V271G,CHIA:NM_021797:exon9:c.T971G:p.V324G,CHIA:NM_001040623:exon10:c.T812G:p.V271G,CHIA:NM_001258003:exon10:c.T971G:p.V324G,CHIA:NM_001258001:exon11:c.T971G:p.V324G,CHIA:NM_001258005:exon11:c.T812G:p.V271G,CHIA:NM_001258004:exon12:c.T812G:p.V271G,CHIA:NM_201653:exon12:c.T1295G:p.V432G	rs2256721	.	.	.	.	.	0.19	T	T	B	B	N	P	N	T	N	0.07	T	T	.	0.29	.	.	0.03	T	T	T	T	T	T	1.364	14.84	0.799	N	N	-1.265	0.185	-1.003	0.485	0.994
chr1	111500010	111500010	A	G	exonic	ADORA3	.	synonymous SNV	ADORA3:NM_000677:exon2:c.T897C:p.A299A,ADORA3:NM_001302679:exon2:c.T462C:p.A154A	rs2229155	.	.	.	.	.	.	.	.	.	.	.	.	.	.	.	.	.	.	.	.	.	.	.	.	.	.	.	.	.	.	.	.	.	.	.	.	.	.	.
chr1	111756207	111756207	T	C	exonic	DDX20	.	synonymous SNV	DDX20:NM_007204:exon1:c.T283C:p.L95L	rs197393	.	.	.	.	.	.	.	.	.	.	.	.	.	.	.	.	.	.	.	.	.	.	.	.	.	.	.	.	.	.	.	.	.	.	.	.	.	.	.
chr1	111766331	111766331	T	C	exonic	DDX20	.	nonsynonymous SNV	DDX20:NM_007204:exon11:c.T1907C:p.I636T	rs197412	.	.	.	.	.	0.19	T	T	B	B	N	P	N	T	N	0.035	T	T	.	0.121	.	.	0.1	T	T	T	T	T	T	0.775	9.143	0.682	N	N	-1.022	0.381	-0.839	0.703	0.944
chr1	112449076	112449076	T	C	exonic	CTTNBP2NL	.	synonymous SNV	CTTNBP2NL:NM_018704:exon4:c.T234C:p.N78N	rs2256883	.	.	.	.	.	.	.	.	.	.	.	.	.	.	.	.	.	.	.	.	.	.	.	.	.	.	.	.	.	.	.	.	.	.	.	.	.	.	.
chr1	112456605	112456605	G	A	exonic	CTTNBP2NL	.	synonymous SNV	CTTNBP2NL:NM_018704:exon6:c.G1113A:p.Q371Q	rs1175641	.	.	.	.	.	.	.	.	.	.	.	.	.	.	.	.	.	.	.	.	.	.	.	.	.	.	.	.	.	.	.	.	.	.	.	.	.	.	.
chr1	113114470	113114470	A	C	exonic	LRIG2	.	synonymous SNV	LRIG2:NM_014813:exon15:c.A2124C:p.T708T,LRIG2:NM_001312686:exon16:c.A1815C:p.T605T	rs1216793	1290273	Urofacial_syndrome_2	MONDO:MONDO:0014049,MedGen:C3554520,OMIM:615112	criteria_provided,_single_submitter	Benign	.	.	.	.	.	.	.	.	.	.	.	.	.	.	.	.	.	.	.	.	.	.	.	.	.	.	.	.	.	.	.	.	.	.
chr1	113653873	113653873	A	G	exonic	MAGI3	.	synonymous SNV	MAGI3:NM_001142782:exon15:c.A2484G:p.T828T,MAGI3:NM_152900:exon15:c.A2484G:p.T828T	rs2359173	.	.	.	.	.	.	.	.	.	.	.	.	.	.	.	.	.	.	.	.	.	.	.	.	.	.	.	.	.	.	.	.	.	.	.	.	.	.	.
chr1	113834946	113834946	A	G	exonic	PTPN22	.	nonsynonymous SNV	PTPN22:NM_012411:exon12:c.T1693C:p.W565R,PTPN22:NM_001308297:exon13:c.T1786C:p.W596R,PTPN22:NM_001193431:exon14:c.T1858C:p.W620R,PTPN22:NM_015967:exon14:c.T1858C:p.W620R	rs2476601	.	.	.	.	.	0.18	T	T	B	B	N	P	.	T	N	0.175	T	T	.	0.063	.	.	0.129	T	T	T	T	T	T	1.634	16.59	0.842	N	N	-0.615	0.96	-0.448	1.288	0.963
chr1	113881979	113881979	C	T	exonic	BCL2L15	.	nonsynonymous SNV	BCL2L15:NM_001010922:exon3:c.G268A:p.D90N	rs1217381	.	.	.	.	.	0.19	T	T	B	B	N	P	N	T	N	0.024	T	T	.	0.043	.	.	0.1	T	T	T	T	T	T	-0.509	0.114	0.209	N	N	-1.521	0.075	-1.509	0.105	0.999
chr1	113896329	113896329	A	G	exonic	AP4B1	.	nonsynonymous SNV	AP4B1:NM_001308312:exon5:c.T935C:p.L312S,AP4B1:NM_001253852:exon8:c.T1439C:p.L480S,AP4B1:NM_001253853:exon9:c.T1142C:p.L381S,AP4B1:NM_006594:exon9:c.T1439C:p.L480S	rs1217401	167566	Spastic_paraplegia_47,_autosomal_recessive|Hereditary_spastic_paraplegia|History_of_neurodevelopmental_disorder|not_specified	MONDO:MONDO:0013551,MedGen:C3279738,OMIM:614066|MONDO:MONDO:0019064,MedGen:C0037773,OMIM:PS303350,Orphanet:ORPHA685,SNOMED_CT:39912006|MedGen:C2711754|MedGen:CN169374	criteria_provided,_multiple_submitters,_no_conflicts	Benign	1.19	T	T	B	B	N	P	N	T	N	0.308	T	T	.	0.082	.	.	0.206	T	T	T	T	T	T	2.355	21.9	0.993	D	N	-0.043	2.361	0.194	3.155	1
chr1	113973095	113973095	G	A	exonic	HIPK1	.	synonymous SNV	HIPK1:NM_181358:exon14:c.G2034A:p.A678A,HIPK1:NM_198269:exon15:c.G2094A:p.A698A,HIPK1:NM_001369806:exon16:c.G3216A:p.A1072A,HIPK1:NM_001369807:exon16:c.G3213A:p.A1071A,HIPK1:NM_198268:exon16:c.G3216A:p.A1072A	rs2358996	.	.	.	.	.	.	.	.	.	.	.	.	.	.	.	.	.	.	.	.	.	.	.	.	.	.	.	.	.	.	.	.	.	.	.	.	.	.	.
chr1	114137688	114137688	G	A	exonic	SYT6	.	nonsynonymous SNV	SYT6:NM_001253772:exon3:c.C878T:p.T293I,SYT6:NM_001270805:exon3:c.C623T:p.T208I,SYT6:NM_001366223:exon3:c.C623T:p.T208I,SYT6:NM_001366224:exon3:c.C878T:p.T293I,SYT6:NM_001366225:exon3:c.C878T:p.T293I,SYT6:NM_001366226:exon3:c.C623T:p.T208I,SYT6:NM_205848:exon3:c.C623T:p.T208I	rs41274114	.	.	.	.	.	3.19	T	T	B	B	D	P	N	T	N	0.165	T	T	.	0.072	.	.	0.316	T	T	T	T	T	T	2.351	21.9	0.993	D	D	0.004	2.527	0.216	3.263	1
chr1	114405659	114405659	A	G	exonic	TRIM33	.	nonsynonymous SNV	TRIM33:NM_015906:exon15:c.T2519C:p.I840T,TRIM33:NM_033020:exon15:c.T2519C:p.I840T	rs6537825	.	.	.	.	.	0.19	T	T	B	B	N	P	N	T	N	0.024	T	T	.	0.1	.	.	0.662	T	T	T	T	T	T	1.726	17.21	0.298	N	N	-0.78	0.684	-0.504	1.196	0.901
chr1	114625476	114625476	T	C	exonic	DENND2C	.	nonsynonymous SNV	DENND2C:NM_198459:exon2:c.A509G:p.D170G,DENND2C:NM_001256404:exon4:c.A509G:p.D170G	rs12136548	.	.	.	.	.	0.19	T	T	B	B	N	P	N	T	N	0.027	T	T	.	0.074	.	.	0.076	T	T	T	T	T	T	0.887	10.29	0.874	N	N	-0.786	0.676	-0.608	1.034	0.006
chr1	115033402	115033402	A	G	exonic	TSHB	.	nonsynonymous SNV	TSHB:NM_000549:exon2:c.A40G:p.T14A	rs10776792	249367	Congenital_hypothyroidism|Secondary_hypothyroidism|not_specified|not_provided	Human_Phenotype_Ontology:HP:0000851,MONDO:MONDO:0018612,MedGen:C0010308,Orphanet:ORPHA442,SNOMED_CT:190268003|MONDO:MONDO:0010139,MedGen:C0271789,OMIM:275100,Orphanet:ORPHA90674,SNOMED_CT:82598004|MedGen:CN169374|MedGen:CN517202	criteria_provided,_multiple_submitters,_no_conflicts	Benign	0.19	T	T	B	B	N	P	N	T	N	0.008	T	T	.	0.052	.	.	0.289	T	T	T	T	T	T	0.259	3.805	0.218	N	N	-1.767	0.027	-1.696	0.052	0
chr1	115286692	115286692	G	A	exonic	NGF	.	nonsynonymous SNV	NGF:NM_002506:exon3:c.C104T:p.A35V	rs6330	276307	Congenital_sensory_neuropathy_with_selective_loss_of_small_myelinated_fibers|not_specified|not_provided	MONDO:MONDO:0012092,MedGen:C0020075,OMIM:608654,Orphanet:ORPHA64752,SNOMED_CT:128206006|MedGen:CN169374|MedGen:CN517202	criteria_provided,_multiple_submitters,_no_conflicts	Benign	3.19	D	T	B	B	N	P	M	T	N	0.014	T	T	.	0.097	.	.	0.343	T	T	T	T	T	T	2.711	22.8	0.998	D	N	-0.105	2.16	0.036	2.485	0.997
chr1	115663802	115663802	G	A	exonic	VANGL1	.	nonsynonymous SNV	VANGL1:NM_001172411:exon4:c.G340A:p.A114T,VANGL1:NM_001172412:exon4:c.G346A:p.A116T,VANGL1:NM_138959:exon4:c.G346A:p.A116T	rs4839469	276198	Neural_tube_defect|Caudal_regression_sequence|not_provided	Human_Phenotype_Ontology:HP:0045005,MONDO:MONDO:0018075,MedGen:C0027794,OMIM:182940,Orphanet:ORPHA3388,SNOMED_CT:253098009|MONDO:MONDO:0017607,MedGen:C1838568,OMIM:600145,Orphanet:ORPHA3027|MedGen:CN517202	criteria_provided,_multiple_submitters,_no_conflicts	Benign	2.19	T	T	B	B	D	P	L	T	N	0.052	T	T	.	0.121	.	.	0.112	T	T	T	T	T	T	1.092	12.69	0.975	D	N	-0.617	0.957	-0.496	1.209	1
chr1	116026909	116026909	G	C	exonic	SLC22A15	.	synonymous SNV	SLC22A15:NM_018420:exon5:c.G615C:p.L205L	rs2488429	.	.	.	.	.	.	.	.	.	.	.	.	.	.	.	.	.	.	.	.	.	.	.	.	.	.	.	.	.	.	.	.	.	.	.	.	.	.	.
chr1	116579666	116579666	G	C	exonic	IGSF3	.	nonsynonymous SNV	IGSF3:NM_001007237:exon10:c.C3060G:p.D1020E,IGSF3:NM_001542:exon11:c.C3120G:p.D1040E	rs647711	696007	not_provided	MedGen:CN517202	criteria_provided,_single_submitter	Benign	0.19	T	T	B	B	N	P	N	T	N	0.146	T	T	.	0.007	.	.	0.52	T	T	T	T	T	T	-2.103	0.001	0.477	N	N	-2.09	0.006	-2.159	0.006	1
chr1	116945088	116945088	A	G	exonic	PTGFRN	.	synonymous SNV	PTGFRN:NM_020440:exon3:c.A828G:p.P276P	rs10159095	.	.	.	.	.	.	.	.	.	.	.	.	.	.	.	.	.	.	.	.	.	.	.	.	.	.	.	.	.	.	.	.	.	.	.	.	.	.	.
chr1	116945089	116945089	T	A	exonic	PTGFRN	.	nonsynonymous SNV	PTGFRN:NM_020440:exon3:c.T829A:p.S277T	rs4546904	.	.	.	.	.	0.19	T	T	B	B	N	P	N	T	N	0.093	T	T	.	0.144	.	.	0.388	T	T	T	T	T	T	1.746	17.34	0.224	N	N	-0.776	0.691	-0.494	1.211	0.612
chr1	116986836	116986836	G	A	exonic	PTGFRN	.	nonsynonymous SNV	PTGFRN:NM_020440:exon9:c.G2509A:p.V837I	rs10801922	.	.	.	.	.	0.19	T	T	B	B	N	P	N	T	N	0.025	T	T	.	0.032	.	.	0.352	T	T	T	T	T	T	1.044	12.16	0.872	N	N	-0.943	0.468	-0.74	0.842	1
chr1	117011799	117011799	A	G	exonic	CD101	.	nonsynonymous SNV	CD101:NM_001256106:exon3:c.A674G:p.N225S,CD101:NM_001256109:exon3:c.A674G:p.N225S,CD101:NM_001256111:exon3:c.A488G:p.N163S,CD101:NM_004258:exon3:c.A674G:p.N225S	rs3754112	1272556	not_provided	MedGen:CN517202	criteria_provided,_single_submitter	Benign	1.19	T	T	B	B	N	P	N	T	N	0.013	T	T	.	0.059	.	.	0.075	T	T	T	T	T	T	-0.15	0.651	0.826	D	N	-1.07	0.334	-1.024	0.46	0.111
chr1	117017104	117017104	A	G	exonic	CD101	.	nonsynonymous SNV	CD101:NM_001256106:exon5:c.A1243G:p.M415V,CD101:NM_001256109:exon5:c.A1243G:p.M415V,CD101:NM_001256111:exon5:c.A1057G:p.M353V,CD101:NM_004258:exon5:c.A1243G:p.M415V	rs2249265	.	.	.	.	.	0.19	T	T	B	B	N	P	N	T	N	0.009	T	T	.	0.061	.	.	0.094	T	T	T	T	T	T	-1.377	0.001	0.478	N	N	-2.239	0.003	-2.22	0.004	1
chr1	117018196	117018196	A	G	exonic	CD101	.	synonymous SNV	CD101:NM_001256106:exon6:c.A1653G:p.Q551Q,CD101:NM_001256109:exon6:c.A1653G:p.Q551Q,CD101:NM_001256111:exon6:c.A1467G:p.Q489Q,CD101:NM_004258:exon6:c.A1653G:p.Q551Q	rs3736908	.	.	.	.	.	.	.	.	.	.	.	.	.	.	.	.	.	.	.	.	.	.	.	.	.	.	.	.	.	.	.	.	.	.	.	.	.	.	.
chr1	117018307	117018307	C	A	exonic	CD101	.	synonymous SNV	CD101:NM_001256106:exon6:c.C1764A:p.I588I,CD101:NM_001256109:exon6:c.C1764A:p.I588I,CD101:NM_001256111:exon6:c.C1578A:p.I526I,CD101:NM_004258:exon6:c.C1764A:p.I588I	rs3736907	.	.	.	.	.	.	.	.	.	.	.	.	.	.	.	.	.	.	.	.	.	.	.	.	.	.	.	.	.	.	.	.	.	.	.	.	.	.	.
chr1	117075083	117075083	A	G	exonic	TTF2	.	nonsynonymous SNV	TTF2:NM_003594:exon5:c.A499G:p.K167E	rs998532	.	.	.	.	.	2.19	T	T	B	B	N	P	L	D	N	0.108	T	T	.	0.076	.	.	0.279	T	T	T	T	T	T	1.354	14.77	0.923	D	N	-0.735	0.755	-0.719	0.873	0.118
chr1	117075445	117075445	C	T	exonic	TTF2	.	synonymous SNV	TTF2:NM_003594:exon5:c.C861T:p.N287N	rs1289673	.	.	.	.	.	.	.	.	.	.	.	.	.	.	.	.	.	.	.	.	.	.	.	.	.	.	.	.	.	.	.	.	.	.	.	.	.	.	.
chr1	117623069	117623069	C	T	exonic	TENT5C	.	synonymous SNV	TENT5C:NM_017709:exon2:c.C201T:p.H67H	rs1630312	.	.	.	.	.	.	.	.	.	.	.	.	.	.	.	.	.	.	.	.	.	.	.	.	.	.	.	.	.	.	.	.	.	.	.	.	.	.	.
chr1	117939526	117939526	C	T	exonic	WDR3	.	nonsynonymous SNV	WDR3:NM_006784:exon6:c.C629T:p.A210V	rs34973445	.	.	.	.	.	5.19	T	T	B	B	N	D	M	T	N	0.206	T	T	.	0.288	.	.	0.133	T	T	T	T	T	D	2.539	22.5	0.997	D	D	0.178	3.207	0.26	3.492	1
chr1	118005421	118005421	G	T	exonic	SPAG17	.	nonsynonymous SNV	SPAG17:NM_206996:exon32:c.C4769A:p.T1590N	rs75886122	.	.	.	.	.	2.19	T	D	P	P	N	N	M	T	N	0.179	T	T	.	0.089	.	.	0.186	T	T	T	T	T	T	1.157	13.29	0.982	N	N	-0.28	1.664	-0.409	1.357	0
chr1	118023330	118023330	G	A	exonic	SPAG17	.	nonsynonymous SNV	SPAG17:NM_206996:exon28:c.C4043T:p.P1348L	rs10923472	.	.	.	.	.	6.19	D	T	D	D	N	P	M	T	D	0.186	T	T	.	0.104	.	.	0.329	T	T	T	T	T	T	3.129	23.7	0.996	D	N	0.386	4.26	0.271	3.553	0.988
chr1	118040785	118040785	G	A	exonic	SPAG17	.	synonymous SNV	SPAG17:NM_206996:exon22:c.C3111T:p.Y1037Y	rs10923477	.	.	.	.	.	.	.	.	.	.	.	.	.	.	.	.	.	.	.	.	.	.	.	.	.	.	.	.	.	.	.	.	.	.	.	.	.	.	.
chr1	118101807	118101807	A	G	exonic	SPAG17	.	synonymous SNV	SPAG17:NM_206996:exon5:c.T567C:p.N189N	rs10754367	.	.	.	.	.	.	.	.	.	.	.	.	.	.	.	.	.	.	.	.	.	.	.	.	.	.	.	.	.	.	.	.	.	.	.	.	.	.	.
chr1	118101901	118101901	T	A	exonic	SPAG17	.	nonsynonymous SNV	SPAG17:NM_206996:exon5:c.A473T:p.E158V	rs17185492	.	.	.	.	.	8.19	D	D	D	D	D	P	M	T	D	0.163	T	T	.	0.204	.	.	0.347	T	T	T	T	T	T	3.95	26.6	0.993	D	N	0.596	5.884	0.544	5.586	0.994
chr1	119381101	119381101	T	C	exonic	HAO2	.	synonymous SNV	HAO2:NM_016527:exon2:c.T16C:p.L6L,HAO2:NM_001005783:exon3:c.T55C:p.L19L,HAO2:NM_001377472:exon3:c.T55C:p.L19L	rs2275607	.	.	.	.	.	.	.	.	.	.	.	.	.	.	.	.	.	.	.	.	.	.	.	.	.	.	.	.	.	.	.	.	.	.	.	.	.	.	.
chr1	119514535	119514535	C	T	exonic	HSD3B1	.	synonymous SNV	HSD3B1:NM_000862:exon4:c.C1012T:p.L338L,HSD3B1:NM_001328615:exon4:c.C1012T:p.L338L	rs6203	.	.	.	.	.	.	.	.	.	.	.	.	.	.	.	.	.	.	.	.	.	.	.	.	.	.	.	.	.	.	.	.	.	.	.	.	.	.	.
chr1	119514623	119514623	C	A	exonic	HSD3B1	.	nonsynonymous SNV	HSD3B1:NM_000862:exon4:c.C1100A:p.T367N,HSD3B1:NM_001328615:exon4:c.C1100A:p.T367N	rs1047303	1263469	not_provided	MedGen:CN517202	criteria_provided,_single_submitter	Benign	1.19	T	T	B	B	N	P	M	T	N	0.099	T	T	.	0.126	.	.	0.029	T	T	T	T	T	T	-0.803	0.025	0.264	N	N	-1.379	0.126	-1.47	0.12	0
chr1	119623203	119623203	C	T	exonic	ZNF697	.	synonymous SNV	ZNF697:NM_001080470:exon3:c.G1140A:p.P380P	rs12076924	.	.	.	.	.	.	.	.	.	.	.	.	.	.	.	.	.	.	.	.	.	.	.	.	.	.	.	.	.	.	.	.	.	.	.	.	.	.	.
chr1	119624058	119624058	G	A	exonic	ZNF697	.	synonymous SNV	ZNF697:NM_001080470:exon3:c.C285T:p.S95S	rs12067843	.	.	.	.	.	.	.	.	.	.	.	.	.	.	.	.	.	.	.	.	.	.	.	.	.	.	.	.	.	.	.	.	.	.	.	.	.	.	.
chr1	119836055	119836055	C	T	exonic	NBPF7	.	synonymous SNV	NBPF7:NM_001047980:exon7:c.G1068A:p.Q356Q	rs3009182	.	.	.	.	.	.	.	.	.	.	.	.	.	.	.	.	.	.	.	.	.	.	.	.	.	.	.	.	.	.	.	.	.	.	.	.	.	.	.
chr1	119841582	119841582	A	G	exonic	NBPF7	.	synonymous SNV	NBPF7:NM_001047980:exon3:c.T357C:p.V119V	rs2994820	.	.	.	.	.	.	.	.	.	.	.	.	.	.	.	.	.	.	.	.	.	.	.	.	.	.	.	.	.	.	.	.	.	.	.	.	.	.	.
chr1	120168929	120168929	T	C	exonic	SEC22B	.	synonymous SNV	SEC22B:NM_004892:exon2:c.A96G:p.Q32Q	rs879202775	.	.	.	.	.	.	.	.	.	.	.	.	.	.	.	.	.	.	.	.	.	.	.	.	.	.	.	.	.	.	.	.	.	.	.	.	.	.	.
chr1	120449388	120449388	G	A	exonic	NBPF8	.	nonsynonymous SNV	NBPF8:NM_001037501:exon9:c.G974A:p.R325Q	rs587605093	.	.	.	.	.	.	.	.	.	.	.	.	.	.	.	.	.	.	.	.	.	.	.	.	.	.	.	.	.	.	.	.	.	.	.	.	.	.	.
chr1	120449389	120449389	A	G	exonic	NBPF8	.	synonymous SNV	NBPF8:NM_001037501:exon9:c.A975G:p.R325R	rs587681687	.	.	.	.	.	.	.	.	.	.	.	.	.	.	.	.	.	.	.	.	.	.	.	.	.	.	.	.	.	.	.	.	.	.	.	.	.	.	.
chr1	120452200	120452200	T	G	exonic	NBPF8	.	nonsynonymous SNV	NBPF8:NM_001037501:exon11:c.T1175G:p.L392R	rs3882061	.	.	.	.	.	.	.	.	.	.	.	.	.	.	.	.	.	.	.	.	.	.	.	.	.	.	.	.	.	.	.	.	.	.	.	.	.	.	.
chr1	120460584	120460584	G	A	exonic	NBPF8	.	nonsynonymous SNV	NBPF8:NM_001037501:exon16:c.G1813A:p.D605N	.	.	.	.	.	.	.	.	.	.	.	.	.	.	.	.	.	.	.	.	.	.	.	.	.	.	.	.	.	.	.	.	.	.	.	.	.	.	.	.
chr1	120461377	120461377	G	C	exonic	NBPF8	.	synonymous SNV	NBPF8:NM_001037501:exon17:c.G1977C:p.A659A	.	.	.	.	.	.	.	.	.	.	.	.	.	.	.	.	.	.	.	.	.	.	.	.	.	.	.	.	.	.	.	.	.	.	.	.	.	.	.	.
chr1	120466107	120466107	C	G	exonic	NBPF8	.	stopgain	NBPF8:NM_001037501:exon23:c.C2715G:p.Y905X	rs878920914	.	.	.	.	.	.	.	.	.	.	.	.	.	.	.	.	.	.	.	.	.	.	.	.	.	.	.	.	.	.	.	.	.	.	.	.	.	.	.
chr1	120805654	120805654	G	C	exonic	NBPF26	.	nonsynonymous SNV	NBPF26:NM_001351372:exon1:c.G64C:p.E22Q	.	.	.	.	.	.	1.9	.	D	.	.	.	N	.	.	.	0.248	T	T	.	0.061	.	.	.	.	.	T	T	T	T	-0.239	0.42	0.376	N	.	-1.335	0.146	-1.534	0.095	1
chr1	120816714	120816714	G	C	exonic	NBPF26	.	nonsynonymous SNV	NBPF26:NM_001351372:exon10:c.G1472C:p.C491S	.	.	.	.	.	.	0.2	.	T	.	.	.	.	.	.	.	0.127	.	.	.	.	.	.	.	.	.	.	.	.	T	-0.939	0.011	.	.	.	.	.	.	.	.
chr1	120822191	120822191	A	G	exonic	NBPF26	.	synonymous SNV	NBPF26:NM_001351372:exon12:c.A1725G:p.L575L	.	.	.	.	.	.	.	.	.	.	.	.	.	.	.	.	.	.	.	.	.	.	.	.	.	.	.	.	.	.	.	.	.	.	.	.	.	.	.	.
chr1	121374097	121374097	T	C	exonic	SRGAP2C	.	nonsynonymous SNV	SRGAP2C:NM_001271872:exon6:c.T613C:p.C205R,SRGAP2C:NM_001329984:exon6:c.T613C:p.C205R	.	.	.	.	.	.	0.6	.	T	.	.	.	.	.	.	.	0.261	.	.	.	.	.	.	.	.	T	T	T	.	T	2.314	21.7	0.841	N	.	.	.	.	.	0
chr1	121374120	121374120	C	T	exonic	SRGAP2C	.	synonymous SNV	SRGAP2C:NM_001271872:exon6:c.C636T:p.N212N,SRGAP2C:NM_001329984:exon6:c.C636T:p.N212N	.	.	.	.	.	.	.	.	.	.	.	.	.	.	.	.	.	.	.	.	.	.	.	.	.	.	.	.	.	.	.	.	.	.	.	.	.	.	.	.
chr1	121374827	121374827	A	G	exonic	SRGAP2C	.	nonsynonymous SNV	SRGAP2C:NM_001271872:exon7:c.A704G:p.H235R,SRGAP2C:NM_001329984:exon7:c.A704G:p.H235R	.	.	.	.	.	.	0.6	.	T	.	.	.	.	.	.	.	0.161	.	.	.	.	.	.	.	.	T	T	T	.	T	1.887	18.39	0.923	N	.	.	.	.	.	0.689
chr1	144426381	144426381	C	T	exonic	NBPF15	.	synonymous SNV	NBPF15:NM_001385447:exon12:c.G1110A:p.S370S,NBPF15:NM_001385417:exon13:c.G1335A:p.S445S,NBPF15:NM_001385446:exon13:c.G1110A:p.S370S,NBPF15:NM_001385405:exon14:c.G1335A:p.S445S,NBPF15:NM_001385448:exon14:c.G1419A:p.S473S,NBPF15:NM_001385410:exon15:c.G1335A:p.S445S,NBPF15:NM_001385413:exon15:c.G1335A:p.S445S,NBPF15:NM_001385416:exon15:c.G1335A:p.S445S,NBPF15:NM_001385432:exon15:c.G1335A:p.S445S,NBP…	.	.	.	.	.	.	.	.	.	.	.	.	.	.	.	.	.	.	.	.	.	.	.	.	.	.	.	.	.	.	.	.	.	.	.	.	.	.	.	.
chr1	145383681	145383681	T	A	exonic	NBPF20	.	nonsynonymous SNV	NBPF20:NM_001278267:exon23:c.A1534T:p.S512C	.	.	.	.	.	.	1.2	.	D	.	.	.	.	.	.	.	0.111	.	.	.	.	.	.	.	.	.	.	.	.	T	0.077	1.891	.	.	.	.	.	.	.	.
chr1	145898994	145898994	C	T	exonic	ITGA10	.	nonsynonymous SNV	ITGA10:NM_001303041:exon13:c.G1745A:p.R582Q,ITGA10:NM_001303040:exon14:c.G1781A:p.R594Q,ITGA10:NM_003637:exon17:c.G2174A:p.R725Q	rs2274616	.	.	.	.	.	0.7	T	T	.	.	.	.	.	T	N	0.085	.	.	.	.	.	.	.	.	T	.	.	.	T	1.615	16.47	.	.	N	.	.	.	.	.
chr1	145957863	145957863	C	T	exonic	LIX1L	.	nonsynonymous SNV	LIX1L:NM_153713:exon1:c.G65A:p.R22Q	rs113404160	.	.	.	.	.	1.4	.	T	.	.	.	.	.	.	.	0.347	.	.	.	.	.	.	.	.	T	.	.	.	T	3.257	24	.	.	D	.	.	.	.	.
chr1	146116923	146116923	T	A	exonic	NBPF10	.	nonsynonymous SNV	NBPF10:NM_001039703:exon26:c.A3339T:p.E1113D,NBPF10:NM_001302371:exon26:c.A3339T:p.E1113D	.	.	.	.	.	.	0.2	.	T	.	.	.	.	.	.	.	0.085	.	.	.	.	.	.	.	.	.	.	.	.	T	0.525	6.764	.	.	.	.	.	.	.	.
chr1	146118398	146118398	G	T	exonic	NBPF10	.	nonsynonymous SNV	NBPF10:NM_001039703:exon24:c.C3180A:p.N1060K,NBPF10:NM_001302371:exon24:c.C3180A:p.N1060K	.	.	.	.	.	.	1.2	.	D	.	.	.	.	.	.	.	0.081	.	.	.	.	.	.	.	.	.	.	.	.	T	-0.052	1.042	.	.	.	.	.	.	.	.
chr1	146121510	146121510	A	C	exonic	NBPF10	.	nonsynonymous SNV	NBPF10:NM_001039703:exon20:c.T2746G:p.F916V,NBPF10:NM_001302371:exon20:c.T2746G:p.F916V	.	.	.	.	.	.	0.2	.	T	.	.	.	.	.	.	.	0.112	.	.	.	.	.	.	.	.	.	.	.	.	T	0.554	7.055	.	.	.	.	.	.	.	.
chr1	146135471	146135471	T	C	exonic	NBPF10	.	nonsynonymous SNV	NBPF10:NM_001039703:exon8:c.A1142G:p.K381R,NBPF10:NM_001302371:exon8:c.A1142G:p.K381R	rs3926769	.	.	.	.	.	0.4	.	T	.	.	.	.	.	T	.	0.034	.	.	.	.	.	.	.	.	.	.	.	.	T	-0.482	0.13	.	.	N	.	.	.	.	.
chr1	146972854	146972854	G	A	exonic	NBPF12	.	synonymous SNV	NBPF12:NM_001278141:exon17:c.G1695A:p.K565K	.	.	.	.	.	.	.	.	.	.	.	.	.	.	.	.	.	.	.	.	.	.	.	.	.	.	.	.	.	.	.	.	.	.	.	.	.	.	.	.
chr1	146974762	146974762	C	A	exonic	NBPF12	.	nonsynonymous SNV	NBPF12:NM_001278141:exon18:c.C1825A:p.L609I	rs587721117	.	.	.	.	.	0.2	.	T	.	.	.	.	.	.	.	0.141	.	.	.	.	.	.	.	.	.	.	.	.	T	-0.609	0.069	.	.	.	.	.	.	.	.
chr1	147620166	147620166	C	T	exonic	BCL9	.	nonsynonymous SNV	BCL9:NM_004326:exon8:c.C2011T:p.P671S	rs3820129	.	.	.	.	.	4.19	D	D	B	B	N	P	L	T	N	0.217	T	T	.	0.066	.	.	0.074	T	T	T	T	T	T	2.535	22.5	0.998	D	D	-0.07	2.271	0.076	2.64	1
chr1	147647471	147647471	G	A	exonic	ACP6	.	synonymous SNV	ACP6:NM_016361:exon10:c.C1239T:p.H413H	rs1344	.	.	.	.	.	.	.	.	.	.	.	.	.	.	.	.	.	.	.	.	.	.	.	.	.	.	.	.	.	.	.	.	.	.	.	.	.	.	.
chr1	148556697	148556697	A	G	exonic	NBPF14	.	synonymous SNV	NBPF14:NM_015383:exon36:c.T4665C:p.D1555D	.	.	.	.	.	.	.	.	.	.	.	.	.	.	.	.	.	.	.	.	.	.	.	.	.	.	.	.	.	.	.	.	.	.	.	.	.	.	.	.
chr1	148615800	148615800	T	C	exonic	NOTCH2NLB	.	synonymous SNV	NOTCH2NLB:NM_001364007:exon3:c.A306G:p.Q102Q,NOTCH2NLB:NM_001364008:exon3:c.A228G:p.Q76Q	.	.	.	.	.	.	.	.	.	.	.	.	.	.	.	.	.	.	.	.	.	.	.	.	.	.	.	.	.	.	.	.	.	.	.	.	.	.	.	.
chr1	149029906	149029906	G	A	exonic	PDE4DIP	.	synonymous SNV	PDE4DIP:NM_001350520:exon38:c.G7419A:p.E2473E,PDE4DIP:NM_001198834:exon42:c.G6933A:p.E2311E,PDE4DIP:NM_014644:exon42:c.G6933A:p.E2311E,PDE4DIP:NM_001350522:exon43:c.G6774A:p.E2258E,PDE4DIP:NM_001198832:exon44:c.G6615A:p.E2205E,PDE4DIP:NM_001350521:exon44:c.G7227A:p.E2409E,PDE4DIP:NM_001350523:exon44:c.G6612A:p.E2204E,PDE4DIP:NM_001377392:exon45:c.G7344A:p.E2448E,PDE4DIP:NM_001377393:exon45:c.G680…	.	.	.	.	.	.	.	.	.	.	.	.	.	.	.	.	.	.	.	.	.	.	.	.	.	.	.	.	.	.	.	.	.	.	.	.	.	.	.	.
chr1	149488168	149488168	T	G	exonic	NBPF19	.	nonsynonymous SNV	NBPF19:NM_001351365:exon9:c.T1196G:p.L399W	.	.	.	.	.	.	1.13	.	D	.	.	.	N	.	.	.	0.284	T	T	T	0.083	0.639	0.21	.	T	T	T	T	T	T	0.692	8.379	0.539	N	N	-1.113	0.295	-1.329	0.191	0
chr1	149791362	149791362	G	A	exonic	FCGR1A	.	nonsynonymous SNV	FCGR1A:NM_001378810:exon4:c.G694A:p.D232N,FCGR1A:NM_001378811:exon4:c.G643A:p.D215N,FCGR1A:NM_001378805:exon5:c.G949A:p.D317N,FCGR1A:NM_001378808:exon5:c.G718A:p.D240N,FCGR1A:NM_001378809:exon5:c.G715A:p.D239N,FCGR1A:NM_000566:exon6:c.G970A:p.D324N,FCGR1A:NM_001378804:exon6:c.G973A:p.D325N,FCGR1A:NM_001378806:exon6:c.G919A:p.D307N,FCGR1A:NM_001378807:exon6:c.G901A:p.D301N	rs1050204	.	.	.	.	.	0.2	T	T	B	B	N	N	N	T	N	0.127	T	T	T	0.049	.	0.395	.	T	T	T	T	T	T	0.563	7.145	0.829	N	N	-1.512	0.078	-1.437	0.134	0
chr1	149936215	149936215	A	G	exonic	MTMR11	.	synonymous SNV	MTMR11:NM_001145862:exon2:c.T81C:p.N27N	rs1868992	.	.	.	.	.	.	.	.	.	.	.	.	.	.	.	.	.	.	.	.	.	.	.	.	.	.	.	.	.	.	.	.	.	.	.	.	.	.	.
chr1	150226708	150226713	TCCTCT	-	exonic	ANP32E	.	nonframeshift deletion	ANP32E:NM_001136478:exon4:c.453_458del:p.E152_E153del,ANP32E:NM_001280560:exon4:c.410_415del:p.K137_R138del,ANP32E:NM_001136479:exon5:c.432_437del:p.E145_E146del,ANP32E:NM_001280559:exon5:c.576_581del:p.E193_E194del,ANP32E:NM_030920:exon5:c.576_581del:p.E193_E194del	.	.	.	.	.	.	.	.	.	.	.	.	.	.	.	.	.	.	.	.	.	.	.	.	.	.	.	.	.	.	.	.	.	.	.	.	.	.	.	.
chr1	150226791	150226791	G	T	exonic	ANP32E	.	nonsynonymous SNV	ANP32E:NM_001280560:exon4:c.C332A:p.A111E	rs7522034	.	.	.	.	.	0.15	T	T	B	B	.	P	.	T	N	0.091	T	T	.	0.081	.	.	.	.	.	T	T	T	T	0.77	9.101	0.225	N	N	-0.94	0.472	-0.912	0.603	0.205
chr1	150510879	150510879	C	T	exonic	ECM1	.	nonsynonymous SNV	ECM1:NM_001202858:exon6:c.C470T:p.T157M,ECM1:NM_004425:exon6:c.C389T:p.T130M,ECM1:NM_022664:exon6:c.C389T:p.T130M	rs3737240	1212720	Lipid_proteinosis|not_provided	MONDO:MONDO:0009530,MedGen:C0023795,OMIM:247100,Orphanet:ORPHA530,SNOMED_CT:38692000|MedGen:CN517202	criteria_provided,_multiple_submitters,_no_conflicts	Benign	1.19	T	D	B	B	N	P	N	T	N	0.122	T	T	.	0.154	.	.	0.105	T	T	T	T	T	T	-0.717	0.04	0.706	N	N	-1.667	0.042	-1.742	0.043	1
chr1	150512511	150512511	G	A	exonic	ECM1	.	nonsynonymous SNV	ECM1:NM_022664:exon7:c.G868A:p.G290S,ECM1:NM_001202858:exon8:c.G1324A:p.G442S,ECM1:NM_004425:exon8:c.G1243A:p.G415S	rs13294	1245299	Lipid_proteinosis	MONDO:MONDO:0009530,MedGen:C0023795,OMIM:247100,Orphanet:ORPHA530,SNOMED_CT:38692000	criteria_provided,_single_submitter	Benign	0.19	T	T	B	B	N	P	N	T	N	0.097	T	T	.	0.116	.	.	0.101	T	T	T	T	T	T	1.358	14.8	0.762	N	N	-1.013	0.391	-0.766	0.806	0.999
chr1	150755063	150755063	G	A	exonic	CTSS	.	nonsynonymous SNV	CTSS:NM_004079:exon4:c.C337T:p.R113W	rs2230061	.	.	.	.	.	1.19	T	D	P	B	N	P	L	T	N	0.052	T	T	.	0.055	.	.	0.806	T	T	T	T	T	T	2.745	22.9	0.941	N	N	-0.5	1.176	-0.612	1.029	0.002
chr1	150799227	150799227	T	C	exonic	CTSK	.	synonymous SNV	CTSK:NM_000396:exon7:c.A831G:p.A277A	rs10788796	1153247	Pyknodysostosis|not_provided	MONDO:MONDO:0009940,MedGen:C0238402,OMIM:265800,Orphanet:ORPHA763,SNOMED_CT:89647000|MedGen:CN517202	criteria_provided,_multiple_submitters,_no_conflicts	Benign	.	.	.	.	.	.	.	.	.	.	.	.	.	.	.	.	.	.	.	.	.	.	.	.	.	.	.	.	.	.	.	.	.	.
chr1	150836413	150836413	C	G	exonic	ARNT	.	synonymous SNV	ARNT:NM_001197325:exon6:c.G522C:p.V174V,ARNT:NM_178427:exon6:c.G522C:p.V174V,ARNT:NM_001286036:exon7:c.G567C:p.V189V,ARNT:NM_001350225:exon7:c.G564C:p.V188V,ARNT:NM_001350226:exon7:c.G561C:p.V187V,ARNT:NM_001668:exon7:c.G567C:p.V189V,ARNT:NM_001286035:exon8:c.G540C:p.V180V,ARNT:NM_001350224:exon8:c.G540C:p.V180V	rs2228099	.	.	.	.	.	.	.	.	.	.	.	.	.	.	.	.	.	.	.	.	.	.	.	.	.	.	.	.	.	.	.	.	.	.	.	.	.	.	.
chr1	150987874	150987874	A	C	exonic	ANXA9	.	synonymous SNV	ANXA9:NM_003568:exon10:c.A615C:p.A205A	rs7532008	.	.	.	.	.	.	.	.	.	.	.	.	.	.	.	.	.	.	.	.	.	.	.	.	.	.	.	.	.	.	.	.	.	.	.	.	.	.	.
chr1	150998101	150998101	G	T	exonic	MINDY1	.	nonsynonymous SNV	MINDY1:NM_001376669:exon7:c.C995A:p.T332K,MINDY1:NM_001376670:exon7:c.C995A:p.T332K,MINDY1:NM_001376671:exon7:c.C659A:p.T220K,MINDY1:NM_001376672:exon7:c.C656A:p.T219K,MINDY1:NM_001376674:exon7:c.C656A:p.T219K,MINDY1:NM_001040217:exon8:c.C728A:p.T243K,MINDY1:NM_001163259:exon8:c.C869A:p.T290K,MINDY1:NM_001163260:exon8:c.C728A:p.T243K,MINDY1:NM_001376664:exon8:c.C1157A:p.T386K,MINDY1:NM_001376665:…	rs2925741	.	.	.	.	.	0.18	T	T	B	B	N	P	.	T	N	0.041	T	T	.	0.036	.	.	0.289	T	T	T	T	T	T	1.557	16.1	0.777	N	N	-0.985	0.42	-0.841	0.701	1
chr1	151002632	151002632	T	C	exonic	MINDY1	.	nonsynonymous SNV	MINDY1:NM_001163258:exon3:c.A130G:p.K44E	rs771205	.	.	.	.	.	0.15	T	T	.	.	N	P	.	T	N	0.009	T	T	.	0.067	.	.	0.332	T	.	T	T	T	T	0.584	7.355	0.15	N	N	-0.975	0.431	-1.077	0.4	1
chr1	151034063	151034063	C	A	exonic	PRUNE1	.	synonymous SNV	PRUNE1:NM_001303243:exon6:c.C588A:p.G196G,PRUNE1:NM_001303229:exon7:c.C645A:p.G215G,PRUNE1:NM_001303242:exon7:c.C1032A:p.G344G,PRUNE1:NM_021222:exon8:c.C1191A:p.G397G	rs3738476	.	.	.	.	.	.	.	.	.	.	.	.	.	.	.	.	.	.	.	.	.	.	.	.	.	.	.	.	.	.	.	.	.	.	.	.	.	.	.
chr1	151184385	151184385	C	T	exonic	VPS72	.	nonsynonymous SNV	VPS72:NM_001271087:exon4:c.G494A:p.R165Q,VPS72:NM_001271088:exon4:c.G494A:p.R165Q,VPS72:NM_005997:exon4:c.G494A:p.R165Q	rs768296715	.	.	.	.	.	12.19	D	T	D	D	D	D	M	.	N	0.592	T	T	T	0.204	0.409	0.2	1.332	T	T	D	D	D	D	4.081	27.6	1	D	D	0.832	9.447	0.857	12.014	1
chr1	151343685	151343685	G	A	exonic	RFX5	.	synonymous SNV	RFX5:NM_001379419:exon8:c.C633T:p.L211L,RFX5:NM_001379420:exon8:c.C633T:p.L211L,RFX5:NM_000449:exon9:c.C753T:p.L251L,RFX5:NM_001025603:exon9:c.C753T:p.L251L,RFX5:NM_001379412:exon9:c.C753T:p.L251L,RFX5:NM_001379413:exon9:c.C753T:p.L251L,RFX5:NM_001379414:exon9:c.C753T:p.L251L,RFX5:NM_001379415:exon9:c.C753T:p.L251L,RFX5:NM_001379416:exon9:c.C753T:p.L251L,RFX5:NM_001379417:exon9:c.C753T:p.L251L,RF…	rs1752386	389326	Bare_lymphocyte_syndrome_2|not_specified	MONDO:MONDO:0008855,MedGen:C2931418,OMIM:209920,Orphanet:ORPHA572|MedGen:CN169374	criteria_provided,_multiple_submitters,_no_conflicts	Benign	.	.	.	.	.	.	.	.	.	.	.	.	.	.	.	.	.	.	.	.	.	.	.	.	.	.	.	.	.	.	.	.	.	.
chr1	151399662	151399662	G	A	exonic	PSMB4	.	synonymous SNV	PSMB4:NM_002796:exon1:c.G75A:p.P25P	rs7172	1153250	Proteasome-associated_autoinflammatory_syndrome_3|not_provided	MONDO:MONDO:0054699,MedGen:C4747850,OMIM:617591|MedGen:CN517202	criteria_provided,_multiple_submitters,_no_conflicts	Benign	.	.	.	.	.	.	.	.	.	.	.	.	.	.	.	.	.	.	.	.	.	.	.	.	.	.	.	.	.	.	.	.	.	.
chr1	151401549	151401549	T	C	exonic	PSMB4	.	nonsynonymous SNV	PSMB4:NM_002796:exon6:c.T701C:p.I234T	rs4603	1153253	Proteasome-associated_autoinflammatory_syndrome_3|not_provided	MONDO:MONDO:0054699,MedGen:C4747850,OMIM:617591|MedGen:CN517202	criteria_provided,_multiple_submitters,_no_conflicts	Benign	8.19	D	D	P	P	D	P	M	T	D	0.282	T	T	.	0.333	.	.	0.664	T	T	T	T	T	D	3.494	24.7	0.998	D	D	0.707	7.215	0.679	7.374	1
chr1	151763100	151763100	T	C	exonic	MRPL9	.	nonsynonymous SNV	MRPL9:NM_001300733:exon2:c.A200G:p.E67G,MRPL9:NM_031420:exon2:c.A200G:p.E67G	rs7007	.	.	.	.	.	1.19	T	T	P	B	N	P	L	T	D	0.299	T	T	.	0.072	.	.	0.879	T	T	T	T	T	T	2.567	22.6	0.991	N	N	-0.281	1.661	-0.333	1.497	1
chr1	151775494	151775494	A	G	exonic	TDRKH	.	synonymous SNV	TDRKH:NM_001083963:exon10:c.T1332C:p.H444H,TDRKH:NM_001083964:exon10:c.T1197C:p.H399H,TDRKH:NM_001083965:exon10:c.T1332C:p.H444H,TDRKH:NM_006862:exon10:c.T1332C:p.H444H	rs11204885	.	.	.	.	.	.	.	.	.	.	.	.	.	.	.	.	.	.	.	.	.	.	.	.	.	.	.	.	.	.	.	.	.	.	.	.	.	.	.
chr1	151838750	151838750	G	A	exonic	C2CD4D	.	synonymous SNV	C2CD4D:NM_001136003:exon2:c.C240T:p.C80C	rs6673556	.	.	.	.	.	.	.	.	.	.	.	.	.	.	.	.	.	.	.	.	.	.	.	.	.	.	.	.	.	.	.	.	.	.	.	.	.	.	.
chr1	151847822	151847822	G	C	exonic	THEM5	.	nonsynonymous SNV	THEM5:NM_182578:exon5:c.C616G:p.L206V	rs6587624	.	.	.	.	.	0.19	T	T	B	B	N	P	N	T	N	0.03	T	T	.	0.03	.	.	0.07	T	T	T	T	T	T	-0.297	0.317	0.423	N	N	-0.858	0.574	-0.875	0.654	0.999
chr1	151847848	151847848	T	C	exonic	THEM5	.	nonsynonymous SNV	THEM5:NM_182578:exon5:c.A590G:p.D197G	rs6587625	.	.	.	.	.	0.19	T	T	B	B	N	P	N	T	N	0.045	T	T	.	0.29	.	.	0.09	T	T	T	T	T	T	1.379	14.94	0.508	N	N	-0.472	1.233	-0.352	1.461	1
chr1	151895084	151895084	G	A	exonic	THEM4	.	synonymous SNV	THEM4:NM_053055:exon2:c.C210T:p.D70D	rs3762427	.	.	.	.	.	.	.	.	.	.	.	.	.	.	.	.	.	.	.	.	.	.	.	.	.	.	.	.	.	.	.	.	.	.	.	.	.	.	.
chr1	151895181	151895181	G	C	exonic	THEM4	.	nonsynonymous SNV	THEM4:NM_053055:exon2:c.C113G:p.S38C	rs144257719	.	.	.	.	.	6.2	D	D	D	P	N	D	L	T	D	0.43	T	T	T	0.074	.	0.25	0.386	T	T	T	T	T	T	2.699	22.8	0.985	D	N	0.14	3.048	0.046	2.522	0.214
chr1	151909409	151909409	A	C	exonic	THEM4	.	nonsynonymous SNV	THEM4:NM_053055:exon1:c.T50G:p.L17R	rs3748805	.	.	.	.	.	0.19	T	T	B	B	N	P	N	T	N	0.076	T	T	.	0.027	.	.	0.112	T	T	T	T	T	T	0.736	8.787	0.312	N	N	-1.509	0.078	-1.552	0.089	1
chr1	152109445	152109445	G	C	exonic	TCHH	.	nonsynonymous SNV	TCHH:NM_007113:exon3:c.C3772G:p.L1258V	rs2496253	.	.	.	.	.	0.18	T	T	B	B	.	P	N	T	N	0.02	T	T	.	0.032	.	.	0.268	T	T	T	T	T	T	0.149	2.568	0.707	N	N	-1.204	0.224	-1.132	0.344	1
chr1	152154979	152154979	T	C	exonic	RPTN	.	nonsynonymous SNV	RPTN:NM_001122965:exon3:c.A2120G:p.E707G	rs75957773	.	.	.	.	.	3.18	D	D	B	B	.	P	L	T	D	0.043	T	T	.	0.052	.	.	0.023	T	T	T	T	T	T	1.672	16.84	0.996	N	N	-0.63	0.934	-0.703	0.896	0
chr1	152216579	152216579	G	C	exonic	HRNR	.	nonsynonymous SNV	HRNR:NM_001009931:exon3:c.C5050G:p.R1684G	rs4845749	.	.	.	.	.	0.18	T	T	B	B	.	N	N	T	N	0.043	T	T	.	0.015	.	.	.	T	T	T	T	T	T	-0.154	0.642	0.453	N	N	-1.795	0.024	-1.801	0.034	0
chr1	152217086	152217086	T	C	exonic	HRNR	.	nonsynonymous SNV	HRNR:NM_001009931:exon3:c.A4543G:p.S1515G	rs144150413	.	.	.	.	.	0.19	T	T	B	B	.	P	N	T	N	0.035	T	T	T	0.013	0.244	.	.	T	T	T	T	T	T	-0.595	0.074	0.373	N	N	-1.893	0.015	-1.929	0.019	0
chr1	152217146	152217146	T	C	exonic	HRNR	.	nonsynonymous SNV	HRNR:NM_001009931:exon3:c.A4483G:p.S1495G	rs775251752	.	.	.	.	.	0.19	T	T	B	B	.	N	N	T	N	0.034	T	T	T	0.039	.	.	.	T	T	T	T	T	T	-1.254	0.002	0.418	N	N	-1.798	0.024	-1.783	0.036	0
chr1	152217388	152217388	C	T	exonic	HRNR	.	nonsynonymous SNV	HRNR:NM_001009931:exon3:c.G4241A:p.C1414Y	rs111689937	.	.	.	.	.	0.19	T	T	B	B	.	P	N	T	N	0.083	T	T	T	0.012	0.209	.	.	T	T	T	T	T	T	-0.741	0.035	0.42	N	N	-2.156	0.004	-2.251	0.004	0.036
chr1	152217522	152217522	A	G	exonic	HRNR	.	synonymous SNV	HRNR:NM_001009931:exon3:c.T4107C:p.S1369S	rs187453916	.	.	.	.	.	.	.	.	.	.	.	.	.	.	.	.	.	.	.	.	.	.	.	.	.	.	.	.	.	.	.	.	.	.	.	.	.	.	.
chr1	152217569	152217569	C	A	exonic	HRNR	.	nonsynonymous SNV	HRNR:NM_001009931:exon3:c.G4060T:p.A1354S	rs199990310	.	.	.	.	.	0.19	T	T	B	B	.	P	N	T	N	0.033	T	T	T	0.011	0.274	0.199	.	T	T	T	T	T	T	-1.09	0.004	0.592	N	N	-2.294	0.002	-2.196	0.005	0
chr1	152217570	152217570	C	G	exonic	HRNR	.	synonymous SNV	HRNR:NM_001009931:exon3:c.G4059C:p.G1353G	.	.	.	.	.	.	.	.	.	.	.	.	.	.	.	.	.	.	.	.	.	.	.	.	.	.	.	.	.	.	.	.	.	.	.	.	.	.	.	.
chr1	152217573	152217573	A	C	exonic	HRNR	.	nonsynonymous SNV	HRNR:NM_001009931:exon3:c.T4056G:p.H1352Q	rs111513455	.	.	.	.	.	0.19	T	T	B	B	.	N	L	T	N	0.11	T	T	T	0.036	0.193	0.193	.	T	T	T	T	T	T	-1.79	0.001	0.287	N	N	-2.52	0.001	-2.647	0	0.642
chr1	152217577	152217577	C	T	exonic	HRNR	.	nonsynonymous SNV	HRNR:NM_001009931:exon3:c.G4052A:p.R1351Q	rs111795244	.	.	.	.	.	0.19	T	T	B	B	.	N	N	T	N	0.043	T	T	T	0.016	0.24	0.23	.	T	T	T	T	T	T	-0.761	0.031	0.624	N	N	-1.833	0.02	-1.899	0.022	0.087
chr1	152217587	152217587	C	T	exonic	HRNR	.	nonsynonymous SNV	HRNR:NM_001009931:exon3:c.G4042A:p.G1348S	.	.	.	.	.	.	0.19	T	T	B	B	.	N	N	T	N	0.067	T	T	T	0.02	0.212	0.183	.	T	T	T	T	T	T	-0.41	0.183	0.643	N	N	-1.646	0.046	-1.709	0.049	0
chr1	152217600	152217600	G	T	exonic	HRNR	.	synonymous SNV	HRNR:NM_001009931:exon3:c.C4029A:p.S1343S	.	.	.	.	.	.	.	.	.	.	.	.	.	.	.	.	.	.	.	.	.	.	.	.	.	.	.	.	.	.	.	.	.	.	.	.	.	.	.	.
chr1	152217613	152217613	C	T	exonic	HRNR	.	nonsynonymous SNV	HRNR:NM_001009931:exon3:c.G4016A:p.R1339H	.	.	.	.	.	.	0.19	T	T	B	B	.	N	N	T	N	0.058	T	T	T	0.021	0.405	0.21	.	T	T	T	T	T	T	0.578	7.295	0.589	N	N	-1.446	0.099	-1.392	0.155	0
chr1	152217615	152217615	G	C	exonic	HRNR	.	nonsynonymous SNV	HRNR:NM_001009931:exon3:c.C4014G:p.H1338Q	.	.	.	.	.	.	0.19	T	T	B	B	.	N	N	T	N	0.086	T	T	T	0.016	0.159	0.189	.	T	T	T	T	T	T	-2.326	0.001	0.441	N	N	-2.619	0	-2.65	0	0.15
chr1	152217618	152217618	G	A	exonic	HRNR	.	synonymous SNV	HRNR:NM_001009931:exon3:c.C4011T:p.G1337G	.	.	.	.	.	.	.	.	.	.	.	.	.	.	.	.	.	.	.	.	.	.	.	.	.	.	.	.	.	.	.	.	.	.	.	.	.	.	.	.
chr1	152217621	152217621	A	G	exonic	HRNR	.	synonymous SNV	HRNR:NM_001009931:exon3:c.T4008C:p.Y1336Y	.	.	.	.	.	.	.	.	.	.	.	.	.	.	.	.	.	.	.	.	.	.	.	.	.	.	.	.	.	.	.	.	.	.	.	.	.	.	.	.
chr1	152217874	152217874	A	G	exonic	HRNR	.	nonsynonymous SNV	HRNR:NM_001009931:exon3:c.T3755C:p.L1252S	rs201047229	.	.	.	.	.	0.18	T	T	B	B	.	P	N	T	N	0.018	T	T	.	0.011	0.393	.	.	T	T	T	T	T	T	0.197	3.09	0.409	N	N	-1.676	0.04	-1.667	0.058	0
chr1	152217906	152217906	A	C	exonic	HRNR	.	nonsynonymous SNV	HRNR:NM_001009931:exon3:c.T3723G:p.H1241Q	rs759391396	.	.	.	.	.	0.18	T	T	B	B	.	P	N	T	N	0.015	T	T	.	0.007	0.201	.	.	T	T	T	T	T	T	-0.838	0.02	0.518	N	N	-1.437	0.102	-1.431	0.137	0
chr1	152217976	152217976	T	C	exonic	HRNR	.	nonsynonymous SNV	HRNR:NM_001009931:exon3:c.A3653G:p.H1218R	rs140247939	.	.	.	.	.	0.18	T	T	B	B	.	P	N	T	N	0.013	T	T	.	0.011	.	.	.	T	T	T	T	T	T	0.73	8.726	0.48	N	N	-1.31	0.159	-1.319	0.197	0
chr1	152218244	152218244	C	T	exonic	HRNR	.	nonsynonymous SNV	HRNR:NM_001009931:exon3:c.G3385A:p.G1129S	rs7514457	.	.	.	.	.	0.18	T	T	B	B	.	P	L	T	N	0.013	T	T	.	0.015	.	.	.	T	T	T	T	T	T	-0.106	0.805	0.605	N	N	-1.881	0.016	-2.031	0.012	0.07
chr1	152219233	152219233	C	G	exonic	HRNR	.	nonsynonymous SNV	HRNR:NM_001009931:exon3:c.G2396C:p.S799T	rs6662450	1256171	not_provided	MedGen:CN517202	criteria_provided,_single_submitter	Benign	1.18	T	T	B	B	.	P	M	T	N	0.038	T	T	.	0.042	.	.	.	T	T	T	T	T	T	0.266	3.888	0.461	N	N	-0.991	0.413	-1.046	0.434	0.001
chr1	152219433	152219433	C	T	exonic	HRNR	.	synonymous SNV	HRNR:NM_001009931:exon3:c.G2196A:p.R732R	rs769141866	.	.	.	.	.	.	.	.	.	.	.	.	.	.	.	.	.	.	.	.	.	.	.	.	.	.	.	.	.	.	.	.	.	.	.	.	.	.	.
chr1	152219817	152219817	C	T	exonic	HRNR	.	synonymous SNV	HRNR:NM_001009931:exon3:c.G1812A:p.S604S	rs7520375	.	.	.	.	.	.	.	.	.	.	.	.	.	.	.	.	.	.	.	.	.	.	.	.	.	.	.	.	.	.	.	.	.	.	.	.	.	.	.
chr1	152219919	152219919	G	A	exonic	HRNR	.	synonymous SNV	HRNR:NM_001009931:exon3:c.C1710T:p.S570S	rs61814946	.	.	.	.	.	.	.	.	.	.	.	.	.	.	.	.	.	.	.	.	.	.	.	.	.	.	.	.	.	.	.	.	.	.	.	.	.	.	.
chr1	152220155	152220155	C	T	exonic	HRNR	.	nonsynonymous SNV	HRNR:NM_001009931:exon3:c.G1474A:p.G492R	rs6587647	.	.	.	.	.	3.18	D	D	B	B	.	P	L	T	D	0.037	T	T	.	0.024	.	.	.	T	T	T	T	T	T	-0.574	0.083	0.53	N	N	-1.41	0.113	-1.508	0.105	0
chr1	152220211	152220211	T	C	exonic	HRNR	.	nonsynonymous SNV	HRNR:NM_001009931:exon3:c.A1418G:p.E473G	rs6587648	.	.	.	.	.	0.18	T	T	B	B	.	P	N	T	N	0.008	T	T	.	0.016	.	.	.	T	T	T	T	T	T	0.527	6.785	0.739	N	N	-1.82	0.021	-1.81	0.032	0
chr1	152220349	152220349	C	T	exonic	HRNR	.	nonsynonymous SNV	HRNR:NM_001009931:exon3:c.G1280A:p.G427D	rs6666097	.	.	.	.	.	2.18	D	T	P	B	.	P	M	T	N	0.072	T	T	.	0.101	.	.	.	T	T	T	T	T	T	0.286	4.129	0.718	N	N	-0.641	0.915	-0.807	0.748	0
chr1	152220810	152220810	G	T	exonic	HRNR	.	nonsynonymous SNV	HRNR:NM_001009931:exon3:c.C819A:p.H273Q	rs7545406	.	.	.	.	.	0.18	T	T	B	B	.	P	L	T	N	0.023	T	T	.	0.031	.	.	.	T	T	T	T	T	T	-1.003	0.007	0.624	N	N	-2.211	0.003	-2.311	0.003	0.932
chr1	152221071	152221071	G	A	exonic	HRNR	.	synonymous SNV	HRNR:NM_001009931:exon3:c.C558T:p.S186S	rs6587653	.	.	.	.	.	.	.	.	.	.	.	.	.	.	.	.	.	.	.	.	.	.	.	.	.	.	.	.	.	.	.	.	.	.	.	.	.	.	.
chr1	152221375	152221375	C	T	exonic	HRNR	.	nonsynonymous SNV	HRNR:NM_001009931:exon3:c.G254A:p.R85H	rs11204937	.	.	.	.	.	0.18	T	T	B	B	.	P	N	T	N	0.035	T	T	.	0.028	.	.	.	T	T	T	T	T	T	0.71	8.548	0.625	N	N	-1.219	0.214	-1.043	0.437	0
chr1	152304500	152304500	G	A	exonic	FLG	.	synonymous SNV	FLG:NM_002016:exon3:c.C10386T:p.S3462S	rs140294281	.	.	.	.	.	.	.	.	.	.	.	.	.	.	.	.	.	.	.	.	.	.	.	.	.	.	.	.	.	.	.	.	.	.	.	.	.	.	.
chr1	152511653	152511653	G	A	exonic	LCE5A	.	nonsynonymous SNV	LCE5A:NM_178438:exon2:c.G119A:p.C40Y	rs2105117	.	.	.	.	.	4.17	D	D	B	B	.	P	M	T	D	0.076	T	T	.	0.05	.	.	0.282	.	T	T	T	T	T	0.365	5.038	0.846	N	N	-0.85	0.585	-0.93	0.579	0
chr1	152515503	152515503	C	T	exonic	CRCT1	.	synonymous SNV	CRCT1:NM_019060:exon2:c.C120T:p.C40C	rs2282296	.	.	.	.	.	.	.	.	.	.	.	.	.	.	.	.	.	.	.	.	.	.	.	.	.	.	.	.	.	.	.	.	.	.	.	.	.	.	.
chr1	152515587	152515587	C	T	exonic	CRCT1	.	synonymous SNV	CRCT1:NM_019060:exon2:c.C204T:p.R68R	rs1053588	.	.	.	.	.	.	.	.	.	.	.	.	.	.	.	.	.	.	.	.	.	.	.	.	.	.	.	.	.	.	.	.	.	.	.	.	.	.	.
chr1	152664367	152664367	A	T	exonic	LCE2D	.	nonsynonymous SNV	LCE2D:NM_178430:exon2:c.A262T:p.S88C	rs9793541	.	.	.	.	.	4.17	D	D	P	B	.	P	M	T	D	0.092	T	T	.	0.057	.	.	0.004	.	T	T	T	T	T	0.662	8.102	0.323	N	N	-0.815	0.633	-1.017	0.468	0
chr1	152698909	152698909	G	A	exonic	LCE2A	.	nonsynonymous SNV	LCE2A:NM_178428:exon2:c.G8A:p.C3Y	rs80271068	.	.	.	.	.	4.17	D	T	P	B	.	N	M	T	D	0.084	T	T	.	0.117	.	.	0.003	.	T	T	T	T	T	2.456	22.3	0.805	D	N	0.291	3.736	0.279	3.597	0
chr1	152709127	152709127	A	G	exonic	LCE4A	.	nonsynonymous SNV	LCE4A:NM_178356:exon1:c.A52G:p.I18V	rs41268472	.	.	.	.	.	0.15	.	T	B	B	.	N	.	T	N	0.102	T	T	.	0.017	.	.	0.007	.	T	T	T	T	T	-1.362	0.001	0.411	N	N	-1.287	0.172	-1.443	0.131	0
chr1	152709204	152709204	-	AGCTCTGGGGGCTGCTGT	exonic	LCE4A	.	nonframeshift insertion	LCE4A:NM_178356:exon1:c.129_130insAGCTCTGGGGGCTGCTGT:p.C48_G49insCSSGGC	rs11269814	.	.	.	.	.	.	.	.	.	.	.	.	.	.	.	.	.	.	.	.	.	.	.	.	.	.	.	.	.	.	.	.	.	.	.	.	.	.	.
chr1	152719598	152719598	G	C	exonic	C1orf68	.	nonsynonymous SNV	C1orf68:NM_001024679:exon1:c.G77C:p.S26T	rs1332500	.	.	.	.	.	0.14	T	T	.	.	N	P	.	T	N	0.027	T	T	.	0.041	.	.	.	.	.	T	T	T	T	-0.144	0.672	0.074	N	N	-1.581	0.059	-1.54	0.094	0.001
chr1	152719996	152719996	A	C	exonic	C1orf68	.	nonsynonymous SNV	C1orf68:NM_001024679:exon1:c.A475C:p.T159P	rs873775	.	.	.	.	.	0.14	T	T	.	.	N	P	.	T	N	0.051	T	T	.	0.105	.	.	.	.	.	T	T	T	T	1.19	13.56	0.147	N	N	-0.881	0.544	-0.649	0.973	0.138
chr1	152720036	152720036	G	A	exonic	C1orf68	.	nonsynonymous SNV	C1orf68:NM_001024679:exon1:c.G515A:p.C172Y	rs41268474	.	.	.	.	.	0.15	T	T	.	.	N	P	.	T	N	0.109	T	T	.	0.029	.	.	.	T	.	T	T	T	T	2.038	19.54	0.912	N	N	-0.533	1.113	-0.39	1.39	0.001
chr1	152720112	152720112	A	G	exonic	C1orf68	.	synonymous SNV	C1orf68:NM_001024679:exon1:c.A591G:p.S197S	rs944682	.	.	.	.	.	.	.	.	.	.	.	.	.	.	.	.	.	.	.	.	.	.	.	.	.	.	.	.	.	.	.	.	.	.	.	.	.	.	.
chr1	152759698	152759698	T	C	exonic	KPRP	.	nonsynonymous SNV	KPRP:NM_001025231:exon2:c.T110C:p.V37A	rs944683	.	.	.	.	.	2.16	.	D	B	B	N	P	M	.	.	0.066	T	T	.	0.107	.	.	.	T	T	T	T	T	T	1.817	17.86	0.973	N	N	-0.399	1.385	-0.366	1.434	1
chr1	152759960	152759960	G	C	exonic	KPRP	.	synonymous SNV	KPRP:NM_001025231:exon2:c.G372C:p.A124A	rs4845480	.	.	.	.	.	.	.	.	.	.	.	.	.	.	.	.	.	.	.	.	.	.	.	.	.	.	.	.	.	.	.	.	.	.	.	.	.	.	.
chr1	152760091	152760091	G	A	exonic	KPRP	.	nonsynonymous SNV	KPRP:NM_001025231:exon2:c.G503A:p.R168H	rs16834461	.	.	.	.	.	0.16	.	T	P	B	N	P	N	.	.	0.014	T	T	.	0.042	.	.	.	T	T	T	T	T	T	0.287	4.14	0.27	N	N	-1.021	0.382	-1.111	0.364	1
chr1	152760825	152760825	T	A	exonic	KPRP	.	nonsynonymous SNV	KPRP:NM_001025231:exon2:c.T1237A:p.C413S	rs4329520	.	.	.	.	.	0.16	.	T	B	B	N	P	L	.	.	0.057	T	T	.	0.04	.	.	.	T	T	T	T	T	T	0.419	5.636	0.714	N	N	-1.065	0.339	-1.118	0.358	0.997
chr1	152787474	152787474	A	G	exonic	LCE1E	.	nonsynonymous SNV	LCE1E:NM_178353:exon2:c.A175G:p.S59G	rs11205106	.	.	.	.	.	0.16	.	T	B	B	.	P	N	T	N	0.181	T	T	.	0.138	.	.	0.005	.	T	T	T	T	T	0.058	1.744	0.68	N	N	-1.296	0.167	-1.158	0.32	0.001
chr1	152787599	152787599	A	G	exonic	LCE1E	.	synonymous SNV	LCE1E:NM_178353:exon2:c.A300G:p.S100S	rs201660535	.	.	.	.	.	.	.	.	.	.	.	.	.	.	.	.	.	.	.	.	.	.	.	.	.	.	.	.	.	.	.	.	.	.	.	.	.	.	.
chr1	152787617	152787617	T	C	exonic	LCE1E	.	synonymous SNV	LCE1E:NM_178353:exon2:c.T318C:p.C106C	rs112600788	.	.	.	.	.	.	.	.	.	.	.	.	.	.	.	.	.	.	.	.	.	.	.	.	.	.	.	.	.	.	.	.	.	.	.	.	.	.	.
chr1	152805432	152805432	C	T	exonic	LCE1C	.	nonsynonymous SNV	LCE1C:NM_178351:exon2:c.G47A:p.C16Y	rs2006940	.	.	.	.	.	5.14	.	D	D	D	.	P	M	.	.	0.22	T	T	.	0.146	.	.	.	.	T	T	T	T	T	3.79	25.8	0.783	D	N	0.594	5.861	0.479	4.977	0.001
chr1	153304947	153304947	C	T	exonic	PGLYRP3	.	nonsynonymous SNV	PGLYRP3:NM_052891:exon4:c.G376A:p.G126S	rs843971	.	.	.	.	.	4.19	T	D	P	P	D	P	L	T	N	0.207	T	T	.	0.036	.	.	0.558	T	T	T	T	T	D	3.977	26.8	0.997	D	N	0.242	3.496	0.231	3.341	0.726
chr1	153341677	153341677	C	A	exonic	PGLYRP4	.	nonsynonymous SNV	PGLYRP4:NM_020393:exon6:c.G575T:p.G192V	rs3006448	.	.	.	.	.	0.19	T	T	B	B	N	P	N	T	N	0.109	T	T	.	0.027	.	.	0.062	T	T	T	T	T	T	0.745	8.871	0.084	N	N	-1.016	0.388	-0.815	0.737	1
chr1	153343103	153343103	A	G	exonic	PGLYRP4	.	synonymous SNV	PGLYRP4:NM_020393:exon5:c.T459C:p.F153F	rs3014863	.	.	.	.	.	.	.	.	.	.	.	.	.	.	.	.	.	.	.	.	.	.	.	.	.	.	.	.	.	.	.	.	.	.	.	.	.	.	.
chr1	153419253	153419253	G	A	exonic	S100A7A	.	nonsynonymous SNV	S100A7A:NM_176823:exon3:c.G250A:p.A84T	rs3006414	.	.	.	.	.	0.18	T	T	B	B	.	P	N	T	N	0.031	T	T	.	0.013	.	.	0.005	T	T	T	T	T	T	-1.186	0.002	0.079	N	N	-2.287	0.002	-2.277	0.003	0
chr1	153458930	153458930	C	G	exonic	S100A7	.	nonsynonymous SNV	S100A7:NM_002963:exon2:c.G84C:p.E28D	rs3014837	.	.	.	.	.	0.18	T	T	B	B	.	P	N	T	N	0.026	T	T	.	0.018	.	.	0.034	T	T	T	T	T	T	0.135	2.426	0.089	N	N	-1.68	0.04	-1.657	0.061	0
chr1	153544696	153544696	T	C	exonic	S100A4	.	synonymous SNV	S100A4:NM_002961:exon2:c.A99G:p.E33E,S100A4:NM_019554:exon3:c.A99G:p.E33E	rs1050923	.	.	.	.	.	.	.	.	.	.	.	.	.	.	.	.	.	.	.	.	.	.	.	.	.	.	.	.	.	.	.	.	.	.	.	.	.	.	.
chr1	154022171	154022171	C	T	exonic	NUP210L	.	nonsynonymous SNV	NUP210L:NM_001159484:exon32:c.G4471A:p.V1491I,NUP210L:NM_207308:exon32:c.G4471A:p.V1491I	rs11264875	.	.	.	.	.	6.19	T	D	D	P	D	P	M	T	N	0.243	T	T	.	0.139	.	.	0.534	T	T	T	T	T	T	3.203	23.9	0.998	D	D	0.625	6.191	0.663	7.115	0.965
chr1	154135911	154135911	G	A	exonic	NUP210L	.	synonymous SNV	NUP210L:NM_001159484:exon7:c.C912T:p.N304N,NUP210L:NM_207308:exon7:c.C912T:p.N304N	rs3001361	.	.	.	.	.	.	.	.	.	.	.	.	.	.	.	.	.	.	.	.	.	.	.	.	.	.	.	.	.	.	.	.	.	.	.	.	.	.	.
chr1	154337572	154337572	C	G	exonic	ATP8B2	.	synonymous SNV	ATP8B2:NM_001005855:exon12:c.C1062G:p.L354L	rs1760795	.	.	.	.	.	.	.	.	.	.	.	.	.	.	.	.	.	.	.	.	.	.	.	.	.	.	.	.	.	.	.	.	.	.	.	.	.	.	.
chr1	154343958	154343958	C	T	exonic	ATP8B2	.	synonymous SNV	ATP8B2:NM_001367934:exon17:c.C1881T:p.Y627Y,ATP8B2:NM_001370596:exon18:c.C1824T:p.Y608Y,ATP8B2:NM_001370597:exon18:c.C1824T:p.Y608Y,ATP8B2:NM_001372009:exon18:c.C1824T:p.Y608Y	rs2274988	.	.	.	.	.	.	.	.	.	.	.	.	.	.	.	.	.	.	.	.	.	.	.	.	.	.	.	.	.	.	.	.	.	.	.	.	.	.	.
chr1	154544102	154544102	G	A	exonic	TDRD10	.	nonsynonymous SNV	TDRD10:NM_001098475:exon9:c.G643A:p.V215I,TDRD10:NM_182499:exon9:c.G643A:p.V215I	rs3811448	.	.	.	.	.	0.18	T	.	B	B	N	P	N	T	N	0.032	T	T	.	0.005	.	.	0.301	T	T	T	T	T	T	-0.557	0.09	0.905	N	N	-1.774	0.026	-1.81	0.032	1
chr1	154772331	154772331	C	G	exonic	KCNN3	.	synonymous SNV	KCNN3:NM_001204087:exon3:c.G1092C:p.L364L,KCNN3:NM_001365837:exon3:c.G153C:p.L51L,KCNN3:NM_001365838:exon3:c.G153C:p.L51L,KCNN3:NM_002249:exon3:c.G1092C:p.L364L,KCNN3:NM_170782:exon3:c.G177C:p.L59L	rs1051614	389335	Zimmermann-laband_syndrome_3|not_specified	MONDO:MONDO:0032854,MedGen:C5231447,OMIM:618658|MedGen:CN169374	criteria_provided,_multiple_submitters,_no_conflicts	Benign	.	.	.	.	.	.	.	.	.	.	.	.	.	.	.	.	.	.	.	.	.	.	.	.	.	.	.	.	.	.	.	.	.	.
chr1	154772376	154772376	A	G	exonic	KCNN3	.	synonymous SNV	KCNN3:NM_001204087:exon3:c.T1047C:p.N349N,KCNN3:NM_001365837:exon3:c.T108C:p.N36N,KCNN3:NM_001365838:exon3:c.T108C:p.N36N,KCNN3:NM_002249:exon3:c.T1047C:p.N349N,KCNN3:NM_170782:exon3:c.T132C:p.N44N	rs1131820	389312	Zimmermann-laband_syndrome_3|not_specified	MONDO:MONDO:0032854,MedGen:C5231447,OMIM:618658|MedGen:CN169374	criteria_provided,_multiple_submitters,_no_conflicts	Benign	.	.	.	.	.	.	.	.	.	.	.	.	.	.	.	.	.	.	.	.	.	.	.	.	.	.	.	.	.	.	.	.	.	.
chr1	155016481	155016481	A	G	exonic	ZBTB7B	.	synonymous SNV	ZBTB7B:NM_001256455:exon3:c.A1416G:p.P472P,ZBTB7B:NM_001377453:exon4:c.A1416G:p.P472P,ZBTB7B:NM_001377455:exon4:c.A1416G:p.P472P,ZBTB7B:NM_001252406:exon5:c.A1518G:p.P506P,ZBTB7B:NM_001377452:exon5:c.A1416G:p.P472P,ZBTB7B:NM_001377454:exon5:c.A1416G:p.P472P,ZBTB7B:NM_001377451:exon6:c.A1518G:p.P506P	rs2242195	.	.	.	.	.	.	.	.	.	.	.	.	.	.	.	.	.	.	.	.	.	.	.	.	.	.	.	.	.	.	.	.	.	.	.	.	.	.	.
chr1	155033615	155033615	A	G	exonic	DCST2	.	synonymous SNV	DCST2:NM_144622:exon1:c.T87C:p.G29G	rs10908453	.	.	.	.	.	.	.	.	.	.	.	.	.	.	.	.	.	.	.	.	.	.	.	.	.	.	.	.	.	.	.	.	.	.	.	.	.	.	.
chr1	155034523	155034523	C	T	exonic	DCST1	.	synonymous SNV	DCST1:NM_001143687:exon3:c.C150T:p.L50L,DCST1:NM_152494:exon3:c.C150T:p.L50L	rs6680600	.	.	.	.	.	.	.	.	.	.	.	.	.	.	.	.	.	.	.	.	.	.	.	.	.	.	.	.	.	.	.	.	.	.	.	.	.	.	.
chr1	155133751	155133751	A	T	exonic	EFNA1	.	nonsynonymous SNV	EFNA1:NM_182685:exon3:c.A410T:p.D137V,EFNA1:NM_004428:exon4:c.A476T:p.D159V	rs4745	1258199	not_provided	MedGen:CN517202	criteria_provided,_single_submitter	Benign	1.19	T	T	B	B	N	P	N	D	N	0.135	T	T	.	0.242	.	.	0.273	T	T	T	T	T	T	0.764	9.041	0.935	N	N	-1.116	0.293	-0.999	0.49	1
chr1	155438844	155438844	T	C	exonic	ASH1L	.	nonsynonymous SNV	ASH1L:NM_001366177:exon5:c.A5311G:p.T1771A,ASH1L:NM_018489:exon5:c.A5311G:p.T1771A	rs4971053	1182335	Intellectual_disability,_autosomal_dominant_52	MONDO:MONDO:0030918,MedGen:C4540478,OMIM:617796	criteria_provided,_single_submitter	Benign	2.19	T	T	B	B	N	P	N	D	N	0.04	T	T	.	0.255	.	.	0.206	T	T	T	T	T	T	1.507	15.78	0.963	D	N	-0.612	0.966	-0.425	1.328	0.001
chr1	155611520	155611520	T	C	exonic	MSTO1	.	nonsynonymous SNV	MSTO1:NM_001350776:exon5:c.T173C:p.L58P	rs71628674	1259896	not_provided	MedGen:CN517202	criteria_provided,_single_submitter	Benign	.	.	.	.	.	.	.	.	.	.	.	.	.	.	.	.	.	.	.	.	.	.	.	.	.	.	.	.	.	.	.	.	.	.
chr1	155611966	155611966	A	G	exonic	MSTO1	.	startloss	MSTO1:NM_001350784:exon7:c.A1G:p.M1?,MSTO1:NM_001350785:exon7:c.A1G:p.M1?,MSTO1:NM_001350787:exon7:c.A1G:p.M1?,MSTO1:NM_001350789:exon7:c.A1G:p.M1?	rs1200697	1265956	Mitochondrial_myopathy-cerebellar_ataxia-pigmentary_retinopathy_syndrome|not_provided	MONDO:MONDO:0044714,MedGen:C4540096,OMIM:617675,Orphanet:ORPHA502423|MedGen:CN517202	criteria_provided,_multiple_submitters,_no_conflicts	Benign	.	.	.	.	.	.	.	.	.	.	.	.	.	.	.	.	.	.	.	.	.	.	.	.	.	.	.	.	.	.	.	.	.	.
chr1	155614146	155614146	A	G	exonic	MSTO1	.	nonsynonymous SNV	MSTO1:NM_001256532:exon14:c.A1583G:p.K528R,MSTO1:NM_001256533:exon14:c.A1550G:p.K517R,MSTO1:NM_001350772:exon14:c.A1553G:p.K518R,MSTO1:NM_001350776:exon14:c.A1421G:p.K474R,MSTO1:NM_001350777:exon14:c.A1055G:p.K352R,MSTO1:NM_001350778:exon14:c.A1055G:p.K352R,MSTO1:NM_001350779:exon14:c.A1055G:p.K352R,MSTO1:NM_001350780:exon14:c.A1052G:p.K351R,MSTO1:NM_001350781:exon14:c.A1052G:p.K351R,MSTO1:NM_001…	rs3844257	1279284	not_provided	MedGen:CN517202	criteria_provided,_single_submitter	Benign	0.19	T	T	B	B	N	P	L	T	N	0.028	T	T	.	0.012	.	.	1.627	T	T	T	T	T	T	-0.418	0.176	0.963	N	N	-1.109	0.299	-1.08	0.397	0
chr1	155688294	155688294	T	C	exonic	YY1AP1	.	synonymous SNV	YY1AP1:NM_001198903:exon1:c.A171G:p.E57E,YY1AP1:NM_001198904:exon1:c.A171G:p.E57E	rs2666826	.	.	.	.	.	.	.	.	.	.	.	.	.	.	.	.	.	.	.	.	.	.	.	.	.	.	.	.	.	.	.	.	.	.	.	.	.	.	.
chr1	155765221	155765221	T	C	exonic	GON4L	.	nonsynonymous SNV	GON4L:NM_001282856:exon21:c.A4252G:p.M1418V,GON4L:NM_001282858:exon21:c.A4252G:p.M1418V,GON4L:NM_001282860:exon21:c.A4252G:p.M1418V,GON4L:NM_001282861:exon21:c.A4252G:p.M1418V,GON4L:NM_032292:exon21:c.A4252G:p.M1418V	rs2297775	.	.	.	.	.	0.19	T	T	B	B	N	P	N	T	N	0.026	T	T	.	0.122	.	.	0.113	T	T	T	T	T	T	-0.624	0.065	0.282	N	N	-1.222	0.212	-1.305	0.206	0.485
chr1	155868074	155868074	G	C	exonic	SYT11	.	nonsynonymous SNV	SYT11:NM_152280:exon2:c.G144C:p.Q48H	rs822522	.	.	.	.	.	0.19	T	T	B	B	N	P	N	T	N	0.031	T	T	.	0.095	.	.	0.425	T	T	T	T	T	T	0.736	8.786	0.503	N	N	-1.029	0.374	-0.778	0.788	1
chr1	155868476	155868476	T	C	exonic	SYT11	.	synonymous SNV	SYT11:NM_152280:exon2:c.T546C:p.H182H	rs822521	.	.	.	.	.	.	.	.	.	.	.	.	.	.	.	.	.	.	.	.	.	.	.	.	.	.	.	.	.	.	.	.	.	.	.	.	.	.	.
chr1	155910782	155910782	C	G	exonic	RIT1	.	nonsynonymous SNV	RIT1:NM_001256821:exon2:c.G31C:p.E11Q	rs493446	228267	Noonan_syndrome_8|not_specified|not_provided	MONDO:MONDO:0014143,MedGen:C3809233,OMIM:615355|MedGen:CN169374|MedGen:CN517202	criteria_provided,_multiple_submitters,_no_conflicts	Benign	0.14	T	T	.	.	.	P	.	T	N	0.016	T	T	.	0.062	.	.	0.773	T	.	T	T	T	T	0.9	10.44	0.415	N	N	-1.155	0.26	-1.317	0.198	1
chr1	156137743	156137743	C	T	exonic	LMNA	.	synonymous SNV	LMNA:NM_001257374:exon10:c.C1362T:p.H454H,LMNA:NM_001282626:exon10:c.C1698T:p.H566H,LMNA:NM_005572:exon10:c.C1698T:p.H566H,LMNA:NM_170707:exon10:c.C1698T:p.H566H,LMNA:NM_001282624:exon11:c.C1455T:p.H485H,LMNA:NM_001282625:exon13:c.C1698T:p.H566H	rs4641	57212	Cardiomyopathy|Dilated_cardiomyopathy_1A|Familial_partial_lipodystrophy_2|Hutchinson-Gilford_syndrome|Mandibuloacral_dysplasia_with_type_A_lipodystrophy|Lethal_tight_skin_contracture_syndrome|Charcot-Marie-Tooth_disease_type_2B1|Congenital_muscular_dystrophy,_LMNA-related|Charcot-Marie-Tooth_disease|Emery-Dreifuss_muscular_dystrophy|Charcot-Marie-Tooth_disease,_type_2|Benign_scapuloperoneal_muscu…	Human_Phenotype_Ontology:HP:0001638,MONDO:MONDO:0004994,MedGen:C0878544,Orphanet:ORPHA167848,SNOMED_CT:85898001|MONDO:MONDO:0007269,MedGen:C1449563,OMIM:115200,Orphanet:ORPHA300751|MONDO:MONDO:0007906,MedGen:C1720860,OMIM:151660,Orphanet:ORPHA2348|MONDO:MONDO:0008310,MedGen:C0033300,OMIM:176670,Orphanet:ORPHA740,SNOMED_CT:238870004|MONDO:MONDO:0009557,MedGen:C5399785,OMIM:248370,Orphanet:ORPHA901…	criteria_provided,_multiple_submitters,_no_conflicts	Benign	.	.	.	.	.	.	.	.	.	.	.	.	.	.	.	.	.	.	.	.	.	.	.	.	.	.	.	.	.	.	.	.	.	.
chr1	156263398	156263398	C	T	exonic	SMG5	.	synonymous SNV	SMG5:NM_001323615:exon12:c.G1890A:p.A630A,SMG5:NM_001323614:exon13:c.G2028A:p.A676A,SMG5:NM_015327:exon13:c.G2028A:p.A676A,SMG5:NM_001323616:exon14:c.G1830A:p.A610A,SMG5:NM_001323617:exon14:c.G1830A:p.A610A	rs2273833	.	.	.	.	.	.	.	.	.	.	.	.	.	.	.	.	.	.	.	.	.	.	.	.	.	.	.	.	.	.	.	.	.	.	.	.	.	.	.
chr1	156294149	156294149	T	C	exonic	GLMP	.	nonsynonymous SNV	GLMP:NM_001256605:exon3:c.A409G:p.I137V,GLMP:NM_001256604:exon4:c.A667G:p.I223V,GLMP:NM_001256608:exon4:c.A667G:p.I223V,GLMP:NM_001256609:exon4:c.A424G:p.I142V,GLMP:NM_144580:exon4:c.A667G:p.I223V	rs10908495	.	.	.	.	.	0.17	T	T	B	B	N	P	.	T	N	0.017	T	T	.	0.032	.	.	0.118	.	T	T	T	T	T	0.372	5.113	0.671	N	N	-1.195	0.231	-0.985	0.508	1
chr1	156294209	156294209	G	A	exonic	GLMP	.	nonsynonymous SNV	GLMP:NM_001256605:exon3:c.C349T:p.P117S,GLMP:NM_001256604:exon4:c.C607T:p.P203S,GLMP:NM_001256608:exon4:c.C607T:p.P203S,GLMP:NM_001256609:exon4:c.C364T:p.P122S,GLMP:NM_144580:exon4:c.C607T:p.P203S	rs10908496	.	.	.	.	.	3.17	T	D	D	P	N	P	.	T	N	0.106	T	T	.	0.16	.	.	0.146	.	T	T	T	T	T	2.444	22.3	0.965	D	N	0.215	3.372	0.21	3.231	1
chr1	156548587	156548587	G	A	exonic	IQGAP3	.	nonsynonymous SNV	IQGAP3:NM_178229:exon17:c.C1987T:p.R663C	rs744224	.	.	.	.	.	0.19	T	T	B	B	N	P	N	T	N	0.03	T	T	.	0.023	.	.	0.193	T	T	T	T	T	T	0.575	7.267	0.937	N	N	-1.074	0.33	-1.087	0.389	0.863
chr1	156556652	156556652	T	C	exonic	IQGAP3	.	nonsynonymous SNV	IQGAP3:NM_178229:exon12:c.A1171G:p.R391G	rs2488269	.	.	.	.	.	0.19	T	T	B	B	N	P	N	T	N	0.024	T	T	.	0.134	.	.	0.182	T	T	T	T	T	T	1.542	16	0.414	N	N	-0.86	0.572	-0.551	1.121	1
chr1	156563185	156563185	T	C	exonic	IQGAP3	.	synonymous SNV	IQGAP3:NM_178229:exon8:c.A747G:p.Q249Q	rs1171547	.	.	.	.	.	.	.	.	.	.	.	.	.	.	.	.	.	.	.	.	.	.	.	.	.	.	.	.	.	.	.	.	.	.	.	.	.	.	.
chr1	156566429	156566429	G	C	exonic	IQGAP3	.	synonymous SNV	IQGAP3:NM_178229:exon3:c.C243G:p.P81P	rs2066377	.	.	.	.	.	.	.	.	.	.	.	.	.	.	.	.	.	.	.	.	.	.	.	.	.	.	.	.	.	.	.	.	.	.	.	.	.	.	.
chr1	156582056	156582056	A	G	exonic	TTC24	.	nonsynonymous SNV	TTC24:NM_001105669:exon2:c.A692G:p.E231G	rs6682716	.	.	.	.	.	4.17	D	D	.	.	N	P	M	T	D	0.015	T	T	.	0.206	.	.	0.115	T	T	T	T	T	T	2.231	21.1	0.992	N	N	-0.466	1.243	-0.526	1.16	1
chr1	156586529	156586529	G	A	exonic	TTC24	.	synonymous SNV	TTC24:NM_001105669:exon11:c.G1728A:p.S576S	rs10796961	.	.	.	.	.	.	.	.	.	.	.	.	.	.	.	.	.	.	.	.	.	.	.	.	.	.	.	.	.	.	.	.	.	.	.	.	.	.	.
chr1	156591859	156591859	G	C	exonic	NAXE	.	nonsynonymous SNV	NAXE:NM_144772:exon1:c.G55C:p.V19L	rs7516274	1153275	Encephalopathy,_progressive,_early-onset,_with_brain_edema_and/or_leukoencephalopathy_1|not_provided	MONDO:MONDO:0020781,MedGen:C4310675,OMIM:617186,Orphanet:ORPHA555407|MedGen:CN517202	criteria_provided,_multiple_submitters,_no_conflicts	Benign	0.19	T	T	B	B	N	P	N	T	N	0.119	T	T	.	0.054	.	.	0.307	T	T	T	T	T	T	1.132	13.07	0.581	N	N	-1.299	0.165	-1.169	0.31	1
chr1	156594021	156594021	G	A	exonic	NAXE	.	synonymous SNV	NAXE:NM_144772:exon6:c.G804A:p.E268E	rs6668178	1153279	Encephalopathy,_progressive,_early-onset,_with_brain_edema_and/or_leukoencephalopathy_1|not_provided	MONDO:MONDO:0020781,MedGen:C4310675,OMIM:617186,Orphanet:ORPHA555407|MedGen:CN517202	criteria_provided,_multiple_submitters,_no_conflicts	Benign	3.16	T	D	B	B	D	P	.	T	N	0.046	T	T	.	0.107	.	.	.	.	.	T	T	T	T	0.859	9.993	0.916	D	N	-0.406	1.369	-0.282	1.602	1
chr1	156594060	156594060	C	T	exonic	NAXE	.	synonymous SNV	NAXE:NM_144772:exon6:c.C843T:p.T281T	rs942963	1153280	Encephalopathy,_progressive,_early-onset,_with_brain_edema_and/or_leukoencephalopathy_1|not_provided	MONDO:MONDO:0020781,MedGen:C4310675,OMIM:617186,Orphanet:ORPHA555407|MedGen:CN517202	criteria_provided,_multiple_submitters,_no_conflicts	Benign	.	.	.	.	.	.	.	.	.	.	.	.	.	.	.	.	.	.	.	.	.	.	.	.	.	.	.	.	.	.	.	.	.	.
chr1	156595257	156595257	-	AC	exonic	GPATCH4	.	frameshift insertion	GPATCH4:NM_015590:exon8:c.1083_1084insGT:p.F362Vfs*91,GPATCH4:NM_182679:exon8:c.1068_1069insGT:p.F357Vfs*91	rs10637036	.	.	.	.	.	.	.	.	.	.	.	.	.	.	.	.	.	.	.	.	.	.	.	.	.	.	.	.	.	.	.	.	.	.	.	.	.	.	.
chr1	156735801	156735801	G	C	exonic	RRNAD1	.	nonsynonymous SNV	RRNAD1:NM_001142560:exon6:c.G713C:p.R238P,RRNAD1:NM_015997:exon7:c.G1198C:p.V400L	rs4311877	.	.	.	.	.	0.18	T	T	B	B	N	P	.	T	N	0.072	T	T	.	0.061	.	.	0.185	T	T	T	T	T	T	1.406	15.12	0.965	N	N	-0.941	0.47	-0.682	0.926	1
chr1	156743720	156743720	C	T	exonic	HDGF	.	synonymous SNV	HDGF:NM_001126050:exon5:c.G696A:p.E232E,HDGF:NM_001126051:exon5:c.G627A:p.E209E,HDGF:NM_001319186:exon5:c.G717A:p.E239E,HDGF:NM_001319187:exon5:c.G552A:p.E184E,HDGF:NM_004494:exon5:c.G648A:p.E216E,HDGF:NM_001319188:exon6:c.G552A:p.E184E	rs4437869	.	.	.	.	.	.	.	.	.	.	.	.	.	.	.	.	.	.	.	.	.	.	.	.	.	.	.	.	.	.	.	.	.	.	.	.	.	.	.
chr1	156743766	156743766	G	A	exonic	HDGF	.	nonsynonymous SNV	HDGF:NM_001126050:exon5:c.C650T:p.P217L,HDGF:NM_001126051:exon5:c.C581T:p.P194L,HDGF:NM_001319186:exon5:c.C671T:p.P224L,HDGF:NM_001319187:exon5:c.C506T:p.P169L,HDGF:NM_004494:exon5:c.C602T:p.P201L,HDGF:NM_001319188:exon6:c.C506T:p.P169L	rs4399146	.	.	.	.	.	3.19	D	T	B	B	U	P	L	T	D	0.331	T	T	.	0.056	.	.	0.981	T	T	T	T	T	T	2.63	22.7	0.755	D	N	-0.581	1.022	-0.494	1.212	1
chr1	157539235	157539235	C	T	exonic	FCRL5	.	nonsynonymous SNV	FCRL5:NM_001195388:exon7:c.G1253A:p.G418D,FCRL5:NM_031281:exon7:c.G1253A:p.G418D	rs2012199	.	.	.	.	.	0.19	T	T	B	B	N	P	N	T	N	0.092	T	T	.	0.016	.	.	0.086	T	T	T	T	T	T	-0.8	0.025	0.078	N	N	-1.833	0.02	-1.837	0.029	0.69
chr1	157544307	157544307	A	G	exonic	FCRL5	.	nonsynonymous SNV	FCRL5:NM_001195388:exon5:c.T799C:p.Y267H,FCRL5:NM_031281:exon5:c.T799C:p.Y267H	rs6679793	.	.	.	.	.	0.19	T	T	B	B	N	P	N	T	N	0.055	T	T	.	0.012	.	.	0.086	T	T	T	T	T	T	-1.212	0.002	0.205	N	N	-1.711	0.035	-1.735	0.044	0.253
chr1	157587911	157587911	G	A	exonic	FCRL4	.	synonymous SNV	FCRL4:NM_031282:exon4:c.C516T:p.D172D	rs2777962	.	.	.	.	.	.	.	.	.	.	.	.	.	.	.	.	.	.	.	.	.	.	.	.	.	.	.	.	.	.	.	.	.	.	.	.	.	.	.
chr1	157802090	157802090	C	T	exonic	FCRL1	.	synonymous SNV	FCRL1:NM_001159397:exon5:c.G711A:p.P237P,FCRL1:NM_001159398:exon5:c.G711A:p.P237P,FCRL1:NM_052938:exon5:c.G711A:p.P237P	rs4971154	.	.	.	.	.	.	.	.	.	.	.	.	.	.	.	.	.	.	.	.	.	.	.	.	.	.	.	.	.	.	.	.	.	.	.	.	.	.	.
chr1	158356101	158356101	T	C	exonic	CD1E	.	synonymous SNV	CD1E:NM_001042586:exon2:c.T333C:p.H111H,CD1E:NM_001185112:exon2:c.T333C:p.H111H,CD1E:NM_001185107:exon3:c.T630C:p.H210H,CD1E:NM_001185114:exon3:c.T603C:p.H201H,CD1E:NM_001185115:exon3:c.T630C:p.H210H,CD1E:NM_001042583:exon4:c.T900C:p.H300H,CD1E:NM_030893:exon4:c.T900C:p.H300H	rs61734679	.	.	.	.	.	.	.	.	.	.	.	.	.	.	.	.	.	.	.	.	.	.	.	.	.	.	.	.	.	.	.	.	.	.	.	.	.	.	.
chr1	158398676	158398676	G	T	exonic	OR10T2	.	nonsynonymous SNV	OR10T2:NM_001004475:exon1:c.C791A:p.S264Y	.	.	.	.	.	.	5.2	D	D	P	P	N	N	M	T	D	0.326	T	T	T	0.112	0.527	0.387	0.018	T	T	T	T	D	T	3.271	24	0.994	N	N	0.444	4.631	0.318	3.824	1
chr1	158420462	158420462	T	G	exonic	OR10K2	.	synonymous SNV	OR10K2:NM_001004476:exon1:c.A405C:p.L135L	rs12239443	.	.	.	.	.	.	.	.	.	.	.	.	.	.	.	.	.	.	.	.	.	.	.	.	.	.	.	.	.	.	.	.	.	.	.	.	.	.	.
chr1	158420711	158420711	G	A	exonic	OR10K2	.	synonymous SNV	OR10K2:NM_001004476:exon1:c.C156T:p.D52D	rs34616883	.	.	.	.	.	.	.	.	.	.	.	.	.	.	.	.	.	.	.	.	.	.	.	.	.	.	.	.	.	.	.	.	.	.	.	.	.	.	.
chr1	158480448	158480448	G	A	exonic	OR10R2	.	nonsynonymous SNV	OR10R2:NM_001004472:exon1:c.G571A:p.A191T	rs3820678	.	.	.	.	.	0.18	T	T	B	B	.	P	N	T	N	0.034	T	T	.	0.023	.	.	0.013	T	T	T	T	T	T	-0.307	0.302	0.993	N	N	-0.641	0.915	-0.587	1.066	0.006
chr1	158480524	158480524	A	G	exonic	OR10R2	.	nonsynonymous SNV	OR10R2:NM_001004472:exon1:c.A647G:p.E216G	rs6679056	.	.	.	.	.	4.18	D	D	B	B	.	P	M	T	D	0.146	T	T	.	0.094	.	.	0.013	T	T	T	T	T	T	2.064	19.74	0.996	N	N	-0.358	1.478	-0.362	1.442	0.047
chr1	158480592	158480592	C	T	exonic	OR10R2	.	nonsynonymous SNV	OR10R2:NM_001004472:exon1:c.C715T:p.L239F	rs1418843	.	.	.	.	.	2.18	D	D	B	B	.	P	N	T	N	0.016	T	T	.	0.035	.	.	0.011	T	T	T	T	T	T	-0.858	0.018	0.991	N	N	-1.118	0.291	-1.125	0.351	0.009
chr1	158547352	158547352	C	T	exonic	OR6Y1	.	nonsynonymous SNV	OR6Y1:NM_001005189:exon1:c.G754A:p.V252I	rs41273491	.	.	.	.	.	3.19	D	T	D	P	N	P	M	T	N	0.023	T	T	.	0.1	.	.	0.021	T	T	T	T	T	T	1.831	17.96	0.988	N	N	0	2.512	-0.096	2.059	0
chr1	158563350	158563350	A	G	exonic	OR6P1	.	synonymous SNV	OR6P1:NM_001160325:exon1:c.T255C:p.F85F	rs12080815	.	.	.	.	.	.	.	.	.	.	.	.	.	.	.	.	.	.	.	.	.	.	.	.	.	.	.	.	.	.	.	.	.	.	.	.	.	.	.
chr1	158563434	158563434	A	G	exonic	OR6P1	.	synonymous SNV	OR6P1:NM_001160325:exon1:c.T171C:p.R57R	rs12081915	.	.	.	.	.	.	.	.	.	.	.	.	.	.	.	.	.	.	.	.	.	.	.	.	.	.	.	.	.	.	.	.	.	.	.	.	.	.	.
chr1	158579474	158579474	G	A	exonic	OR10X1	.	synonymous SNV	OR10X1:NM_001004477:exon1:c.C426T:p.I142I	rs863360	.	.	.	.	.	.	.	.	.	.	.	.	.	.	.	.	.	.	.	.	.	.	.	.	.	.	.	.	.	.	.	.	.	.	.	.	.	.	.
chr1	158579630	158579630	C	T	exonic	OR10X1	.	synonymous SNV	OR10X1:NM_001004477:exon1:c.G270A:p.T90T	rs863361	.	.	.	.	.	.	.	.	.	.	.	.	.	.	.	.	.	.	.	.	.	.	.	.	.	.	.	.	.	.	.	.	.	.	.	.	.	.	.
chr1	158579702	158579702	C	T	exonic	OR10X1	.	stopgain	OR10X1:NM_001004477:exon1:c.G198A:p.W66X	rs863362	.	.	.	.	.	1.6	.	.	.	.	N	P	.	.	.	.	.	.	.	.	.	.	.	.	.	T	D	.	.	5.76	34	0.989	N	N	0.623	6.161	0.385	4.255	0
chr1	158579721	158579721	A	G	exonic	OR10X1	.	nonsynonymous SNV	OR10X1:NM_001004477:exon1:c.T179C:p.I60T	rs863363	.	.	.	.	.	0.15	.	.	B	B	N	P	N	.	.	.	T	T	.	0.019	.	.	.	T	T	T	T	T	T	0.184	2.945	0.233	N	N	-1.131	0.28	-1.059	0.419	0
chr1	158607319	158607319	A	C	exonic	OR10Z1	.	nonsynonymous SNV	OR10Z1:NM_001004478:exon1:c.A881C:p.N294T	rs857685	.	.	.	.	.	7.19	D	D	D	D	N	P	L	T	D	0.479	T	T	.	0.182	.	.	0.017	T	T	T	T	T	D	3.692	25.4	0.994	D	N	0.528	5.257	0.512	5.269	0.177
chr1	158612856	158612856	T	C	exonic	SPTA1	.	synonymous SNV	SPTA1:NM_003126:exon51:c.A7095G:p.A2365A	rs2251969	249424	Pyropoikilocytosis|Elliptocytosis_2|Spherocytosis_type_3|not_specified|not_provided	Human_Phenotype_Ontology:HP:0004805,Human_Phenotype_Ontology:HP:0004839,MONDO:MONDO:0009948,MedGen:C0520739,OMIM:266140,Orphanet:ORPHA98867,SNOMED_CT:9434008|MONDO:MONDO:0007533,MedGen:C1851741,OMIM:130600|MONDO:MONDO:0010053,MedGen:C2678338,OMIM:270970|MedGen:CN169374|MedGen:CN517202	criteria_provided,_multiple_submitters,_no_conflicts	Benign	.	.	.	.	.	.	.	.	.	.	.	.	.	.	.	.	.	.	.	.	.	.	.	.	.	.	.	.	.	.	.	.	.	.
chr1	158614301	158614301	A	G	exonic	SPTA1	.	nonsynonymous SNV	SPTA1:NM_003126:exon49:c.T6794C:p.I2265T	rs952094	249425	Pyropoikilocytosis|Elliptocytosis_2|Spherocytosis_type_3|not_specified|not_provided	Human_Phenotype_Ontology:HP:0004805,Human_Phenotype_Ontology:HP:0004839,MONDO:MONDO:0009948,MedGen:C0520739,OMIM:266140,Orphanet:ORPHA98867,SNOMED_CT:9434008|MONDO:MONDO:0007533,MedGen:C1851741,OMIM:130600|MONDO:MONDO:0010053,MedGen:C2678338,OMIM:270970|MedGen:CN169374|MedGen:CN517202	criteria_provided,_multiple_submitters,_no_conflicts	Benign	0.15	.	T	B	B	.	P	N	.	.	0.057	T	T	.	0.047	.	.	0.031	T	T	T	T	T	T	1.075	12.52	0.115	N	N	-1.129	0.282	-0.943	0.563	0
chr1	158627717	158627717	G	C	exonic	SPTA1	.	nonsynonymous SNV	SPTA1:NM_003126:exon40:c.C5572G:p.L1858V	rs3737515	249434	Hemolytic_anemia|Pyropoikilocytosis|Elliptocytosis_2|Spherocytosis_type_3|not_specified|not_provided	Human_Phenotype_Ontology:HP:0001878,Human_Phenotype_Ontology:HP:0001910,Human_Phenotype_Ontology:HP:0004827,Human_Phenotype_Ontology:HP:0004853,Human_Phenotype_Ontology:HP:0004868,Human_Phenotype_Ontology:HP:0005503,MONDO:MONDO:0003664,MedGen:C0002878|Human_Phenotype_Ontology:HP:0004805,Human_Phenotype_Ontology:HP:0004839,MONDO:MONDO:0009948,MedGen:C0520739,OMIM:266140,Orphanet:ORPHA98867,SNOMED_…	criteria_provided,_multiple_submitters,_no_conflicts	Benign/Likely_benign	6.19	D	D	P	B	N	P	M	T	N	0.242	T	T	.	0.176	.	.	0.152	T	T	T	T	T	D	3.026	23.5	0.991	D	D	-0.088	2.214	-0.104	2.037	0.001
chr1	158636659	158636659	G	T	exonic	SPTA1	.	synonymous SNV	SPTA1:NM_003126:exon37:c.C5292A:p.A1764A	rs3738791	249437	Pyropoikilocytosis|Elliptocytosis_2|Spherocytosis_type_3|not_specified|not_provided	Human_Phenotype_Ontology:HP:0004805,Human_Phenotype_Ontology:HP:0004839,MONDO:MONDO:0009948,MedGen:C0520739,OMIM:266140,Orphanet:ORPHA98867,SNOMED_CT:9434008|MONDO:MONDO:0007533,MedGen:C1851741,OMIM:130600|MONDO:MONDO:0010053,MedGen:C2678338,OMIM:270970|MedGen:CN169374|MedGen:CN517202	criteria_provided,_multiple_submitters,_no_conflicts	Benign	.	.	.	.	.	.	.	.	.	.	.	.	.	.	.	.	.	.	.	.	.	.	.	.	.	.	.	.	.	.	.	.	.	.
chr1	158638145	158638145	T	G	exonic	SPTA1	.	nonsynonymous SNV	SPTA1:NM_003126:exon36:c.A5077C:p.K1693Q	rs857725	249439	Pyropoikilocytosis|Elliptocytosis_2|Spherocytosis_type_3|not_specified|not_provided	Human_Phenotype_Ontology:HP:0004805,Human_Phenotype_Ontology:HP:0004839,MONDO:MONDO:0009948,MedGen:C0520739,OMIM:266140,Orphanet:ORPHA98867,SNOMED_CT:9434008|MONDO:MONDO:0007533,MedGen:C1851741,OMIM:130600|MONDO:MONDO:0010053,MedGen:C2678338,OMIM:270970|MedGen:CN169374|MedGen:CN517202	criteria_provided,_multiple_submitters,_no_conflicts	Benign	1.19	T	D	B	B	N	P	N	T	N	0.053	T	T	.	0.013	.	.	0.029	T	T	T	T	T	T	-1.033	0.006	0.498	N	N	-1.502	0.081	-1.53	0.097	0.097
chr1	158642446	158642446	A	G	exonic	SPTA1	.	nonsynonymous SNV	SPTA1:NM_003126:exon33:c.T4702C:p.C1568R	rs863931	249440	Pyropoikilocytosis|Elliptocytosis_2|Spherocytosis_type_3|not_specified|not_provided	Human_Phenotype_Ontology:HP:0004805,Human_Phenotype_Ontology:HP:0004839,MONDO:MONDO:0009948,MedGen:C0520739,OMIM:266140,Orphanet:ORPHA98867,SNOMED_CT:9434008|MONDO:MONDO:0007533,MedGen:C1851741,OMIM:130600|MONDO:MONDO:0010053,MedGen:C2678338,OMIM:270970|MedGen:CN169374|MedGen:CN517202	criteria_provided,_multiple_submitters,_no_conflicts	Benign	0.19	T	T	B	B	N	P	N	T	N	0.071	T	T	.	0.049	.	.	0.038	T	T	T	T	T	T	0.798	9.367	0.221	N	N	-1.28	0.176	-1.12	0.355	0.005
chr1	158649938	158649938	A	C	exonic	SPTA1	.	nonsynonymous SNV	SPTA1:NM_003126:exon25:c.T3487G:p.S1163A	rs2482965	249451	Pyropoikilocytosis|Elliptocytosis_2|Spherocytosis_type_3|not_specified|not_provided	Human_Phenotype_Ontology:HP:0004805,Human_Phenotype_Ontology:HP:0004839,MONDO:MONDO:0009948,MedGen:C0520739,OMIM:266140,Orphanet:ORPHA98867,SNOMED_CT:9434008|MONDO:MONDO:0007533,MedGen:C1851741,OMIM:130600|MONDO:MONDO:0010053,MedGen:C2678338,OMIM:270970|MedGen:CN169374|MedGen:CN517202	criteria_provided,_multiple_submitters,_no_conflicts	Benign	0.19	T	T	B	B	N	P	N	T	N	0.019	T	T	.	0.069	.	.	0.025	T	T	T	T	T	T	0.306	4.364	0.953	N	N	-1.135	0.277	-1.005	0.483	0.007
chr1	158656588	158656588	C	T	exonic	SPTA1	.	synonymous SNV	SPTA1:NM_003126:exon20:c.G2874A:p.L958L	rs857691	249454	Pyropoikilocytosis|Elliptocytosis_2|Spherocytosis_type_3|not_specified|not_provided	Human_Phenotype_Ontology:HP:0004805,Human_Phenotype_Ontology:HP:0004839,MONDO:MONDO:0009948,MedGen:C0520739,OMIM:266140,Orphanet:ORPHA98867,SNOMED_CT:9434008|MONDO:MONDO:0007533,MedGen:C1851741,OMIM:130600|MONDO:MONDO:0010053,MedGen:C2678338,OMIM:270970|MedGen:CN169374|MedGen:CN517202	criteria_provided,_multiple_submitters,_no_conflicts	Benign	.	.	.	.	.	.	.	.	.	.	.	.	.	.	.	.	.	.	.	.	.	.	.	.	.	.	.	.	.	.	.	.	.	.
chr1	158661381	158661381	A	C	exonic	SPTA1	.	synonymous SNV	SPTA1:NM_003126:exon18:c.T2493G:p.L831L	rs2518493	249458	Pyropoikilocytosis|Elliptocytosis_2|Spherocytosis_type_3|not_specified|not_provided	Human_Phenotype_Ontology:HP:0004805,Human_Phenotype_Ontology:HP:0004839,MONDO:MONDO:0009948,MedGen:C0520739,OMIM:266140,Orphanet:ORPHA98867,SNOMED_CT:9434008|MONDO:MONDO:0007533,MedGen:C1851741,OMIM:130600|MONDO:MONDO:0010053,MedGen:C2678338,OMIM:270970|MedGen:CN169374|MedGen:CN517202	criteria_provided,_multiple_submitters,_no_conflicts	Benign	.	.	.	.	.	.	.	.	.	.	.	.	.	.	.	.	.	.	.	.	.	.	.	.	.	.	.	.	.	.	.	.	.	.
chr1	158677705	158677705	A	T	exonic	SPTA1	.	synonymous SNV	SPTA1:NM_003126:exon7:c.T942A:p.A314A	rs325996	249465	Pyropoikilocytosis|Elliptocytosis_2|Spherocytosis_type_3|not_specified|not_provided	Human_Phenotype_Ontology:HP:0004805,Human_Phenotype_Ontology:HP:0004839,MONDO:MONDO:0009948,MedGen:C0520739,OMIM:266140,Orphanet:ORPHA98867,SNOMED_CT:9434008|MONDO:MONDO:0007533,MedGen:C1851741,OMIM:130600|MONDO:MONDO:0010053,MedGen:C2678338,OMIM:270970|MedGen:CN169374|MedGen:CN517202	criteria_provided,_multiple_submitters,_no_conflicts	Benign	.	.	.	.	.	.	.	.	.	.	.	.	.	.	.	.	.	.	.	.	.	.	.	.	.	.	.	.	.	.	.	.	.	.
chr1	158677732	158677732	A	G	exonic	SPTA1	.	synonymous SNV	SPTA1:NM_003126:exon7:c.T915C:p.S305S	rs703121	249466	Pyropoikilocytosis|Elliptocytosis_2|Spherocytosis_type_3|not_specified|not_provided	Human_Phenotype_Ontology:HP:0004805,Human_Phenotype_Ontology:HP:0004839,MONDO:MONDO:0009948,MedGen:C0520739,OMIM:266140,Orphanet:ORPHA98867,SNOMED_CT:9434008|MONDO:MONDO:0007533,MedGen:C1851741,OMIM:130600|MONDO:MONDO:0010053,MedGen:C2678338,OMIM:270970|MedGen:CN169374|MedGen:CN517202	criteria_provided,_multiple_submitters,_no_conflicts	Benign	.	.	.	.	.	.	.	.	.	.	.	.	.	.	.	.	.	.	.	.	.	.	.	.	.	.	.	.	.	.	.	.	.	.
chr1	158685246	158685246	G	A	exonic	SPTA1	.	synonymous SNV	SPTA1:NM_003126:exon2:c.C126T:p.V42V	rs435080	249471	Pyropoikilocytosis|Elliptocytosis_2|Spherocytosis_type_3|not_specified|not_provided	Human_Phenotype_Ontology:HP:0004805,Human_Phenotype_Ontology:HP:0004839,MONDO:MONDO:0009948,MedGen:C0520739,OMIM:266140,Orphanet:ORPHA98867,SNOMED_CT:9434008|MONDO:MONDO:0007533,MedGen:C1851741,OMIM:130600|MONDO:MONDO:0010053,MedGen:C2678338,OMIM:270970|MedGen:CN169374|MedGen:CN517202	criteria_provided,_multiple_submitters,_no_conflicts	Benign	.	.	.	.	.	.	.	.	.	.	.	.	.	.	.	.	.	.	.	.	.	.	.	.	.	.	.	.	.	.	.	.	.	.
chr1	158717373	158717373	G	A	exonic	OR6K3	.	nonsynonymous SNV	OR6K3:NM_001005327:exon1:c.C743T:p.P248L	rs28568406	.	.	.	.	.	0.18	T	T	B	B	.	P	N	T	N	0.016	T	T	.	0.109	.	.	0.039	T	T	T	T	T	T	0.111	2.19	0.123	N	N	-1.558	0.065	-1.382	0.161	0.005
chr1	158718106	158718106	C	T	exonic	OR6K3	.	nonsynonymous SNV	OR6K3:NM_001005327:exon1:c.G10A:p.G4R	rs857705	.	.	.	.	.	0.18	T	T	B	B	.	P	N	T	N	0.034	T	T	.	0.006	.	.	0.043	T	T	T	T	T	T	-0.649	0.057	0.39	N	N	-1.69	0.038	-1.734	0.045	0
chr1	158765805	158765805	C	T	exonic	OR6N1	.	nonsynonymous SNV	OR6N1:NM_001005185:exon1:c.G878A:p.R293H	rs857824	.	.	.	.	.	4.19	D	D	B	B	N	P	H	T	D	0.097	T	T	.	0.099	.	.	0.036	T	T	T	T	T	T	1.822	17.89	0.996	N	N	-0.026	2.419	-0.018	2.299	0.005
chr1	158765901	158765901	T	C	exonic	OR6N1	.	nonsynonymous SNV	OR6N1:NM_001005185:exon1:c.A782G:p.Q261R	rs857825	.	.	.	.	.	0.19	T	T	B	B	N	P	N	T	N	0.039	T	T	.	0.093	.	.	0.027	T	T	T	T	T	T	0.859	9.997	0.164	N	N	-1.108	0.3	-0.918	0.595	0.018
chr1	158765950	158765950	A	G	exonic	OR6N1	.	nonsynonymous SNV	OR6N1:NM_001005185:exon1:c.T733C:p.F245L	rs857826	.	.	.	.	.	0.19	T	T	B	B	N	P	N	T	N	0.071	T	T	.	0.087	.	.	0.028	T	T	T	T	T	T	1.549	16.05	0.378	N	N	-0.878	0.549	-0.572	1.089	0.002
chr1	158766425	158766425	G	A	exonic	OR6N1	.	synonymous SNV	OR6N1:NM_001005185:exon1:c.C258T:p.L86L	rs6666753	.	.	.	.	.	.	.	.	.	.	.	.	.	.	.	.	.	.	.	.	.	.	.	.	.	.	.	.	.	.	.	.	.	.	.	.	.	.	.
chr1	158766655	158766655	C	T	exonic	OR6N1	.	nonsynonymous SNV	OR6N1:NM_001005185:exon1:c.G28A:p.A10T	rs1864346	.	.	.	.	.	0.19	T	T	B	B	N	P	N	T	N	0.013	T	T	.	0.035	.	.	0.026	T	T	T	T	T	T	-0.16	0.623	0.23	N	N	-1.308	0.16	-1.079	0.397	0
chr1	158844029	158844029	A	G	exonic	MNDA	.	synonymous SNV	MNDA:NM_002432:exon4:c.A477G:p.P159P	rs857870	.	.	.	.	.	.	.	.	.	.	.	.	.	.	.	.	.	.	.	.	.	.	.	.	.	.	.	.	.	.	.	.	.	.	.	.	.	.	.
chr1	159016687	159016687	G	C	exonic	IFI16	.	nonsynonymous SNV	IFI16:NM_001376587:exon4:c.G536C:p.S179T,IFI16:NM_001376592:exon4:c.G536C:p.S179T,IFI16:NM_005531:exon4:c.G536C:p.S179T,IFI16:NM_001364867:exon5:c.G536C:p.S179T,IFI16:NM_001376588:exon5:c.G536C:p.S179T,IFI16:NM_001376589:exon5:c.G536C:p.S179T,IFI16:NM_001376591:exon5:c.G536C:p.S179T	rs866484	.	.	.	.	.	0.17	T	T	B	B	.	P	N	T	N	0.04	T	T	.	0.009	.	.	0.151	.	T	T	T	T	T	-0.866	0.017	0.086	N	N	-1.674	0.041	-1.662	0.059	1
chr1	159020457	159020457	A	G	exonic	IFI16	.	synonymous SNV	IFI16:NM_001206567:exon5:c.A921G:p.Q307Q,IFI16:NM_001376587:exon6:c.A1089G:p.Q363Q,IFI16:NM_001376592:exon6:c.A1089G:p.Q363Q,IFI16:NM_005531:exon6:c.A1089G:p.Q363Q,IFI16:NM_001364867:exon7:c.A1089G:p.Q363Q,IFI16:NM_001376588:exon7:c.A1089G:p.Q363Q,IFI16:NM_001376589:exon7:c.A1089G:p.Q363Q,IFI16:NM_001376591:exon7:c.A1089G:p.Q363Q	rs1057024	.	.	.	.	.	.	.	.	.	.	.	.	.	.	.	.	.	.	.	.	.	.	.	.	.	.	.	.	.	.	.	.	.	.	.	.	.	.	.
chr1	159032587	159032587	C	A	exonic	IFI16	.	nonsynonymous SNV	IFI16:NM_001206567:exon6:c.C1057A:p.R353S,IFI16:NM_001376587:exon7:c.C1225A:p.R409S,IFI16:NM_001376592:exon7:c.C1225A:p.R409S,IFI16:NM_005531:exon7:c.C1225A:p.R409S,IFI16:NM_001364867:exon8:c.C1225A:p.R409S,IFI16:NM_001376588:exon8:c.C1225A:p.R409S,IFI16:NM_001376589:exon8:c.C1225A:p.R409S,IFI16:NM_001376591:exon8:c.C1225A:p.R409S	rs1057027	.	.	.	.	.	0.18	T	T	B	B	.	P	N	T	N	0.061	T	T	.	0.024	.	.	0.187	T	T	T	T	T	T	0.081	1.926	0.236	N	N	-1.112	0.296	-1.166	0.312	0.827
chr1	159054878	159054878	A	T	exonic	IFI16	.	nonsynonymous SNV	IFI16:NM_001376592:exon10:c.A1999T:p.T667S,IFI16:NM_001206567:exon11:c.A2167T:p.T723S,IFI16:NM_001376591:exon11:c.A1999T:p.T667S,IFI16:NM_005531:exon11:c.A2167T:p.T723S,IFI16:NM_001376587:exon12:c.A2335T:p.T779S,IFI16:NM_001376588:exon12:c.A2167T:p.T723S,IFI16:NM_001376589:exon12:c.A2167T:p.T723S,IFI16:NM_001364867:exon13:c.A2335T:p.T779S	rs6940	1220016	not_provided	MedGen:CN517202	criteria_provided,_single_submitter	Benign	3.18	D	T	D	D	.	P	L	T	N	0.26	T	T	.	0.06	.	.	0.034	T	T	T	T	T	T	1.432	15.29	0.981	N	N	-0.328	1.546	-0.479	1.236	1
chr1	159199851	159199851	T	C	exonic	CADM3	.	synonymous SNV	CADM3:NM_001127173:exon8:c.T1053C:p.L351L,CADM3:NM_001346510:exon8:c.T915C:p.L305L,CADM3:NM_021189:exon9:c.T1155C:p.L385L	rs862999	.	.	.	.	.	.	.	.	.	.	.	.	.	.	.	.	.	.	.	.	.	.	.	.	.	.	.	.	.	.	.	.	.	.	.	.	.	.	.
chr1	159432794	159432794	-	T	exonic	OR10J4	.	unknown	UNKNOWN	rs11419544	.	.	.	.	.	.	.	.	.	.	.	.	.	.	.	.	.	.	.	.	.	.	.	.	.	.	.	.	.	.	.	.	.	.	.	.	.	.	.
chr1	159432905	159432905	A	C	exonic	OR10J4	.	unknown	UNKNOWN	rs4491058	.	.	.	.	.	.	.	.	.	.	.	.	.	.	.	.	.	.	.	.	.	.	.	.	.	.	.	.	.	.	.	.	.	.	.	.	.	.	.
chr1	159439944	159439944	G	T	exonic	OR10J1	.	nonsynonymous SNV	OR10J1:NM_012351:exon1:c.G153T:p.M51I,OR10J1:NM_001363558:exon4:c.G153T:p.M51I,OR10J1:NM_001363557:exon5:c.G153T:p.M51I	rs10908722	.	.	.	.	.	0.15	.	.	B	B	N	P	N	.	.	.	T	T	.	0.004	.	.	0.006	T	T	T	T	T	T	-1.391	0.001	0.642	N	N	-2.366	0.001	-2.398	0.002	0.906
chr1	159440067	159440067	A	G	exonic	OR10J1	.	nonsynonymous SNV	OR10J1:NM_012351:exon1:c.A276G:p.I92M,OR10J1:NM_001363558:exon4:c.A276G:p.I92M,OR10J1:NM_001363557:exon5:c.A276G:p.I92M	rs12048482	.	.	.	.	.	3.15	.	.	D	P	D	P	M	.	.	.	T	T	.	0.065	.	.	0.028	T	T	T	T	T	T	1.411	15.16	0.981	N	N	-0.524	1.13	-0.825	0.723	0.003
chr1	159440094	159440094	G	A	exonic	OR10J1	.	nonsynonymous SNV	OR10J1:NM_012351:exon1:c.G303A:p.M101I,OR10J1:NM_001363558:exon4:c.G303A:p.M101I,OR10J1:NM_001363557:exon5:c.G303A:p.M101I	rs12118628	.	.	.	.	.	1.15	.	.	B	B	D	P	L	.	.	.	T	T	.	0.076	.	.	0.006	T	T	T	T	T	T	1.017	11.83	0.974	N	N	-0.79	0.67	-0.719	0.872	0.004
chr1	159535507	159535507	C	T	exonic	OR10J5	.	synonymous SNV	OR10J5:NM_001004469:exon1:c.G501A:p.P167P	rs4656837	.	.	.	.	.	.	.	.	.	.	.	.	.	.	.	.	.	.	.	.	.	.	.	.	.	.	.	.	.	.	.	.	.	.	.	.	.	.	.
chr1	159588468	159588468	A	G	exonic	APCS	.	synonymous SNV	APCS:NM_001639:exon2:c.A432G:p.V144V	rs2808661	.	.	.	.	.	.	.	.	.	.	.	.	.	.	.	.	.	.	.	.	.	.	.	.	.	.	.	.	.	.	.	.	.	.	.	.	.	.	.
chr1	160164415	160164415	C	T	exonic	ATP1A4	.	synonymous SNV	ATP1A4:NM_144699:exon7:c.C1038T:p.A346A	rs11265338	.	.	.	.	.	.	.	.	.	.	.	.	.	.	.	.	.	.	.	.	.	.	.	.	.	.	.	.	.	.	.	.	.	.	.	.	.	.	.
chr1	160171406	160171406	C	T	exonic	ATP1A4	.	synonymous SNV	ATP1A4:NM_144699:exon11:c.C1647T:p.Y549Y	rs625549	.	.	.	.	.	.	.	.	.	.	.	.	.	.	.	.	.	.	.	.	.	.	.	.	.	.	.	.	.	.	.	.	.	.	.	.	.	.	.
chr1	160681123	160681123	A	G	exonic	CD48	.	nonsynonymous SNV	CD48:NM_001256030:exon3:c.T731C:p.I244T	rs4656926	.	.	.	.	.	0.6	.	.	.	.	.	P	.	.	.	0.032	.	.	.	.	.	.	.	T	.	T	T	.	T	-0.157	0.631	0.422	N	.	.	.	.	.	1
chr1	160882036	160882036	A	T	exonic	ITLN1	.	nonsynonymous SNV	ITLN1:NM_017625:exon4:c.T326A:p.V109D	rs2274907	.	.	.	.	.	0.19	T	T	B	B	N	P	N	T	N	0.037	T	T	.	0.081	.	.	0.19	T	T	T	T	T	T	1.394	15.04	0.321	N	N	-1.1	0.306	-0.811	0.743	0.497
chr1	160882104	160882104	G	A	exonic	ITLN1	.	synonymous SNV	ITLN1:NM_017625:exon4:c.C258T:p.H86H	rs2274908	.	.	.	.	.	.	.	.	.	.	.	.	.	.	.	.	.	.	.	.	.	.	.	.	.	.	.	.	.	.	.	.	.	.	.	.	.	.	.
chr1	161049250	161049250	G	C	exonic	ARHGAP30	.	nonsynonymous SNV	ARHGAP30:NM_001287602:exon8:c.C1240G:p.L414V,ARHGAP30:NM_001287600:exon11:c.C1327G:p.L443V,ARHGAP30:NM_001025598:exon12:c.C1771G:p.L591V,ARHGAP30:NM_181720:exon12:c.C1771G:p.L591V	rs3813609	.	.	.	.	.	1.19	T	T	B	B	N	P	N	T	N	0.065	T	T	.	0.099	.	.	0.056	T	T	T	T	T	T	0.795	9.346	0.967	D	N	-0.435	1.308	-0.408	1.359	1
chr1	161506414	161506414	C	T	exonic	FCGR2A	.	stopgain	FCGR2A:NM_001136219:exon3:c.C187T:p.Q63X,FCGR2A:NM_001375296:exon3:c.C187T:p.Q63X,FCGR2A:NM_001375297:exon3:c.C184T:p.Q62X,FCGR2A:NM_021642:exon3:c.C184T:p.Q62X	rs9427397	389336	not_specified	MedGen:CN169374	criteria_provided,_single_submitter	Benign	0.6	.	.	.	.	N	P	.	.	.	0.626	.	.	.	.	.	.	.	.	.	T	T	.	.	4.447	32	0.811	N	N	-0.631	0.932	-1.036	0.445	1
chr1	161506415	161506415	A	G	exonic	FCGR2A	.	nonsynonymous SNV	FCGR2A:NM_001136219:exon3:c.A188G:p.Q63R,FCGR2A:NM_001375296:exon3:c.A188G:p.Q63R,FCGR2A:NM_001375297:exon3:c.A185G:p.Q62R,FCGR2A:NM_021642:exon3:c.A185G:p.Q62R	rs9427398	389339	not_specified	MedGen:CN169374	criteria_provided,_single_submitter	Benign	1.19	T	T	B	B	N	P	M	T	N	0.024	T	T	.	0.034	.	.	0.232	T	T	T	T	T	T	0.323	4.559	0.674	N	N	-1.266	0.184	-1.319	0.197	1
chr1	161510859	161510859	A	G	exonic	FCGR2A	.	synonymous SNV	FCGR2A:NM_001136219:exon5:c.A645G:p.P215P,FCGR2A:NM_021642:exon5:c.A642G:p.P214P	rs11810143	389346	not_specified	MedGen:CN169374	criteria_provided,_single_submitter	Benign	.	.	.	.	.	.	.	.	.	.	.	.	.	.	.	.	.	.	.	.	.	.	.	.	.	.	.	.	.	.	.	.	.	.
chr1	161526095	161526095	T	C	exonic	HSPA6	.	synonymous SNV	HSPA6:NM_002155:exon1:c.T1437C:p.T479T	rs404508	.	.	.	.	.	.	.	.	.	.	.	.	.	.	.	.	.	.	.	.	.	.	.	.	.	.	.	.	.	.	.	.	.	.	.	.	.	.	.
chr1	161548543	161548543	A	T	exonic	FCGR3A	.	nonsynonymous SNV	FCGR3A:NM_000569:exon3:c.T197A:p.L66H,FCGR3A:NM_001127592:exon3:c.T509A:p.L170H,FCGR3A:NM_001329122:exon3:c.T512A:p.L171H,FCGR3A:NM_001127593:exon4:c.T197A:p.L66H,FCGR3A:NM_001127595:exon4:c.T197A:p.L66H,FCGR3A:NM_001127596:exon4:c.T194A:p.L65H,FCGR3A:NM_001329120:exon4:c.T197A:p.L66H	rs10127939	29867	Immunodeficiency_20|not_specified	MONDO:MONDO:0014313,MedGen:C3810342,OMIM:615707,Orphanet:ORPHA437552|MedGen:CN169374	criteria_provided,_multiple_submitters,_no_conflicts	Uncertain_significance	5.19	D	T	D	D	N	N	M	T	D	0.079	T	T	.	0.065	.	.	0.331	T	T	T	T	T	T	-0.072	0.946	0.893	N	N	-0.701	0.811	-0.883	0.643	0.992
chr1	161589597	161589597	T	C	exonic	FCGR2C	.	unknown	UNKNOWN	rs759550223	.	.	.	.	.	0.5	.	.	.	.	.	N	.	.	.	.	.	.	.	.	.	.	.	.	.	T	T	.	.	0.57	7.222	0.857	N	N	.	.	.	.	0.708
chr1	161589617	161589617	A	G	exonic	FCGR2C	.	unknown	UNKNOWN	rs775494223	.	.	.	.	.	.	.	.	.	.	.	.	.	.	.	.	.	.	.	.	.	.	.	.	.	.	.	.	.	.	.	.	.	.	.	.	.	.	.
chr1	161589676	161589676	C	A	exonic	FCGR2C	.	unknown	UNKNOWN	rs111603147	.	.	.	.	.	0.6	.	.	.	.	.	N	.	.	.	0.148	.	.	.	.	.	0.03	.	.	.	T	T	.	T	-0.726	0.038	0.776	N	N	.	.	.	.	0.774
chr1	161629903	161629903	T	C	exonic	FCGR3B	.	nonsynonymous SNV	FCGR3B:NM_001244753:exon3:c.A194G:p.N65S,FCGR3B:NM_001271035:exon3:c.A191G:p.N64S,FCGR3B:NM_001271036:exon3:c.A143G:p.N48S,FCGR3B:NM_001271037:exon3:c.A143G:p.N48S,FCGR3B:NM_000570:exon4:c.A194G:p.N65S	rs448740	.	.	.	.	.	0.15	T	T	.	.	.	P	.	T	N	0.039	T	T	.	0.006	.	.	1.404	T	T	T	T	T	T	-1.829	0.001	0.788	N	N	-1.27	0.181	-1.46	0.124	0
chr1	161713185	161713185	G	T	exonic	FCRLA	.	synonymous SNV	FCRLA:NM_001184871:exon2:c.G180T:p.P60P,FCRLA:NM_001184872:exon3:c.G465T:p.P155P,FCRLA:NM_001184873:exon3:c.G333T:p.P111P,FCRLA:NM_001184867:exon4:c.G618T:p.P206P,FCRLA:NM_001184870:exon4:c.G483T:p.P161P,FCRLA:NM_001366196:exon4:c.G600T:p.P200P,FCRLA:NM_032738:exon5:c.G885T:p.P295P,FCRLA:NM_001184866:exon6:c.G903T:p.P301P,FCRLA:NM_001366195:exon6:c.G900T:p.P300P	rs6688140	.	.	.	.	.	.	.	.	.	.	.	.	.	.	.	.	.	.	.	.	.	.	.	.	.	.	.	.	.	.	.	.	.	.	.	.	.	.	.
chr1	161725849	161725849	G	T	exonic	FCRLB	.	synonymous SNV	FCRLB:NM_001288830:exon3:c.G315T:p.A105A,FCRLB:NM_001288832:exon3:c.G315T:p.A105A,FCRLB:NM_001288829:exon4:c.G336T:p.A112A,FCRLB:NM_001288831:exon4:c.G336T:p.A112A,FCRLB:NM_001320241:exon5:c.G336T:p.A112A,FCRLB:NM_001002901:exon6:c.G336T:p.A112A	rs7520519	.	.	.	.	.	.	.	.	.	.	.	.	.	.	.	.	.	.	.	.	.	.	.	.	.	.	.	.	.	.	.	.	.	.	.	.	.	.	.
chr1	161727529	161727529	G	A	exonic	FCRLB	.	nonsynonymous SNV	FCRLB:NM_001320241:exon7:c.G1148A:p.G383D,FCRLB:NM_001002901:exon8:c.G1148A:p.G383D	rs34868416	.	.	.	.	.	3.19	T	T	D	P	N	P	M	T	N	0.072	T	T	.	0.08	.	.	0.989	T	T	T	T	T	T	3.164	23.8	0.997	D	N	0.074	2.785	0.027	2.455	1
chr1	161751917	161751917	C	T	exonic	DUSP12	.	synonymous SNV	DUSP12:NM_007240:exon3:c.C510T:p.Y170Y	rs1063178	.	.	.	.	.	.	.	.	.	.	.	.	.	.	.	.	.	.	.	.	.	.	.	.	.	.	.	.	.	.	.	.	.	.	.	.	.	.	.
chr1	161997891	161997891	A	G	exonic	OLFML2B	.	nonsynonymous SNV	OLFML2B:NM_001297713:exon6:c.T1411C:p.W471R,OLFML2B:NM_001347700:exon6:c.T1414C:p.W472R,OLFML2B:NM_015441:exon6:c.T1408C:p.W470R	rs2499836	.	.	.	.	.	1.18	T	T	B	B	.	P	N	D	N	0.05	T	T	.	0.12	.	.	0.211	T	T	T	T	T	T	0.968	11.22	0.381	N	N	-1.227	0.209	-1.194	0.288	0.996
chr1	162006444	162006444	A	G	exonic	OLFML2B	.	synonymous SNV	OLFML2B:NM_001297713:exon4:c.T576C:p.N192N,OLFML2B:NM_001347700:exon4:c.T576C:p.N192N,OLFML2B:NM_015441:exon4:c.T576C:p.N192N	rs12022536	.	.	.	.	.	.	.	.	.	.	.	.	.	.	.	.	.	.	.	.	.	.	.	.	.	.	.	.	.	.	.	.	.	.	.	.	.	.	.
chr1	162343945	162343945	C	T	exonic	NOS1AP	.	synonymous SNV	NOS1AP:NM_001164757:exon6:c.C549T:p.S183S,NOS1AP:NM_014697:exon6:c.C564T:p.S188S	rs3751284	1283124	not_provided	MedGen:CN517202	criteria_provided,_single_submitter	Benign	.	.	.	.	.	.	.	.	.	.	.	.	.	.	.	.	.	.	.	.	.	.	.	.	.	.	.	.	.	.	.	.	.	.
chr1	162374312	162374312	C	T	exonic	SPATA46	.	synonymous SNV	SPATA46:NM_182581:exon3:c.G522A:p.R174R	rs2282397	.	.	.	.	.	.	.	.	.	.	.	.	.	.	.	.	.	.	.	.	.	.	.	.	.	.	.	.	.	.	.	.	.	.	.	.	.	.	.
chr1	162374600	162374600	A	G	exonic	SPATA46	.	synonymous SNV	SPATA46:NM_182581:exon3:c.T234C:p.D78D	rs164159	.	.	.	.	.	.	.	.	.	.	.	.	.	.	.	.	.	.	.	.	.	.	.	.	.	.	.	.	.	.	.	.	.	.	.	.	.	.	.
chr1	162397281	162397281	C	T	exonic	SH2D1B	.	synonymous SNV	SH2D1B:NM_053282:exon4:c.G398A:p.X133X	rs17852003	.	.	.	.	.	.	.	.	.	.	.	.	.	.	.	.	.	.	.	.	.	.	.	.	.	.	.	.	.	.	.	.	.	.	.	.	.	.	.
chr1	162767326	162767326	C	G	exonic	DDR2	.	synonymous SNV	DDR2:NM_001354982:exon11:c.C1260G:p.L420L,DDR2:NM_001354983:exon11:c.C1260G:p.L420L,DDR2:NM_006182:exon11:c.C1260G:p.L420L,DDR2:NM_001014796:exon12:c.C1260G:p.L420L	rs2298258	249492	Squamous_cell_lung_carcinoma|Spondyloepimetaphyseal_dysplasia-short_limb-abnormal_calcification_syndrome|Warburg-Cinotti_syndrome|not_specified|not_provided	Human_Phenotype_Ontology:HP:0030359,MONDO:MONDO:0005097,MedGen:C0149782|MONDO:MONDO:0010077,MedGen:C1849011,OMIM:271665,Orphanet:ORPHA93358|MONDO:MONDO:0032579,MedGen:C5193019,OMIM:618175|MedGen:CN169374|MedGen:CN517202	criteria_provided,_multiple_submitters,_no_conflicts	Benign	.	.	.	.	.	.	.	.	.	.	.	.	.	.	.	.	.	.	.	.	.	.	.	.	.	.	.	.	.	.	.	.	.	.
chr1	162812355	162812355	A	G	exonic	HSD17B7	.	nonsynonymous SNV	HSD17B7:NM_016371:exon9:c.A961G:p.K321E	rs2684875	696232	not_provided	MedGen:CN517202	criteria_provided,_single_submitter	Benign	3.19	D	T	B	B	N	P	M	T	N	0.102	T	T	.	0.268	.	.	0.691	T	T	T	T	T	T	2.509	22.4	0.996	D	N	-0.006	2.489	0.061	2.582	0.001
chr1	162855667	162855667	C	A	exonic	CCDC190	.	nonsynonymous SNV	CCDC190:NM_178550:exon3:c.G279T:p.R93S	rs77227460	.	.	.	.	.	0.16	T	T	B	B	N	P	.	.	N	0.226	T	T	.	0.011	.	.	0.017	.	T	T	T	T	T	-0.741	0.035	0.512	N	N	-1.782	0.025	-1.908	0.021	1
chr1	163339429	163339429	A	T	exonic	NUF2	.	synonymous SNV	NUF2:NM_031423:exon8:c.A558T:p.G186G,NUF2:NM_145697:exon8:c.A558T:p.G186G	rs1509022	.	.	.	.	.	.	.	.	.	.	.	.	.	.	.	.	.	.	.	.	.	.	.	.	.	.	.	.	.	.	.	.	.	.	.	.	.	.	.
chr1	165203979	165203979	A	G	exonic	LMX1A	.	synonymous SNV	LMX1A:NM_001174069:exon9:c.T1050C:p.D350D,LMX1A:NM_177398:exon9:c.T1050C:p.D350D	rs1354509	1284622	Deafness,_autosomal_dominant_7|not_provided	MONDO:MONDO:0011074,MedGen:C1832379,OMIM:601412|MedGen:CN517202	criteria_provided,_multiple_submitters,_no_conflicts	Benign	.	.	.	.	.	.	.	.	.	.	.	.	.	.	.	.	.	.	.	.	.	.	.	.	.	.	.	.	.	.	.	.	.	.
chr1	165249555	165249555	G	A	exonic	LMX1A	.	synonymous SNV	LMX1A:NM_001174069:exon4:c.C349T:p.L117L,LMX1A:NM_177398:exon4:c.C349T:p.L117L	rs10753668	1242095	Deafness,_autosomal_dominant_7|not_provided	MONDO:MONDO:0011074,MedGen:C1832379,OMIM:601412|MedGen:CN517202	criteria_provided,_multiple_submitters,_no_conflicts	Benign	.	.	.	.	.	.	.	.	.	.	.	.	.	.	.	.	.	.	.	.	.	.	.	.	.	.	.	.	.	.	.	.	.	.
chr1	165419892	165419892	G	A	exonic	RXRG	.	synonymous SNV	RXRG:NM_001256571:exon2:c.C51T:p.A17A,RXRG:NM_006917:exon3:c.C420T:p.A140A,RXRG:NM_001256570:exon4:c.C51T:p.A17A	rs1128977	.	.	.	.	.	.	.	.	.	.	.	.	.	.	.	.	.	.	.	.	.	.	.	.	.	.	.	.	.	.	.	.	.	.	.	.	.	.	.
chr1	165563768	165563768	C	A	exonic	LRRC52	.	synonymous SNV	LRRC52:NM_001005214:exon2:c.C886A:p.R296R	rs453717	.	.	.	.	.	.	.	.	.	.	.	.	.	.	.	.	.	.	.	.	.	.	.	.	.	.	.	.	.	.	.	.	.	.	.	.	.	.	.
chr1	165683036	165683036	A	G	exonic	ALDH9A1	.	synonymous SNV	ALDH9A1:NM_000696:exon3:c.T402C:p.I134I,ALDH9A1:NM_001365774:exon3:c.T120C:p.I40I	rs1143659	.	.	.	.	.	.	.	.	.	.	.	.	.	.	.	.	.	.	.	.	.	.	.	.	.	.	.	.	.	.	.	.	.	.	.	.	.	.	.
chr1	165698544	165698544	T	G	exonic	ALDH9A1	.	synonymous SNV	ALDH9A1:NM_000696:exon1:c.A15C:p.A5A	rs12408101	.	.	.	.	.	.	.	.	.	.	.	.	.	.	.	.	.	.	.	.	.	.	.	.	.	.	.	.	.	.	.	.	.	.	.	.	.	.	.
chr1	165896241	165896241	G	A	exonic	UCK2	.	synonymous SNV	UCK2:NM_012474:exon4:c.G408A:p.G136G,UCK2:NM_001363568:exon5:c.G345A:p.G115G	rs11553301	.	.	.	.	.	.	.	.	.	.	.	.	.	.	.	.	.	.	.	.	.	.	.	.	.	.	.	.	.	.	.	.	.	.	.	.	.	.	.
chr1	166936690	166936690	C	T	exonic	ILDR2	.	nonsynonymous SNV	ILDR2:NM_199351:exon5:c.G604A:p.V202I	rs33958744	.	.	.	.	.	5.19	D	D	B	B	D	P	N	T	N	0.269	T	T	.	0.037	.	.	0.497	T	T	T	T	T	D	2.228	21.1	0.998	D	N	-0.202	1.872	-0.003	2.349	0.515
chr1	167125926	167125926	G	C	exonic	STYXL2	.	nonsynonymous SNV	STYXL2:NM_001080426:exon6:c.G795C:p.E265D	rs267745	.	.	.	.	.	1.19	T	T	B	B	N	P	N	D	N	0.074	T	T	.	0.177	.	.	0.041	T	T	T	T	T	T	-0.397	0.195	0.638	N	N	-1.466	0.092	-1.364	0.17	0.927
chr1	167870340	167870340	G	A	exonic	ADCY10	.	synonymous SNV	ADCY10:NM_001167749:exon11:c.C1074T:p.V358V,ADCY10:NM_001297772:exon14:c.C1257T:p.V419V,ADCY10:NM_018417:exon14:c.C1533T:p.V511V	rs67878347	1153352	not_provided	MedGen:CN517202	criteria_provided,_multiple_submitters,_no_conflicts	Benign	.	.	.	.	.	.	.	.	.	.	.	.	.	.	.	.	.	.	.	.	.	.	.	.	.	.	.	.	.	.	.	.	.	.
chr1	167880176	167880176	A	G	exonic	ADCY10	.	synonymous SNV	ADCY10:NM_001167749:exon8:c.T696C:p.G232G,ADCY10:NM_001297772:exon11:c.T879C:p.G293G,ADCY10:NM_018417:exon11:c.T1155C:p.G385G	rs203849	1153354	not_provided	MedGen:CN517202	criteria_provided,_multiple_submitters,_no_conflicts	Benign	.	.	.	.	.	.	.	.	.	.	.	.	.	.	.	.	.	.	.	.	.	.	.	.	.	.	.	.	.	.	.	.	.	.
chr1	167924521	167924521	G	A	exonic	MPC2	.	synonymous SNV	MPC2:NM_001143674:exon3:c.C126T:p.F42F,MPC2:NM_015415:exon3:c.C126T:p.F42F	rs9618	.	.	.	.	.	.	.	.	.	.	.	.	.	.	.	.	.	.	.	.	.	.	.	.	.	.	.	.	.	.	.	.	.	.	.	.	.	.	.
chr1	168004738	168004738	C	T	exonic	DCAF6	.	synonymous SNV	DCAF6:NM_001198957:exon9:c.C1230T:p.D410D,DCAF6:NM_001349777:exon9:c.C882T:p.D294D,DCAF6:NM_001349780:exon9:c.C882T:p.D294D,DCAF6:NM_001017977:exon10:c.C1323T:p.D441D,DCAF6:NM_001198956:exon10:c.C1323T:p.D441D,DCAF6:NM_001349773:exon10:c.C1323T:p.D441D,DCAF6:NM_001349774:exon10:c.C882T:p.D294D,DCAF6:NM_001349775:exon10:c.C882T:p.D294D,DCAF6:NM_001349776:exon10:c.C882T:p.D294D,DCAF6:NM_001349778:e…	rs1060041	.	.	.	.	.	.	.	.	.	.	.	.	.	.	.	.	.	.	.	.	.	.	.	.	.	.	.	.	.	.	.	.	.	.	.	.	.	.	.
chr1	168090628	168090628	A	G	exonic	GPR161	.	synonymous SNV	GPR161:NM_001267613:exon3:c.T906C:p.G302G,GPR161:NM_001267614:exon3:c.T798C:p.G266G,GPR161:NM_001349635:exon3:c.T744C:p.G248G,GPR161:NM_001267611:exon4:c.T1191C:p.G397G,GPR161:NM_001267612:exon4:c.T744C:p.G248G,GPR161:NM_001349633:exon4:c.T1140C:p.G380G,GPR161:NM_001375883:exon4:c.T1140C:p.G380G,GPR161:NM_001375884:exon4:c.T1140C:p.G380G,GPR161:NM_001375885:exon4:c.T1140C:p.G380G,GPR161:NM_001267…	rs275149	.	.	.	.	.	.	.	.	.	.	.	.	.	.	.	.	.	.	.	.	.	.	.	.	.	.	.	.	.	.	.	.	.	.	.	.	.	.	.
chr1	168728935	168728935	C	T	exonic	DPT	.	synonymous SNV	DPT:NM_001937:exon1:c.G240A:p.T80T	rs1052591	.	.	.	.	.	.	.	.	.	.	.	.	.	.	.	.	.	.	.	.	.	.	.	.	.	.	.	.	.	.	.	.	.	.	.	.	.	.	.
chr1	169421916	169421916	A	G	exonic	CCDC181	.	nonsynonymous SNV	CCDC181:NM_001300969:exon3:c.T515C:p.F172S,CCDC181:NM_021179:exon3:c.T515C:p.F172S,CCDC181:NM_001300968:exon4:c.T515C:p.F172S	rs3820059	.	.	.	.	.	0.19	T	T	B	B	N	P	N	T	N	0.016	T	T	.	0.023	.	.	0.189	T	T	T	T	T	T	0.212	3.267	0.103	N	N	-1.517	0.076	-1.461	0.123	0
chr1	169529737	169529737	T	C	exonic	F5	.	nonsynonymous SNV	F5:NM_000130:exon16:c.A5290G:p.M1764V	rs6030	249501	Thrombophilia_due_to_factor_V_Leiden|not_specified|not_provided	MONDO:MONDO:0008560,MedGen:C1861171,OMIM:188055|MedGen:CN169374|MedGen:CN517202	criteria_provided,_conflicting_interpretations	Conflicting_interpretations_of_pathogenicity	1.19	T	T	B	B	N	P	N	D	N	0.006	T	T	.	0.23	.	.	0.087	T	T	T	T	T	T	-0.427	0.169	0.699	N	N	-1.469	0.091	-1.393	0.155	1
chr1	169541142	169541142	G	A	exonic	F5	.	synonymous SNV	F5:NM_000130:exon13:c.C3948T:p.L1316L	rs9287090	249504	Budd-Chiari_syndrome|Thrombophilia_due_to_thrombin_defect|Thrombophilia_due_to_factor_V_Leiden|Factor_V_deficiency|not_specified|not_provided	Human_Phenotype_Ontology:HP:0002639,MONDO:MONDO:0010947,MedGen:C0856761,OMIM:600880,Orphanet:ORPHA131,SNOMED_CT:82385007|MONDO:MONDO:0008559,MedGen:C3160733,OMIM:188050|MONDO:MONDO:0008560,MedGen:C1861171,OMIM:188055|MONDO:MONDO:0020586,MedGen:C0015499,OMIM:227400,SNOMED_CT:4320005|MedGen:CN169374|MedGen:CN517202	criteria_provided,_multiple_submitters,_no_conflicts	Benign/Likely_benign	.	.	.	.	.	.	.	.	.	.	.	.	.	.	.	.	.	.	.	.	.	.	.	.	.	.	.	.	.	.	.	.	.	.
chr1	169542317	169542317	T	C	exonic	F5	.	nonsynonymous SNV	F5:NM_000130:exon13:c.A2773G:p.K925E	rs6032	249507	Budd-Chiari_syndrome|Thrombophilia_due_to_thrombin_defect|Thrombophilia_due_to_factor_V_Leiden|Factor_V_deficiency|not_specified|not_provided	Human_Phenotype_Ontology:HP:0002639,MONDO:MONDO:0010947,MedGen:C0856761,OMIM:600880,Orphanet:ORPHA131,SNOMED_CT:82385007|MONDO:MONDO:0008559,MedGen:C3160733,OMIM:188050|MONDO:MONDO:0008560,MedGen:C1861171,OMIM:188055|MONDO:MONDO:0020586,MedGen:C0015499,OMIM:227400,SNOMED_CT:4320005|MedGen:CN169374|MedGen:CN517202	criteria_provided,_multiple_submitters,_no_conflicts	Benign/Likely_benign	0.19	T	T	B	B	N	P	N	T	N	0.038	T	T	.	0.077	.	.	0.122	T	T	T	T	T	T	-0.442	0.157	0.241	N	N	-1.838	0.02	-1.85	0.027	0.005
chr1	169542496	169542496	T	C	exonic	F5	.	nonsynonymous SNV	F5:NM_000130:exon13:c.A2594G:p.H865R	rs4525	249508	Budd-Chiari_syndrome|Thrombophilia_due_to_thrombin_defect|Thrombophilia_due_to_factor_V_Leiden|Factor_V_deficiency|not_specified|not_provided	Human_Phenotype_Ontology:HP:0002639,MONDO:MONDO:0010947,MedGen:C0856761,OMIM:600880,Orphanet:ORPHA131,SNOMED_CT:82385007|MONDO:MONDO:0008559,MedGen:C3160733,OMIM:188050|MONDO:MONDO:0008560,MedGen:C1861171,OMIM:188055|MONDO:MONDO:0020586,MedGen:C0015499,OMIM:227400,SNOMED_CT:4320005|MedGen:CN169374|MedGen:CN517202	criteria_provided,_multiple_submitters,_no_conflicts	Benign/Likely_benign	1.19	T	T	B	B	N	P	M	T	N	0.032	T	T	.	0.017	.	.	0.106	T	T	T	T	T	T	-0.644	0.058	0.344	N	N	-1.208	0.221	-1.244	0.248	0
chr1	169542517	169542517	T	C	exonic	F5	.	nonsynonymous SNV	F5:NM_000130:exon13:c.A2573G:p.K858R	rs4524	249509	Thrombophilia_due_to_factor_V_Leiden|not_specified|not_provided	MONDO:MONDO:0008560,MedGen:C1861171,OMIM:188055|MedGen:CN169374|MedGen:CN517202	criteria_provided,_conflicting_interpretations	Conflicting_interpretations_of_pathogenicity	0.19	T	T	B	B	N	P	N	T	N	0.026	T	T	.	0.009	.	.	0.071	T	T	T	T	T	T	-0.433	0.164	0.123	N	N	-1.699	0.037	-1.643	0.064	0
chr1	169542789	169542789	T	C	exonic	F5	.	synonymous SNV	F5:NM_000130:exon13:c.A2301G:p.S767S	rs6021	249512	Budd-Chiari_syndrome|Thrombophilia_due_to_thrombin_defect|Thrombophilia_due_to_factor_V_Leiden|Factor_V_deficiency|not_specified|not_provided	Human_Phenotype_Ontology:HP:0002639,MONDO:MONDO:0010947,MedGen:C0856761,OMIM:600880,Orphanet:ORPHA131,SNOMED_CT:82385007|MONDO:MONDO:0008559,MedGen:C3160733,OMIM:188050|MONDO:MONDO:0008560,MedGen:C1861171,OMIM:188055|MONDO:MONDO:0020586,MedGen:C0015499,OMIM:227400,SNOMED_CT:4320005|MedGen:CN169374|MedGen:CN517202	criteria_provided,_multiple_submitters,_no_conflicts	Benign/Likely_benign	.	.	.	.	.	.	.	.	.	.	.	.	.	.	.	.	.	.	.	.	.	.	.	.	.	.	.	.	.	.	.	.	.	.
chr1	169542855	169542855	A	G	exonic	F5	.	synonymous SNV	F5:NM_000130:exon13:c.T2235C:p.N745N	rs6017	249514	Budd-Chiari_syndrome|Thrombophilia_due_to_thrombin_defect|Thrombophilia_due_to_factor_V_Leiden|Factor_V_deficiency|not_specified|not_provided	Human_Phenotype_Ontology:HP:0002639,MONDO:MONDO:0010947,MedGen:C0856761,OMIM:600880,Orphanet:ORPHA131,SNOMED_CT:82385007|MONDO:MONDO:0008559,MedGen:C3160733,OMIM:188050|MONDO:MONDO:0008560,MedGen:C1861171,OMIM:188055|MONDO:MONDO:0020586,MedGen:C0015499,OMIM:227400,SNOMED_CT:4320005|MedGen:CN169374|MedGen:CN517202	criteria_provided,_multiple_submitters,_no_conflicts	Benign/Likely_benign	.	.	.	.	.	.	.	.	.	.	.	.	.	.	.	.	.	.	.	.	.	.	.	.	.	.	.	.	.	.	.	.	.	.
chr1	169542882	169542882	G	A	exonic	F5	.	synonymous SNV	F5:NM_000130:exon13:c.C2208T:p.I736I	rs6016	249515	Budd-Chiari_syndrome|Thrombophilia_due_to_thrombin_defect|Thrombophilia_due_to_factor_V_Leiden|Factor_V_deficiency|not_specified|not_provided	Human_Phenotype_Ontology:HP:0002639,MONDO:MONDO:0010947,MedGen:C0856761,OMIM:600880,Orphanet:ORPHA131,SNOMED_CT:82385007|MONDO:MONDO:0008559,MedGen:C3160733,OMIM:188050|MONDO:MONDO:0008560,MedGen:C1861171,OMIM:188055|MONDO:MONDO:0020586,MedGen:C0015499,OMIM:227400,SNOMED_CT:4320005|MedGen:CN169374|MedGen:CN517202	criteria_provided,_multiple_submitters,_no_conflicts	Benign/Likely_benign	.	.	.	.	.	.	.	.	.	.	.	.	.	.	.	.	.	.	.	.	.	.	.	.	.	.	.	.	.	.	.	.	.	.
chr1	169611647	169611647	C	T	exonic	SELP	.	nonsynonymous SNV	SELP:NM_003005:exon7:c.G992A:p.S331N	rs6131	.	.	.	.	.	0.16	T	T	.	.	N	P	.	T	N	0.054	T	T	.	0.011	.	.	0.055	T	T	T	T	T	T	-0.949	0.01	0.503	N	N	-1.519	0.075	-1.604	0.074	0.996
chr1	169613079	169613079	C	T	exonic	SELP	.	nonsynonymous SNV	SELP:NM_003005:exon5:c.G625A:p.V209M	rs6125	.	.	.	.	.	2.16	D	D	.	.	N	N	.	T	N	0.064	T	T	.	0.08	.	.	0.063	T	T	T	T	T	T	-0.07	0.955	0.982	N	N	-0.591	1.004	-0.697	0.903	0.015
chr1	169704697	169704697	G	A	exonic	SELL	.	nonsynonymous SNV	SELL:NM_000655:exon5:c.C637T:p.P213S	rs2229569	.	.	.	.	.	2.15	T	T	.	.	N	P	.	T	D	0.04	T	T	.	0.24	.	.	0.079	T	.	T	T	T	T	3.356	24.3	0.999	D	N	0.615	6.077	0.58	5.979	1
chr1	169708568	169708568	A	G	exonic	SELL	.	synonymous SNV	SELL:NM_000655:exon3:c.T321C:p.L107L	rs1051091	.	.	.	.	.	.	.	.	.	.	.	.	.	.	.	.	.	.	.	.	.	.	.	.	.	.	.	.	.	.	.	.	.	.	.	.	.	.	.
chr1	169725777	169725777	A	G	exonic	SELE	.	synonymous SNV	SELE:NM_000450:exon13:c.T1800C:p.D600D	rs5356	.	.	.	.	.	.	.	.	.	.	.	.	.	.	.	.	.	.	.	.	.	.	.	.	.	.	.	.	.	.	.	.	.	.	.	.	.	.	.
chr1	169727805	169727805	G	A	exonic	SELE	.	nonsynonymous SNV	SELE:NM_000450:exon9:c.C1402T:p.H468Y	rs5368	31706	IgA_nephropathy,_susceptibility_to	MedGen:CN069886	no_assertion_criteria_provided	Uncertain_significance	3.19	D	D	P	P	N	P	M	T	N	0.145	T	T	.	0.176	.	.	0.229	T	T	T	T	T	T	2.214	21	0.992	N	N	0.079	2.804	0.006	2.381	0.994
chr1	169854577	169854577	T	C	exonic	SCYL3	.	nonsynonymous SNV	SCYL3:NM_020423:exon12:c.A1700G:p.Q567R,SCYL3:NM_181093:exon13:c.A1862G:p.Q621R	rs4656197	.	.	.	.	.	0.19	T	T	B	B	N	P	L	T	N	0.034	T	T	.	0.073	.	.	0.24	T	T	T	T	T	T	-0.22	0.463	0.507	N	N	-1.061	0.342	-1.133	0.343	0.042
chr1	169982856	169982856	C	T	exonic	KIFAP3	.	synonymous SNV	KIFAP3:NM_001204516:exon13:c.G1386A:p.G462G,KIFAP3:NM_001204517:exon14:c.G1398A:p.G466G,KIFAP3:NM_001375830:exon14:c.G1518A:p.G506G,KIFAP3:NM_001375831:exon14:c.G1518A:p.G506G,KIFAP3:NM_014970:exon14:c.G1518A:p.G506G,KIFAP3:NM_001204514:exon15:c.G1284A:p.G428G	rs33943686	.	.	.	.	.	.	.	.	.	.	.	.	.	.	.	.	.	.	.	.	.	.	.	.	.	.	.	.	.	.	.	.	.	.	.	.	.	.	.
chr1	170532244	170532244	A	C	exonic	GORAB	.	synonymous SNV	GORAB:NM_001146039:exon1:c.A21C:p.G7G,GORAB:NM_152281:exon1:c.A21C:p.G7G	rs7531125	1153357	Geroderma_osteodysplastica|not_specified|not_provided	MONDO:MONDO:0009271,MedGen:C0432255,OMIM:231070,Orphanet:ORPHA2078,SNOMED_CT:254116003|MedGen:CN169374|MedGen:CN517202	criteria_provided,_multiple_submitters,_no_conflicts	Benign	.	.	.	.	.	.	.	.	.	.	.	.	.	.	.	.	.	.	.	.	.	.	.	.	.	.	.	.	.	.	.	.	.	.
chr1	170552235	170552235	G	A	exonic	GORAB	.	nonsynonymous SNV	GORAB:NM_152281:exon5:c.G883A:p.E295K,GORAB:NM_001320252:exon7:c.G418A:p.E140K	rs913257	249533	Geroderma_osteodysplastica|not_specified|not_provided	MONDO:MONDO:0009271,MedGen:C0432255,OMIM:231070,Orphanet:ORPHA2078,SNOMED_CT:254116003|MedGen:CN169374|MedGen:CN517202	criteria_provided,_multiple_submitters,_no_conflicts	Benign	4.19	T	D	P	B	D	P	M	T	N	0.073	T	T	.	0.143	.	.	0.488	T	T	T	T	T	T	2.611	22.7	0.995	D	N	-0.095	2.19	-0.117	1.998	0.029
chr1	171107825	171107825	G	A	exonic	FMO3	.	nonsynonymous SNV	FMO3:NM_001319174:exon3:c.G283A:p.E95K,FMO3:NM_001002294:exon4:c.G472A:p.E158K,FMO3:NM_006894:exon4:c.G472A:p.E158K,FMO3:NM_001319173:exon5:c.G412A:p.E138K	rs2266782	.	.	.	.	.	1.19	T	T	B	B	N	P	L	T	N	0.042	T	T	.	0.103	.	.	0.067	T	T	T	T	T	T	1.658	16.75	0.987	N	D	-0.483	1.21	-0.402	1.369	1
chr1	171114034	171114034	C	T	exonic	FMO3	.	synonymous SNV	FMO3:NM_001319174:exon6:c.C666T:p.N222N,FMO3:NM_001002294:exon7:c.C855T:p.N285N,FMO3:NM_006894:exon7:c.C855T:p.N285N,FMO3:NM_001319173:exon8:c.C795T:p.N265N	rs909530	249543	Trimethylaminuria|not_specified	Human_Phenotype_Ontology:HP:0003614,MONDO:MONDO:0011182,MedGen:C0342739,OMIM:602079,SNOMED_CT:237959005|MedGen:CN169374	criteria_provided,_multiple_submitters,_no_conflicts	Benign	.	.	.	.	.	.	.	.	.	.	.	.	.	.	.	.	.	.	.	.	.	.	.	.	.	.	.	.	.	.	.	.	.	.
chr1	171114102	171114102	A	G	exonic	FMO3	.	nonsynonymous SNV	FMO3:NM_001319174:exon6:c.A734G:p.E245G,FMO3:NM_001002294:exon7:c.A923G:p.E308G,FMO3:NM_006894:exon7:c.A923G:p.E308G,FMO3:NM_001319173:exon8:c.A863G:p.E288G	rs2266780	.	.	.	.	.	3.19	T	T	P	P	D	P	L	T	D	0.032	T	T	.	0.216	.	.	0.27	T	T	T	T	T	T	3.414	24.4	0.998	D	N	0.219	3.39	0.194	3.154	0.904
chr1	171208951	171208951	C	T	exonic	FMO2	.	stopgain	FMO2:NM_001301347:exon7:c.C754T:p.Q252X,FMO2:NM_001365900:exon8:c.C1219T:p.Q407X,FMO2:NM_001460:exon9:c.C1414T:p.Q472X	rs6661174	696267	not_provided	MedGen:CN517202	criteria_provided,_single_submitter	Benign	0	.	.	.	.	.	.	.	.	.	0.562	.	.	.	.	.	.	.	.	.	.	.	.	.	8.055	40	.	.	.	.	.	.	.	.
chr1	171258077	171258077	T	C	exonic	FMO1	.	startloss	FMO1:NM_001282692:exon1:c.T2C:p.M1?	rs10912675	.	.	.	.	.	.	.	.	.	.	.	.	.	.	.	.	.	.	.	.	.	.	.	.	.	.	.	.	.	.	.	.	.	.	.	.	.	.	.
chr1	171540188	171540188	G	A	exonic	PRRC2C	.	nonsynonymous SNV	PRRC2C:NM_015172:exon16:c.G2716A:p.A906T	rs760644	.	.	.	.	.	0.19	T	T	B	B	N	P	N	T	N	0.02	T	T	.	0.08	.	.	0.181	T	T	T	T	T	T	-0.809	0.024	0.549	N	N	-1.777	0.026	-1.739	0.044	0.011
chr1	171541900	171541900	C	G	exonic	PRRC2C	.	synonymous SNV	PRRC2C:NM_015172:exon16:c.C4428G:p.S1476S	rs1687064	.	.	.	.	.	.	.	.	.	.	.	.	.	.	.	.	.	.	.	.	.	.	.	.	.	.	.	.	.	.	.	.	.	.	.	.	.	.	.
chr1	171545592	171545592	C	G	exonic	PRRC2C	.	nonsynonymous SNV	PRRC2C:NM_015172:exon17:c.C4871G:p.S1624C	rs235468	.	.	.	.	.	1.19	D	T	P	B	N	P	N	T	N	0.204	T	T	.	0.067	.	.	0.182	T	T	T	T	T	T	2.045	19.6	0.759	N	N	-0.376	1.437	-0.375	1.417	0.048
chr1	171557431	171557431	G	A	exonic	PRRC2C	.	synonymous SNV	PRRC2C:NM_015172:exon19:c.G5313A:p.P1771P	rs1687057	.	.	.	.	.	.	.	.	.	.	.	.	.	.	.	.	.	.	.	.	.	.	.	.	.	.	.	.	.	.	.	.	.	.	.	.	.	.	.
chr1	171557771	171557771	G	A	exonic	PRRC2C	.	nonsynonymous SNV	PRRC2C:NM_015172:exon19:c.G5653A:p.A1885T	rs12025905	.	.	.	.	.	1.18	D	T	B	B	.	P	N	T	N	0.048	T	T	.	0.032	.	.	0.181	T	T	T	T	T	T	0.442	5.886	0.614	N	N	-0.887	0.537	-0.873	0.657	0.052
chr1	171587026	171587026	G	C	exonic	PRRC2C	.	synonymous SNV	PRRC2C:NM_015172:exon31:c.G7767C:p.S2589S	rs235501	.	.	.	.	.	.	.	.	.	.	.	.	.	.	.	.	.	.	.	.	.	.	.	.	.	.	.	.	.	.	.	.	.	.	.	.	.	.	.
chr1	171782096	171782096	T	C	exonic	EEF1AKNMT	.	synonymous SNV	EEF1AKNMT:NM_001007239:exon1:c.T129C:p.H43H,EEF1AKNMT:NM_015935:exon1:c.T129C:p.H43H	rs2294720	.	.	.	.	.	.	.	.	.	.	.	.	.	.	.	.	.	.	.	.	.	.	.	.	.	.	.	.	.	.	.	.	.	.	.	.	.	.	.
chr1	171786030	171786030	G	A	exonic	EEF1AKNMT	.	synonymous SNV	EEF1AKNMT:NM_001007239:exon3:c.G597A:p.S199S,EEF1AKNMT:NM_014955:exon3:c.G807A:p.S269S,EEF1AKNMT:NM_015935:exon3:c.G1065A:p.S355S	rs2232818	.	.	.	.	.	.	.	.	.	.	.	.	.	.	.	.	.	.	.	.	.	.	.	.	.	.	.	.	.	.	.	.	.	.	.	.	.	.	.
chr1	171987663	171987663	C	T	exonic	DNM3	.	synonymous SNV	DNM3:NM_001136127:exon3:c.C243T:p.A81A,DNM3:NM_001278252:exon3:c.C243T:p.A81A,DNM3:NM_001350204:exon3:c.C243T:p.A81A,DNM3:NM_001350205:exon3:c.C243T:p.A81A,DNM3:NM_001350206:exon3:c.C243T:p.A81A,DNM3:NM_015569:exon3:c.C243T:p.A81A	rs3736790	.	.	.	.	.	.	.	.	.	.	.	.	.	.	.	.	.	.	.	.	.	.	.	.	.	.	.	.	.	.	.	.	.	.	.	.	.	.	.
chr1	172387297	172387297	A	G	exonic	DNM3	.	synonymous SNV	DNM3:NM_001136127:exon18:c.A2211G:p.T737T,DNM3:NM_001350204:exon19:c.A2241G:p.T747T,DNM3:NM_001350206:exon19:c.A2241G:p.T747T,DNM3:NM_015569:exon19:c.A2223G:p.T741T	rs6688654	.	.	.	.	.	.	.	.	.	.	.	.	.	.	.	.	.	.	.	.	.	.	.	.	.	.	.	.	.	.	.	.	.	.	.	.	.	.	.
chr1	172442356	172442356	A	G	exonic	PIGC	.	synonymous SNV	PIGC:NM_002642:exon2:c.T267C:p.G89G,PIGC:NM_153747:exon2:c.T267C:p.G89G	rs2230471	586557	Glycosylphosphatidylinositol_biosynthesis_defect_16|not_specified|not_provided	MONDO:MONDO:0040500,MedGen:C4540521,OMIM:617816|MedGen:CN169374|MedGen:CN517202	criteria_provided,_multiple_submitters,_no_conflicts	Benign	.	.	.	.	.	.	.	.	.	.	.	.	.	.	.	.	.	.	.	.	.	.	.	.	.	.	.	.	.	.	.	.	.	.
chr1	172468452	172468452	G	A	exonic	C1orf105	.	nonsynonymous SNV	C1orf105:NM_001300760:exon5:c.G380A:p.S127N,C1orf105:NM_139240:exon7:c.G410A:p.S137N	rs1129942	.	.	.	.	.	0.18	T	T	B	B	N	P	L	T	N	0.118	T	T	.	0.061	.	.	0.112	.	T	T	T	T	T	0.264	3.874	0.96	N	N	-0.822	0.624	-0.84	0.703	0.99
chr1	172533339	172533339	T	C	exonic	SUCO	.	synonymous SNV	SUCO:NM_016227:exon2:c.T489C:p.I163I	rs2285144	.	.	.	.	.	.	.	.	.	.	.	.	.	.	.	.	.	.	.	.	.	.	.	.	.	.	.	.	.	.	.	.	.	.	.	.	.	.	.
chr1	175077653	175077653	A	G	exonic	TNN	.	nonsynonymous SNV	TNN:NM_022093:exon2:c.A235G:p.R79G	rs2072032	.	.	.	.	.	0.19	T	T	B	B	N	P	N	T	N	0.074	T	T	.	0.035	.	.	0.12	T	T	T	T	T	T	0.549	7.007	0.112	N	N	-1.672	0.041	-1.615	0.071	0.049
chr1	175079598	175079598	G	A	exonic	TNN	.	synonymous SNV	TNN:NM_022093:exon3:c.G675A:p.S225S	rs61744341	.	.	.	.	.	.	.	.	.	.	.	.	.	.	.	.	.	.	.	.	.	.	.	.	.	.	.	.	.	.	.	.	.	.	.	.	.	.	.
chr1	175085412	175085412	C	T	exonic	TNN	.	synonymous SNV	TNN:NM_022093:exon6:c.C1242T:p.H414H	rs1573758	.	.	.	.	.	.	.	.	.	.	.	.	.	.	.	.	.	.	.	.	.	.	.	.	.	.	.	.	.	.	.	.	.	.	.	.	.	.	.
chr1	175118593	175118593	T	C	exonic	TNN	.	nonsynonymous SNV	TNN:NM_022093:exon11:c.T2419C:p.W807R	rs6696455	.	.	.	.	.	0.19	T	T	B	B	N	P	N	T	N	0.025	T	T	.	0.066	.	.	0.167	T	T	T	T	T	T	-0.14	0.686	0.293	N	N	-1.713	0.034	-1.603	0.074	0.998
chr1	175123538	175123538	C	T	exonic	TNN	.	nonsynonymous SNV	TNN:NM_022093:exon12:c.C2789T:p.P930L	rs2285215	.	.	.	.	.	2.19	T	D	D	P	N	P	L	T	N	0.102	T	T	.	0.115	.	.	0.122	T	T	T	T	T	T	2.155	20.5	0.996	N	N	-0.149	2.023	-0.309	1.545	0.416
chr1	175123571	175123571	C	T	exonic	TNN	.	nonsynonymous SNV	TNN:NM_022093:exon12:c.C2822T:p.T941M	rs10798333	.	.	.	.	.	3.19	D	T	P	B	N	P	M	T	D	0.131	T	T	.	0.135	.	.	0.121	T	T	T	T	T	T	0.809	9.48	0.989	N	N	-0.353	1.488	-0.397	1.378	0.585
chr1	175144442	175144442	T	C	exonic	TNN	.	synonymous SNV	TNN:NM_022093:exon18:c.T3651C:p.N1217N	rs10912897	.	.	.	.	.	.	.	.	.	.	.	.	.	.	.	.	.	.	.	.	.	.	.	.	.	.	.	.	.	.	.	.	.	.	.	.	.	.	.
chr1	175160788	175160788	-	CTT	exonic	KIAA0040	.	nonframeshift insertion	KIAA0040:NM_001162895:exon3:c.225_226insAAG:p.K75_D76insK,KIAA0040:NM_001319230:exon3:c.225_226insAAG:p.K75_D76insK,KIAA0040:NM_001162894:exon4:c.225_226insAAG:p.K75_D76insK,KIAA0040:NM_014656:exon4:c.225_226insAAG:p.K75_D76insK,KIAA0040:NM_001162893:exon5:c.225_226insAAG:p.K75_D76insK,KIAA0040:NM_001319231:exon5:c.225_226insAAG:p.K75_D76insK	rs754046354	.	.	.	.	.	.	.	.	.	.	.	.	.	.	.	.	.	.	.	.	.	.	.	.	.	.	.	.	.	.	.	.	.	.	.	.	.	.	.
chr1	175386255	175386255	A	G	exonic	TNR	.	synonymous SNV	TNR:NM_001328635:exon8:c.T555C:p.T185T,TNR:NM_003285:exon8:c.T1554C:p.T518T	rs859437	1233361	not_provided	MedGen:CN517202	criteria_provided,_single_submitter	Benign	.	.	.	.	.	.	.	.	.	.	.	.	.	.	.	.	.	.	.	.	.	.	.	.	.	.	.	.	.	.	.	.	.	.
chr1	175406333	175406333	C	A	exonic	TNR	.	nonsynonymous SNV	TNR:NM_003285:exon3:c.G382T:p.A128S	rs2239819	.	.	.	.	.	1.19	T	T	B	B	N	P	N	T	N	0.079	T	T	.	0.085	.	.	0.19	T	T	T	T	T	T	1.383	14.97	0.39	D	N	-0.221	1.82	-0.236	1.701	0.182
chr1	175406499	175406499	G	A	exonic	TNR	.	synonymous SNV	TNR:NM_003285:exon3:c.C216T:p.N72N	rs2239818	.	.	.	.	.	.	.	.	.	.	.	.	.	.	.	.	.	.	.	.	.	.	.	.	.	.	.	.	.	.	.	.	.	.	.	.	.	.	.
chr1	175406547	175406547	T	C	exonic	TNR	.	synonymous SNV	TNR:NM_003285:exon3:c.A168G:p.T56T	rs859399	.	.	.	.	.	.	.	.	.	.	.	.	.	.	.	.	.	.	.	.	.	.	.	.	.	.	.	.	.	.	.	.	.	.	.	.	.	.	.
chr1	175406666	175406666	T	C	exonic	TNR	.	nonsynonymous SNV	TNR:NM_003285:exon3:c.A49G:p.I17V	rs859398	.	.	.	.	.	0.19	T	T	B	B	N	P	N	T	N	0.014	T	T	.	0.032	.	.	0.172	T	T	T	T	T	T	0.74	8.821	0.536	N	N	-1.034	0.369	-0.818	0.733	0.003
chr1	176690327	176690327	C	T	exonic	PAPPA2	.	synonymous SNV	PAPPA2:NM_020318:exon5:c.C2328T:p.P776P,PAPPA2:NM_021936:exon5:c.C2328T:p.P776P	rs10913241	.	.	.	.	.	.	.	.	.	.	.	.	.	.	.	.	.	.	.	.	.	.	.	.	.	.	.	.	.	.	.	.	.	.	.	.	.	.	.
chr1	176894700	176894700	G	C	exonic	ASTN1	.	nonsynonymous SNV	ASTN1:NM_001286164:exon17:c.C2802G:p.H934Q,ASTN1:NM_001364856:exon17:c.C2826G:p.H942Q,ASTN1:NM_004319:exon17:c.C2802G:p.H934Q,ASTN1:NM_207108:exon17:c.C2802G:p.H934Q	rs2281180	.	.	.	.	.	0.18	T	T	B	B	N	P	.	T	N	0.101	T	T	.	0.028	.	.	0.234	T	T	T	T	T	T	1.39	15.01	0.587	N	N	-0.832	0.61	-0.586	1.067	0.03
chr1	176894706	176894706	C	T	exonic	ASTN1	.	synonymous SNV	ASTN1:NM_001286164:exon17:c.G2796A:p.E932E,ASTN1:NM_001364856:exon17:c.G2820A:p.E940E,ASTN1:NM_004319:exon17:c.G2796A:p.E932E,ASTN1:NM_207108:exon17:c.G2796A:p.E932E	rs6680908	.	.	.	.	.	.	.	.	.	.	.	.	.	.	.	.	.	.	.	.	.	.	.	.	.	.	.	.	.	.	.	.	.	.	.	.	.	.	.
chr1	176894731	176894731	T	C	exonic	ASTN1	.	nonsynonymous SNV	ASTN1:NM_001286164:exon17:c.A2771G:p.H924R,ASTN1:NM_001364856:exon17:c.A2795G:p.H932R,ASTN1:NM_004319:exon17:c.A2771G:p.H924R,ASTN1:NM_207108:exon17:c.A2771G:p.H924R	rs2228956	.	.	.	.	.	0.18	T	T	B	B	N	P	.	T	N	0.111	T	T	.	0.109	.	.	0.283	T	T	T	T	T	T	1.569	16.17	0.555	N	N	-0.593	1.001	-0.301	1.562	1
chr1	177932523	177932523	C	T	exonic	CRYZL2P-SEC16B;SEC16B	.	synonymous SNV	SEC16B:NM_001356500:exon23:c.G1956A:p.A652A,SEC16B:NM_033127:exon24:c.G2979A:p.A993A,CRYZL2P-SEC16B:NM_001356506:exon30:c.G2982A:p.A994A,CRYZL2P-SEC16B:NM_001356505:exon32:c.G2982A:p.A994A	rs7554597	.	.	.	.	.	.	.	.	.	.	.	.	.	.	.	.	.	.	.	.	.	.	.	.	.	.	.	.	.	.	.	.	.	.	.	.	.	.	.
chr1	177933252	177933252	C	A	exonic	CRYZL2P-SEC16B;SEC16B	.	nonsynonymous SNV	SEC16B:NM_001356500:exon21:c.G1762T:p.A588S,SEC16B:NM_033127:exon22:c.G2785T:p.A929S,CRYZL2P-SEC16B:NM_001356506:exon28:c.G2785T:p.A929S,CRYZL2P-SEC16B:NM_001356505:exon30:c.G2785T:p.A929S	rs61745560	.	.	.	.	.	0.19	T	T	B	B	N	P	N	T	N	0.021	T	T	.	0.024	.	.	0.036	T	T	T	T	T	T	0.606	7.573	0.721	N	N	-1.253	0.192	-1.088	0.388	0.01
chr1	177933253	177933253	G	A	exonic	CRYZL2P-SEC16B;SEC16B	.	synonymous SNV	SEC16B:NM_001356500:exon21:c.C1761T:p.P587P,SEC16B:NM_033127:exon22:c.C2784T:p.P928P,CRYZL2P-SEC16B:NM_001356506:exon28:c.C2784T:p.P928P,CRYZL2P-SEC16B:NM_001356505:exon30:c.C2784T:p.P928P	rs3813647	.	.	.	.	.	.	.	.	.	.	.	.	.	.	.	.	.	.	.	.	.	.	.	.	.	.	.	.	.	.	.	.	.	.	.	.	.	.	.
chr1	177933590	177933590	C	T	exonic	CRYZL2P-SEC16B;SEC16B	.	nonsynonymous SNV	SEC16B:NM_001356500:exon20:c.G1595A:p.S532N,SEC16B:NM_033127:exon21:c.G2618A:p.S873N,CRYZL2P-SEC16B:NM_001356506:exon27:c.G2618A:p.S873N,CRYZL2P-SEC16B:NM_001356505:exon29:c.G2618A:p.S873N	rs3813649	.	.	.	.	.	0.19	T	T	B	B	N	P	N	T	N	0.018	T	T	.	0.029	.	.	0.037	T	T	T	T	T	T	-1.006	0.007	0.634	N	N	-2.494	0.001	-2.569	0.001	1
chr1	177936334	177936334	C	A	exonic	CRYZL2P-SEC16B;SEC16B	.	nonsynonymous SNV	SEC16B:NM_001356500:exon19:c.G1512T:p.Q504H,SEC16B:NM_033127:exon20:c.G2535T:p.Q845H,CRYZL2P-SEC16B:NM_001356506:exon26:c.G2535T:p.Q845H,CRYZL2P-SEC16B:NM_001356505:exon28:c.G2535T:p.Q845H	rs7522194	.	.	.	.	.	2.19	D	T	P	P	N	P	M	T	N	0.085	T	T	.	0.074	.	.	0.23	T	T	T	T	T	T	1.431	15.29	0.966	N	N	-0.337	1.526	-0.499	1.204	0.02
chr1	177946339	177946339	A	C	exonic	SEC16B	.	nonsynonymous SNV	SEC16B:NM_001356499:exon14:c.T1859G:p.I620S	rs842192	.	.	.	.	.	0.15	T	.	B	B	.	P	.	T	N	0.034	T	T	.	0.003	.	.	.	.	T	T	T	T	T	-0.124	0.74	0.503	N	N	-1.441	0.101	-1.563	0.086	1
chr1	177960805	177960805	G	A	exonic	CRYZL2P-SEC16B;SEC16B	.	synonymous SNV	SEC16B:NM_001356499:exon7:c.C925T:p.L309L,SEC16B:NM_033127:exon7:c.C922T:p.L308L,CRYZL2P-SEC16B:NM_001356506:exon13:c.C922T:p.L308L,CRYZL2P-SEC16B:NM_001356505:exon15:c.C922T:p.L308L	rs7413442	.	.	.	.	.	.	.	.	.	.	.	.	.	.	.	.	.	.	.	.	.	.	.	.	.	.	.	.	.	.	.	.	.	.	.	.	.	.	.
chr1	177960852	177960852	T	C	exonic	CRYZL2P-SEC16B;SEC16B	.	nonsynonymous SNV	SEC16B:NM_001356499:exon7:c.A878G:p.H293R,SEC16B:NM_033127:exon7:c.A875G:p.H292R,CRYZL2P-SEC16B:NM_001356506:exon13:c.A875G:p.H292R,CRYZL2P-SEC16B:NM_001356505:exon15:c.A875G:p.H292R	rs12040910	.	.	.	.	.	0.19	T	T	B	B	N	P	N	T	N	0.025	T	T	.	0.026	.	.	0.044	T	T	T	T	T	T	0.887	10.3	0.758	N	N	-1.025	0.378	-0.905	0.614	0.613
chr1	179085885	179085885	C	T	exonic	TOR3A	.	synonymous SNV	TOR3A:NM_022371:exon3:c.C631T:p.L211L	rs2296376	.	.	.	.	.	.	.	.	.	.	.	.	.	.	.	.	.	.	.	.	.	.	.	.	.	.	.	.	.	.	.	.	.	.	.	.	.	.	.
chr1	179368911	179368911	C	T	exonic	AXDND1	.	nonsynonymous SNV	AXDND1:NM_144696:exon3:c.C209T:p.A70V	rs41267588	.	.	.	.	.	6.19	D	D	P	B	N	N	M	T	D	0.423	T	T	.	0.022	.	0.118	0.026	T	T	T	T	T	T	2.957	23.3	0.997	D	D	0.097	2.873	0.213	3.25	0.756
chr1	179444970	179444970	A	C	exonic	AXDND1	.	nonsynonymous SNV	AXDND1:NM_144696:exon16:c.A1564C:p.I522L	rs11577579	.	.	.	.	.	0.19	T	T	B	B	N	P	L	T	N	0.106	T	T	.	0.01	.	.	0.026	T	T	T	T	T	T	0.065	1.793	0.824	N	N	-1.133	0.278	-1.117	0.359	0
chr1	179551371	179551371	G	A	exonic	NPHS2	.	synonymous SNV	NPHS2:NM_001297575:exon7:c.C750T:p.A250A,NPHS2:NM_014625:exon8:c.C954T:p.A318A	rs1410592	249553	Steroid-resistant_nephrotic_syndrome|Nephrotic_syndrome,_type_2|not_specified|not_provided	Human_Phenotype_Ontology:HP:0012588,MONDO:MONDO:0044765,MedGen:C0403397,SNOMED_CT:236381000|MONDO:MONDO:0010974,MedGen:C1868672,OMIM:600995|MedGen:CN169374|MedGen:CN517202	criteria_provided,_multiple_submitters,_no_conflicts	Benign	.	.	.	.	.	.	.	.	.	.	.	.	.	.	.	.	.	.	.	.	.	.	.	.	.	.	.	.	.	.	.	.	.	.
chr1	179575763	179575763	T	C	exonic	NPHS2	.	synonymous SNV	NPHS2:NM_001297575:exon1:c.A102G:p.G34G,NPHS2:NM_014625:exon1:c.A102G:p.G34G	rs1079292	249559	Steroid-resistant_nephrotic_syndrome|Nephrotic_syndrome,_type_2|not_specified|not_provided	Human_Phenotype_Ontology:HP:0012588,MONDO:MONDO:0044765,MedGen:C0403397,SNOMED_CT:236381000|MONDO:MONDO:0010974,MedGen:C1868672,OMIM:600995|MedGen:CN169374|MedGen:CN517202	criteria_provided,_multiple_submitters,_no_conflicts	Benign	.	.	.	.	.	.	.	.	.	.	.	.	.	.	.	.	.	.	.	.	.	.	.	.	.	.	.	.	.	.	.	.	.	.
chr1	179635729	179635729	C	T	exonic	TDRD5	.	synonymous SNV	TDRD5:NM_001199092:exon6:c.C27T:p.D9D,TDRD5:NM_001199085:exon9:c.C1362T:p.D454D,TDRD5:NM_001199089:exon9:c.C1362T:p.D454D,TDRD5:NM_001199091:exon9:c.C1362T:p.D454D,TDRD5:NM_001349923:exon9:c.C1362T:p.D454D,TDRD5:NM_173533:exon9:c.C1362T:p.D454D	rs4628468	.	.	.	.	.	.	.	.	.	.	.	.	.	.	.	.	.	.	.	.	.	.	.	.	.	.	.	.	.	.	.	.	.	.	.	.	.	.	.
chr1	179662107	179662107	G	A	exonic	TDRD5	.	nonsynonymous SNV	TDRD5:NM_001199092:exon11:c.G829A:p.E277K,TDRD5:NM_001199091:exon14:c.G2164A:p.E722K,TDRD5:NM_001349923:exon14:c.G2164A:p.E722K,TDRD5:NM_173533:exon14:c.G2164A:p.E722K,TDRD5:NM_001199085:exon15:c.G2326A:p.E776K,TDRD5:NM_001199089:exon15:c.G2326A:p.E776K	rs35448215	.	.	.	.	.	6.19	D	D	D	P	N	P	M	T	N	0.188	T	T	.	0.063	.	.	0.255	T	T	T	T	T	D	3.122	23.7	0.999	D	N	0.248	3.523	0.308	3.762	0
chr1	179882939	179882939	T	C	exonic	TOR1AIP1	.	nonsynonymous SNV	TOR1AIP1:NM_001267578:exon1:c.T437C:p.M146T,TOR1AIP1:NM_015602:exon1:c.T437C:p.M146T	rs1281378	249561	Muscular_dystrophy,_limb-girdle,_type_2y|not_specified|not_provided	MONDO:MONDO:0014900,MedGen:C4310731,OMIM:617072,Orphanet:ORPHA424261|MedGen:CN169374|MedGen:CN517202	criteria_provided,_multiple_submitters,_no_conflicts	Benign	0.19	T	T	B	B	N	P	N	T	N	0.086	T	T	.	0.033	.	.	0.117	T	T	T	T	T	T	0.158	2.664	0.655	N	N	-1.687	0.038	-1.613	0.072	1
chr1	179907853	179907853	C	G	exonic	TOR1AIP1	.	nonsynonymous SNV	TOR1AIP1:NM_001267578:exon7:c.C830G:p.P277R,TOR1AIP1:NM_015602:exon7:c.C827G:p.P276R	rs609521	249565	Muscular_dystrophy,_limb-girdle,_type_2y|not_specified|not_provided	MONDO:MONDO:0014900,MedGen:C4310731,OMIM:617072,Orphanet:ORPHA424261|MedGen:CN169374|MedGen:CN517202	criteria_provided,_multiple_submitters,_no_conflicts	Benign	2.19	T	T	B	B	N	P	M	T	D	0.322	T	T	.	0.066	.	.	0.147	T	T	T	T	T	T	1.614	16.47	0.939	N	N	-0.459	1.258	-0.545	1.131	0.049
chr1	179917990	179917990	G	A	exonic	TOR1AIP1	.	synonymous SNV	TOR1AIP1:NM_001267578:exon10:c.G1506A:p.A502A,TOR1AIP1:NM_015602:exon10:c.G1503A:p.A501A	rs627897	249568	Muscular_dystrophy,_limb-girdle,_type_2y|not_specified|not_provided	MONDO:MONDO:0014900,MedGen:C4310731,OMIM:617072,Orphanet:ORPHA424261|MedGen:CN169374|MedGen:CN517202	criteria_provided,_multiple_submitters,_no_conflicts	Benign	.	.	.	.	.	.	.	.	.	.	.	.	.	.	.	.	.	.	.	.	.	.	.	.	.	.	.	.	.	.	.	.	.	.
chr1	180274389	180274389	A	G	exonic	LHX4	.	nonsynonymous SNV	LHX4:NM_033343:exon6:c.A983G:p.N328S	rs7536561	249572	Short_stature-pituitary_and_cerebellar_defects-small_sella_turcica_syndrome|not_specified	MONDO:MONDO:0009880,MedGen:C2678408,OMIM:262700,Orphanet:ORPHA85442|MedGen:CN169374	criteria_provided,_multiple_submitters,_no_conflicts	Benign	2.19	T	T	B	B	N	P	N	D	N	0.019	T	T	.	0.264	.	.	0.218	T	T	T	T	T	T	1.218	13.78	0.774	D	N	-0.548	1.083	-0.327	1.509	1
chr1	180916294	180916294	T	C	exonic	KIAA1614	.	nonsynonymous SNV	KIAA1614:NM_020950:exon2:c.T191C:p.L64P	rs10732273	.	.	.	.	.	0.19	T	T	B	B	N	P	N	T	N	0.012	T	T	.	0.025	.	.	0.339	T	T	T	T	T	T	-0.036	1.127	0.594	N	N	-1.741	0.031	-1.841	0.028	1
chr1	181089177	181089177	G	A	exonic	IER5	.	nonsynonymous SNV	IER5:NM_016545:exon1:c.G275A:p.R92H	rs3747955	.	.	.	.	.	1.19	T	T	B	B	U	P	L	T	N	0.061	T	T	.	0.015	.	.	1.122	D	T	T	T	T	T	0.765	9.049	0.875	N	N	-1.16	0.256	-1.24	0.251	1
chr1	181089482	181089482	C	G	exonic	IER5	.	nonsynonymous SNV	IER5:NM_016545:exon1:c.C580G:p.R194G	rs1416829	.	.	.	.	.	0.19	T	T	B	B	N	P	N	T	N	0.059	T	T	.	0.015	.	.	0.848	T	T	T	T	T	T	0.201	3.139	0.782	N	N	-1.6	0.055	-1.585	0.079	1
chr1	181089507	181089507	A	G	exonic	IER5	.	nonsynonymous SNV	IER5:NM_016545:exon1:c.A605G:p.Q202R	rs1361365	.	.	.	.	.	0.19	T	T	B	B	N	P	N	T	N	0.018	T	T	.	0.025	.	.	0.708	T	T	T	T	T	T	-0.018	1.226	0.439	N	N	-1.508	0.079	-1.437	0.134	1
chr1	181579205	181579205	A	G	exonic	CACNA1E	.	synonymous SNV	CACNA1E:NM_000721:exon5:c.A750G:p.A250A,CACNA1E:NM_001205293:exon5:c.A750G:p.A250A,CACNA1E:NM_001205294:exon5:c.A750G:p.A250A	rs17443123	1226120	not_provided	MedGen:CN517202	criteria_provided,_single_submitter	Benign	.	.	.	.	.	.	.	.	.	.	.	.	.	.	.	.	.	.	.	.	.	.	.	.	.	.	.	.	.	.	.	.	.	.
chr1	181790521	181790521	G	A	exonic	CACNA1E	.	nonsynonymous SNV	CACNA1E:NM_001205294:exon43:c.G5806A:p.A1936T,CACNA1E:NM_000721:exon44:c.G5863A:p.A1955T,CACNA1E:NM_001205293:exon44:c.G5863A:p.A1955T	rs704326	1282789	not_provided	MedGen:CN517202	criteria_provided,_single_submitter	Benign	1.19	T	T	B	B	N	P	L	D	N	0.077	T	T	.	0.252	.	.	0.251	T	T	T	T	T	T	0.237	3.552	0.673	N	N	-1.409	0.113	-1.35	0.178	0
chr1	182387264	182387264	A	G	exonic	GLUL	.	synonymous SNV	GLUL:NM_001033044:exon3:c.T195C:p.S65S,GLUL:NM_001033056:exon3:c.T195C:p.S65S,GLUL:NM_002065:exon4:c.T195C:p.S65S	rs1058111	277633	Congenital_brain_dysgenesis_due_to_glutamine_synthetase_deficiency|not_provided	MONDO:MONDO:0012393,MedGen:C1864910,OMIM:610015,Orphanet:ORPHA71278|MedGen:CN517202	criteria_provided,_multiple_submitters,_no_conflicts	Benign	.	.	.	.	.	.	.	.	.	.	.	.	.	.	.	.	.	.	.	.	.	.	.	.	.	.	.	.	.	.	.	.	.	.
chr1	182399943	182399943	G	A	exonic	TEDDM1	.	synonymous SNV	TEDDM1:NM_172000:exon1:c.C543T:p.P181P	rs6698722	.	.	.	.	.	.	.	.	.	.	.	.	.	.	.	.	.	.	.	.	.	.	.	.	.	.	.	.	.	.	.	.	.	.	.	.	.	.	.
chr1	182400098	182400098	A	G	exonic	TEDDM1	.	nonsynonymous SNV	TEDDM1:NM_172000:exon1:c.T388C:p.Y130H	rs6674281	.	.	.	.	.	0.19	T	T	B	B	N	P	N	T	N	0.089	T	T	.	0.147	.	.	0.03	T	T	T	T	T	T	1.119	12.95	0.094	N	N	-1.215	0.216	-0.965	0.534	0.996
chr1	182474327	182474327	T	C	exonic	RGSL1	.	synonymous SNV	RGSL1:NM_001137669:exon6:c.T1216C:p.L406L,RGSL1:NM_001366934:exon7:c.T1321C:p.L441L	rs649437	.	.	.	.	.	.	.	.	.	.	.	.	.	.	.	.	.	.	.	.	.	.	.	.	.	.	.	.	.	.	.	.	.	.	.	.	.	.	.
chr1	182585422	182585422	C	T	exonic	RNASEL	.	nonsynonymous SNV	RNASEL:NM_021133:exon2:c.G1385A:p.R462Q	rs486907	28045	Prostate_cancer,_susceptibility_to	MedGen:CN300425	no_assertion_criteria_provided	risk_factor	4.19	D	D	D	P	N	P	M	T	N	0.071	T	T	.	0.074	.	.	0.121	T	T	T	T	T	T	2.102	20.1	0.999	N	N	-0.265	1.702	-0.483	1.229	1
chr1	182600491	182600491	T	C	exonic	RGS16	.	nonsynonymous SNV	RGS16:NM_002928:exon5:c.A410G:p.H137R	rs1144566	.	.	.	.	.	0.19	T	T	B	B	N	P	N	T	N	0.07	T	T	.	0.152	.	.	0.191	T	T	T	T	T	T	1.058	12.33	0.225	N	N	-1.096	0.31	-0.755	0.821	1
chr1	182881592	182881592	T	C	exonic	DHX9	.	synonymous SNV	DHX9:NM_001357:exon24:c.T2859C:p.T953T	rs6677840	.	.	.	.	.	.	.	.	.	.	.	.	.	.	.	.	.	.	.	.	.	.	.	.	.	.	.	.	.	.	.	.	.	.	.	.	.	.	.
chr1	183023890	183023890	C	T	exonic	LAMC1	.	synonymous SNV	LAMC1:NM_002293:exon1:c.C174T:p.A58A	rs10911194	1168798	not_provided	MedGen:CN517202	criteria_provided,_single_submitter	Benign	.	.	.	.	.	.	.	.	.	.	.	.	.	.	.	.	.	.	.	.	.	.	.	.	.	.	.	.	.	.	.	.	.	.
chr1	183103455	183103455	T	C	exonic	LAMC1	.	synonymous SNV	LAMC1:NM_002293:exon2:c.T546C:p.C182C	rs2296288	.	.	.	.	.	.	.	.	.	.	.	.	.	.	.	.	.	.	.	.	.	.	.	.	.	.	.	.	.	.	.	.	.	.	.	.	.	.	.
chr1	183116620	183116620	A	G	exonic	LAMC1	.	nonsynonymous SNV	LAMC1:NM_002293:exon7:c.A1372G:p.I458V	rs20563	1228475	not_provided	MedGen:CN517202	criteria_provided,_single_submitter	Benign	0.19	T	T	B	B	N	P	N	T	N	0.021	T	T	.	0.065	.	.	0.383	T	T	T	T	T	T	-0.162	0.616	0.506	N	N	-1.577	0.06	-1.491	0.111	0.863
chr1	183117622	183117622	A	C	exonic	LAMC1	.	synonymous SNV	LAMC1:NM_002293:exon10:c.A1776C:p.A592A	rs2296292	1231182	not_provided	MedGen:CN517202	criteria_provided,_single_submitter	Benign	.	.	.	.	.	.	.	.	.	.	.	.	.	.	.	.	.	.	.	.	.	.	.	.	.	.	.	.	.	.	.	.	.	.
chr1	183124740	183124740	T	C	exonic	LAMC1	.	synonymous SNV	LAMC1:NM_002293:exon14:c.T2511C:p.N837N	rs20557	1286500	not_provided	MedGen:CN517202	criteria_provided,_single_submitter	Benign	.	.	.	.	.	.	.	.	.	.	.	.	.	.	.	.	.	.	.	.	.	.	.	.	.	.	.	.	.	.	.	.	.	.
chr1	183125412	183125412	T	C	exonic	LAMC1	.	nonsynonymous SNV	LAMC1:NM_002293:exon15:c.T2663C:p.L888P	rs20558	1280508	not_provided	MedGen:CN517202	criteria_provided,_single_submitter	Benign	0.19	T	T	B	B	N	P	N	T	N	0.072	T	T	.	0.159	.	.	0.141	T	T	T	T	T	T	1.505	15.77	0.695	N	N	-1.025	0.378	-0.783	0.782	1
chr1	183136399	183136399	T	C	exonic	LAMC1	.	synonymous SNV	LAMC1:NM_002293:exon25:c.T4128C:p.R1376R	rs20560	.	.	.	.	.	.	.	.	.	.	.	.	.	.	.	.	.	.	.	.	.	.	.	.	.	.	.	.	.	.	.	.	.	.	.	.	.	.	.
chr1	183136570	183136570	G	A	exonic	LAMC1	.	synonymous SNV	LAMC1:NM_002293:exon25:c.G4299A:p.A1433A	rs20561	1249483	not_provided	MedGen:CN517202	criteria_provided,_single_submitter	Benign	.	.	.	.	.	.	.	.	.	.	.	.	.	.	.	.	.	.	.	.	.	.	.	.	.	.	.	.	.	.	.	.	.	.
chr1	183517724	183517724	G	A	exonic	SMG7	.	synonymous SNV	SMG7:NM_001174061:exon3:c.G90A:p.L30L,SMG7:NM_001375584:exon4:c.G216A:p.L72L,SMG7:NM_001375585:exon4:c.G216A:p.L72L,SMG7:NM_173156:exon4:c.G216A:p.L72L,SMG7:NM_201568:exon4:c.G216A:p.L72L,SMG7:NM_201569:exon4:c.G216A:p.L72L,SMG7:NM_001331007:exon5:c.G303A:p.L101L,SMG7:NM_001350219:exon6:c.G303A:p.L101L,SMG7:NM_001350220:exon6:c.G303A:p.L101L,SMG7:NM_001350221:exon6:c.G303A:p.L101L	rs789169	.	.	.	.	.	.	.	.	.	.	.	.	.	.	.	.	.	.	.	.	.	.	.	.	.	.	.	.	.	.	.	.	.	.	.	.	.	.	.
chr1	183647791	183647791	T	C	exonic	APOBEC4	.	nonsynonymous SNV	APOBEC4:NM_203454:exon2:c.A991G:p.K331E	rs1174657	.	.	.	.	.	0.19	T	T	B	B	N	P	L	T	N	0.021	T	T	.	0.046	.	.	0.153	T	T	T	T	T	T	0.169	2.776	0.31	N	N	-1.651	0.045	-1.638	0.065	0.31
chr1	183647970	183647970	A	G	exonic	APOBEC4	.	nonsynonymous SNV	APOBEC4:NM_203454:exon2:c.T812C:p.F271S	rs1174658	.	.	.	.	.	0.19	T	T	B	B	N	P	N	T	N	0.024	T	T	.	0.087	.	.	0.195	T	T	T	T	T	T	0.82	9.588	0.534	N	N	-1.246	0.196	-1.116	0.359	0.977
chr1	183907048	183907048	C	T	exonic	RGL1	.	synonymous SNV	RGL1:NM_001297672:exon13:c.C1422T:p.D474D,RGL1:NM_001297670:exon14:c.C1503T:p.D501D,RGL1:NM_001297671:exon14:c.C1509T:p.D503D,RGL1:NM_001297669:exon15:c.C1503T:p.D501D,RGL1:NM_015149:exon15:c.C1614T:p.D538D	rs11591089	.	.	.	.	.	.	.	.	.	.	.	.	.	.	.	.	.	.	.	.	.	.	.	.	.	.	.	.	.	.	.	.	.	.	.	.	.	.	.
chr1	185174589	185174589	A	G	exonic	SWT1	.	nonsynonymous SNV	SWT1:NM_001105518:exon5:c.A442G:p.I148V,SWT1:NM_017673:exon5:c.A442G:p.I148V	rs10489579	.	.	.	.	.	1.19	D	T	B	B	N	P	L	T	N	0.013	T	T	.	0.054	.	.	0.116	T	T	T	T	T	T	0.545	6.963	0.702	N	N	-0.724	0.773	-0.69	0.914	0
chr1	185202737	185202737	A	G	exonic	SWT1	.	nonsynonymous SNV	SWT1:NM_001105518:exon11:c.A1607G:p.H536R,SWT1:NM_017673:exon11:c.A1607G:p.H536R	rs6698109	.	.	.	.	.	0.19	T	T	B	B	N	P	N	T	N	0.011	T	T	.	0.026	.	.	0.17	T	T	T	T	T	T	0.883	10.26	0.799	N	N	-1.005	0.399	-0.906	0.612	0
chr1	185271342	185271342	A	G	exonic	SWT1	.	nonsynonymous SNV	SWT1:NM_001105518:exon17:c.A2461G:p.N821D,SWT1:NM_017673:exon17:c.A2461G:p.N821D	rs12041704	.	.	.	.	.	3.19	T	T	P	B	D	P	M	T	N	0.103	T	T	.	0.138	.	.	0.339	T	T	T	T	T	T	2.592	22.6	0.997	D	N	0.171	3.179	0.287	3.642	0
chr1	186015385	186015385	T	C	exonic	HMCN1	.	synonymous SNV	HMCN1:NM_031935:exon31:c.T4857C:p.H1619H	rs6665753	277933	Age-related_macular_degeneration_1	MONDO:MONDO:0011285,MedGen:C1864205,OMIM:603075	criteria_provided,_single_submitter	Benign	.	.	.	.	.	.	.	.	.	.	.	.	.	.	.	.	.	.	.	.	.	.	.	.	.	.	.	.	.	.	.	.	.	.
chr1	186057342	186057342	T	C	exonic	HMCN1	.	nonsynonymous SNV	HMCN1:NM_031935:exon46:c.T7253C:p.I2418T	rs12129650	277951	Age-related_macular_degeneration_1	MONDO:MONDO:0011285,MedGen:C1864205,OMIM:603075	criteria_provided,_multiple_submitters,_no_conflicts	Benign	6.18	D	D	P	B	N	P	M	T	D	0.121	T	T	.	0.36	.	.	0.106	T	.	T	T	T	T	3.2	23.9	0.998	D	D	0.314	3.852	0.309	3.772	0.999
chr1	186061909	186061909	C	T	exonic	HMCN1	.	synonymous SNV	HMCN1:NM_031935:exon47:c.C7371T:p.C2457C	rs7522627	278860	Age-related_macular_degeneration_1|not_provided	MONDO:MONDO:0011285,MedGen:C1864205,OMIM:603075|MedGen:CN517202	criteria_provided,_multiple_submitters,_no_conflicts	Benign	.	.	.	.	.	.	.	.	.	.	.	.	.	.	.	.	.	.	.	.	.	.	.	.	.	.	.	.	.	.	.	.	.	.
chr1	186304862	186304862	C	T	exonic	PRG4	.	nonsynonymous SNV	PRG4:NM_001127708:exon5:c.C415T:p.R139W,PRG4:NM_005807:exon6:c.C538T:p.R180W	rs2273779	508763	Camptodactyly-arthropathy-coxa_vara-pericarditis_syndrome|not_specified	MONDO:MONDO:0008828,MedGen:C1859690,OMIM:208250,Orphanet:ORPHA2848|MedGen:CN169374	no_assertion_criteria_provided	Benign	5.19	D	D	D	P	U	P	L	T	D	0.38	T	T	.	0.112	.	.	0.112	T	T	T	T	T	T	3.632	25.2	0.999	D	N	0.166	3.157	0.226	3.314	0.005
chr1	186307529	186307529	A	G	exonic	PRG4	.	nonsynonymous SNV	PRG4:NM_001127710:exon4:c.A1408G:p.T470A,PRG4:NM_001127709:exon5:c.A1531G:p.T511A,PRG4:NM_001127708:exon6:c.A1687G:p.T563A,PRG4:NM_001303232:exon6:c.A1681G:p.T561A,PRG4:NM_005807:exon7:c.A1810G:p.T604A	rs61831150	1317955	Camptodactyly-arthropathy-coxa_vara-pericarditis_syndrome	MONDO:MONDO:0008828,MedGen:C1859690,OMIM:208250,Orphanet:ORPHA2848	criteria_provided,_single_submitter	Benign	1.19	T	D	B	B	U	P	L	T	N	0.159	T	T	.	0.07	.	.	0.035	T	T	T	T	T	T	0.352	4.882	0.385	N	N	-1.382	0.124	-1.541	0.093	0.278
chr1	186308857	186308857	A	G	exonic	PRG4	.	synonymous SNV	PRG4:NM_001127710:exon4:c.A2736G:p.P912P,PRG4:NM_001127709:exon5:c.A2859G:p.P953P,PRG4:NM_001127708:exon6:c.A3015G:p.P1005P,PRG4:NM_001303232:exon6:c.A3009G:p.P1003P,PRG4:NM_005807:exon7:c.A3138G:p.P1046P	rs3737940	508765	Camptodactyly-arthropathy-coxa_vara-pericarditis_syndrome|not_specified	MONDO:MONDO:0008828,MedGen:C1859690,OMIM:208250,Orphanet:ORPHA2848|MedGen:CN169374	criteria_provided,_single_submitter	Benign	.	.	.	.	.	.	.	.	.	.	.	.	.	.	.	.	.	.	.	.	.	.	.	.	.	.	.	.	.	.	.	.	.	.
chr1	186352110	186352110	C	T	exonic	TPR	.	nonsynonymous SNV	TPR:NM_003292:exon19:c.G2335A:p.V779I	rs61744267	.	.	.	.	.	5.2	T	T	D	B	D	P	L	T	N	0.195	T	T	T	0.078	.	.	0.288	T	T	T	T	T	D	3.039	23.5	0.998	D	D	0.438	4.587	0.497	5.132	1
chr1	186393987	186393987	C	G	exonic	ODR4	.	nonsynonymous SNV	ODR4:NM_001164246:exon8:c.C656G:p.S219C,ODR4:NM_017847:exon9:c.C752G:p.S251C	rs12084264	.	.	.	.	.	1.18	T	T	B	B	N	P	M	T	N	0.082	T	T	.	0.042	.	.	0.127	.	T	T	T	T	T	0.768	9.081	0.972	N	N	-0.389	1.408	-0.367	1.432	0.988
chr1	186977780	186977780	G	A	exonic	PLA2G4A	.	nonsynonymous SNV	PLA2G4A:NM_001311193:exon14:c.G1772A:p.R591K,PLA2G4A:NM_024420:exon16:c.G1952A:p.R651K	rs2307198	.	.	.	.	.	0.19	T	T	B	B	N	P	N	T	N	0.046	T	T	.	0.135	.	.	0.547	T	T	T	T	T	T	1.848	18.09	0.81	N	N	-0.725	0.771	-0.351	1.462	1
chr1	193105521	193105521	T	A	exonic	GLRX2	.	nonsynonymous SNV	GLRX2:NM_016066:exon1:c.A118T:p.R40W	rs10921310	.	.	.	.	.	0.16	T	T	B	B	N	P	.	T	N	0.022	T	T	.	0.038	.	.	0.187	.	.	T	T	T	T	1.125	13	0.606	N	N	-1.248	0.195	-1.326	0.193	1
chr1	196258396	196258396	A	G	exonic	KCNT2	.	synonymous SNV	KCNT2:NM_001287819:exon25:c.T2937C:p.D979D,KCNT2:NM_001287820:exon25:c.T2808C:p.D936D,KCNT2:NM_198503:exon26:c.T3009C:p.D1003D	rs977157	1220964	Developmental_and_epileptic_encephalopathy,_57|not_provided	MONDO:MONDO:0033366,MedGen:C4540411,OMIM:617771|MedGen:CN517202	criteria_provided,_multiple_submitters,_no_conflicts	Benign	.	.	.	.	.	.	.	.	.	.	.	.	.	.	.	.	.	.	.	.	.	.	.	.	.	.	.	.	.	.	.	.	.	.
chr1	196340393	196340393	C	T	exonic	KCNT2	.	synonymous SNV	KCNT2:NM_001287820:exon15:c.G1581A:p.S527S,KCNT2:NM_001287819:exon16:c.G1731A:p.S577S,KCNT2:NM_198503:exon16:c.G1731A:p.S577S	rs142546287	.	.	.	.	.	.	.	.	.	.	.	.	.	.	.	.	.	.	.	.	.	.	.	.	.	.	.	.	.	.	.	.	.	.	.	.	.	.	.
chr1	196685194	196685194	A	C	exonic	CFH	.	synonymous SNV	CFH:NM_000186:exon7:c.A921C:p.A307A,CFH:NM_001014975:exon7:c.A921C:p.A307A	rs1061147	279197	Basal_laminar_drusen|Atypical_hemolytic-uremic_syndrome_1|Factor_H_deficiency|Age-related_macular_degeneration_4|CFH-Related_Dense_Deposit_Disease_/_Membranoproliferative_Glomerulonephritis_Type_II|not_provided	MONDO:MONDO:0007472,MedGen:C0730295,OMIM:126700,SNOMED_CT:312926005|MONDO:MONDO:0009335,MedGen:C2749604,OMIM:235400|MONDO:MONDO:0012350,MedGen:C0398777,OMIM:609814,SNOMED_CT:234622003|MONDO:MONDO:0012540,MedGen:C1853147,OMIM:610698|MedGen:CN071292|MedGen:CN517202	criteria_provided,_multiple_submitters,_no_conflicts	Benign	.	.	.	.	.	.	.	.	.	.	.	.	.	.	.	.	.	.	.	.	.	.	.	.	.	.	.	.	.	.	.	.	.	.
chr1	196690107	196690107	C	T	exonic	CFH	.	nonsynonymous SNV	CFH:NM_000186:exon9:c.C1204T:p.H402Y,CFH:NM_001014975:exon9:c.C1204T:p.H402Y	rs1061170	278205	Basal_laminar_drusen|Atypical_hemolytic-uremic_syndrome_1|Factor_H_deficiency|Age-related_macular_degeneration_4|CFH-Related_Dense_Deposit_Disease_/_Membranoproliferative_Glomerulonephritis_Type_II|not_provided	MONDO:MONDO:0007472,MedGen:C0730295,OMIM:126700,SNOMED_CT:312926005|MONDO:MONDO:0009335,MedGen:C2749604,OMIM:235400|MONDO:MONDO:0012350,MedGen:C0398777,OMIM:609814,SNOMED_CT:234622003|MONDO:MONDO:0012540,MedGen:C1853147,OMIM:610698|MedGen:CN071292|MedGen:CN517202	criteria_provided,_multiple_submitters,_no_conflicts	Benign	0.17	T	T	B	B	.	P	.	T	N	0.087	T	T	.	0.086	.	.	0.162	T	T	T	T	T	T	-2.761	0.001	0.221	N	N	-2.769	0	-2.879	0	0.999
chr1	196788262	196788262	C	T	exonic	CFHR3	.	synonymous SNV	CFHR3:NM_021023:exon4:c.C477T:p.S159S	rs400344	1236879	not_specified|not_provided	MedGen:CN169374|MedGen:CN517202	criteria_provided,_single_submitter	Benign	.	.	.	.	.	.	.	.	.	.	.	.	.	.	.	.	.	.	.	.	.	.	.	.	.	.	.	.	.	.	.	.	.	.
chr1	196828162	196828162	G	C	exonic	CFHR1	.	nonsynonymous SNV	CFHR1:NM_001379310:exon3:c.G328C:p.E110Q,CFHR1:NM_001379311:exon3:c.G319C:p.E107Q,CFHR1:NM_001379312:exon3:c.G280C:p.E94Q,CFHR1:NM_001379306:exon4:c.G472C:p.E158Q,CFHR1:NM_001379307:exon4:c.G361C:p.E121Q,CFHR1:NM_001379308:exon4:c.G358C:p.E120Q,CFHR1:NM_001379309:exon4:c.G355C:p.E119Q,CFHR1:NM_002113:exon4:c.G523C:p.E175Q	rs388862	1233564	not_provided	MedGen:CN517202	criteria_provided,_single_submitter	Benign	0.17	T	T	B	B	.	P	L	T	N	0.042	T	T	.	0.067	.	.	0.863	.	T	T	T	T	T	0.454	6.012	0.546	N	N	-1.424	0.107	-1.467	0.121	0.023
chr1	196831948	196831948	A	T	exonic	CFHR1	.	synonymous SNV	CFHR1:NM_001379310:exon5:c.A747T:p.R249R,CFHR1:NM_001379311:exon5:c.A738T:p.R246R,CFHR1:NM_001379312:exon5:c.A699T:p.R233R,CFHR1:NM_001379306:exon6:c.A891T:p.R297R,CFHR1:NM_001379307:exon6:c.A780T:p.R260R,CFHR1:NM_001379308:exon6:c.A777T:p.R259R,CFHR1:NM_001379309:exon6:c.A774T:p.R258R,CFHR1:NM_002113:exon6:c.A942T:p.R314R	rs414628	1225508	not_specified|not_provided	MedGen:CN169374|MedGen:CN517202	criteria_provided,_single_submitter	Benign	.	.	.	.	.	.	.	.	.	.	.	.	.	.	.	.	.	.	.	.	.	.	.	.	.	.	.	.	.	.	.	.	.	.
chr1	196905226	196905226	G	T	exonic	CFHR4	.	nonsynonymous SNV	CFHR4:NM_001201550:exon3:c.G375T:p.E125D,CFHR4:NM_001201551:exon3:c.G372T:p.E124D	rs10801578	1223298	not_provided	MedGen:CN517202	criteria_provided,_single_submitter	Benign	0.15	T	T	.	.	.	P	N	T	N	0.009	T	T	.	0.042	.	.	0.061	.	T	T	T	T	T	-0.292	0.323	0.558	N	N	-1.217	0.215	-1.247	0.246	0
chr1	196907328	196907328	A	G	exonic	CFHR4	.	nonsynonymous SNV	CFHR4:NM_001201550:exon5:c.A629G:p.N210S,CFHR4:NM_001201551:exon5:c.A626G:p.N209S	rs7417769	1242635	not_provided	MedGen:CN517202	criteria_provided,_single_submitter	Benign	0.15	T	T	.	.	.	P	N	T	N	0.022	T	T	.	0.034	.	.	0.056	.	T	T	T	T	T	0.003	1.354	0.827	N	N	-1.099	0.307	-1.154	0.323	0
chr1	196951018	196951018	C	T	exonic	CFHR2	.	synonymous SNV	CFHR2:NM_005666:exon3:c.C420T:p.C140C	rs4085749	1220201	not_provided	MedGen:CN517202	criteria_provided,_single_submitter	Benign	.	.	.	.	.	.	.	.	.	.	.	.	.	.	.	.	.	.	.	.	.	.	.	.	.	.	.	.	.	.	.	.	.	.
chr1	197061071	197061071	T	C	exonic	F13B	.	synonymous SNV	F13B:NM_001994:exon4:c.A456G:p.T152T	rs5997	249588	Factor_XIII,_b_subunit,_deficiency_of|not_specified|not_provided	Human_Phenotype_Ontology:HP:0040234,MONDO:MONDO:0013190,MedGen:C2750481,OMIM:613235|MedGen:CN169374|MedGen:CN517202	criteria_provided,_multiple_submitters,_no_conflicts	Benign	.	.	.	.	.	.	.	.	.	.	.	.	.	.	.	.	.	.	.	.	.	.	.	.	.	.	.	.	.	.	.	.	.	.
chr1	197061891	197061891	C	T	exonic	F13B	.	nonsynonymous SNV	F13B:NM_001994:exon3:c.G344A:p.R115H	rs6003	31559	Factor_XIII,_b_subunit,_deficiency_of|Venous_thrombosis,_susceptibility_to|not_specified|not_provided	Human_Phenotype_Ontology:HP:0040234,MONDO:MONDO:0013190,MedGen:C2750481,OMIM:613235|MedGen:C4016042|MedGen:CN169374|MedGen:CN517202	criteria_provided,_multiple_submitters,_no_conflicts	Benign	0.19	T	T	B	B	N	P	N	T	N	0.018	T	T	.	0.037	.	.	0.164	T	T	T	T	T	T	-0.582	0.08	0.312	N	N	-1.379	0.126	-1.364	0.17	0
chr1	197101312	197101312	G	T	exonic	ASPM	.	nonsynonymous SNV	ASPM:NM_018136:exon18:c.C7939A:p.L2647I	rs3762271	34463	Primary_autosomal_recessive_microcephaly_5|not_specified|not_provided	MONDO:MONDO:0012106,MedGen:C1837501,OMIM:608716|MedGen:CN169374|MedGen:CN517202	criteria_provided,_multiple_submitters,_no_conflicts	Benign	2.19	T	T	D	P	N	P	M	T	N	0.177	T	T	.	0.203	.	.	.	T	T	T	T	T	T	0.969	11.23	0.924	N	N	-0.29	1.638	-0.532	1.151	0.759
chr1	197101567	197101567	T	C	exonic	ASPM	.	nonsynonymous SNV	ASPM:NM_018136:exon18:c.A7684G:p.S2562G	rs41310927	34457	Primary_autosomal_recessive_microcephaly_5|not_specified|not_provided	MONDO:MONDO:0012106,MedGen:C1837501,OMIM:608716|MedGen:CN169374|MedGen:CN517202	criteria_provided,_multiple_submitters,_no_conflicts	Benign	6.19	D	D	D	D	N	P	M	T	N	0.521	T	T	.	0.357	.	.	.	T	T	T	T	T	T	3.6	25	0.998	D	N	0.651	6.488	0.58	5.977	0.997
chr1	197101577	197101577	G	A	exonic	ASPM	.	synonymous SNV	ASPM:NM_018136:exon18:c.C7674T:p.I2558I	rs41308365	34456	Primary_autosomal_recessive_microcephaly_5|not_specified|not_provided	MONDO:MONDO:0012106,MedGen:C1837501,OMIM:608716|MedGen:CN169374|MedGen:CN517202	criteria_provided,_multiple_submitters,_no_conflicts	Benign	.	.	.	.	.	.	.	.	.	.	.	.	.	.	.	.	.	.	.	.	.	.	.	.	.	.	.	.	.	.	.	.	.	.
chr1	197101685	197101685	T	C	exonic	ASPM	.	synonymous SNV	ASPM:NM_018136:exon18:c.A7566G:p.L2522L	rs1412640	34454	Primary_autosomal_recessive_microcephaly_5|not_specified|not_provided	MONDO:MONDO:0012106,MedGen:C1837501,OMIM:608716|MedGen:CN169374|MedGen:CN517202	criteria_provided,_multiple_submitters,_no_conflicts	Benign	.	.	.	.	.	.	.	.	.	.	.	.	.	.	.	.	.	.	.	.	.	.	.	.	.	.	.	.	.	.	.	.	.	.
chr1	197101771	197101771	A	G	exonic	ASPM	.	nonsynonymous SNV	ASPM:NM_018136:exon18:c.T7480C:p.Y2494H	rs964201	34451	Primary_autosomal_recessive_microcephaly_5|not_specified	MONDO:MONDO:0012106,MedGen:C1837501,OMIM:608716|MedGen:CN169374	criteria_provided,_multiple_submitters,_no_conflicts	Benign	0.19	T	T	B	B	N	P	N	T	N	0.135	T	T	.	0.191	.	.	.	T	T	T	T	T	T	1.477	15.59	0.133	N	N	-0.901	0.519	-0.624	1.01	1
chr1	197103290	197103290	T	C	exonic	ASPM	.	synonymous SNV	ASPM:NM_018136:exon18:c.A5961G:p.Q1987Q	rs41310925	34445	Primary_autosomal_recessive_microcephaly_5|not_specified|not_provided	MONDO:MONDO:0012106,MedGen:C1837501,OMIM:608716|MedGen:CN169374|MedGen:CN517202	criteria_provided,_multiple_submitters,_no_conflicts	Benign	.	.	.	.	.	.	.	.	.	.	.	.	.	.	.	.	.	.	.	.	.	.	.	.	.	.	.	.	.	.	.	.	.	.
chr1	197104802	197104802	T	C	exonic	ASPM	.	synonymous SNV	ASPM:NM_018136:exon18:c.A4449G:p.K1483K	rs2878749	34438	Primary_autosomal_recessive_microcephaly_5|not_specified|not_provided	MONDO:MONDO:0012106,MedGen:C1837501,OMIM:608716|MedGen:CN169374|MedGen:CN517202	criteria_provided,_multiple_submitters,_no_conflicts	Benign	.	.	.	.	.	.	.	.	.	.	.	.	.	.	.	.	.	.	.	.	.	.	.	.	.	.	.	.	.	.	.	.	.	.
chr1	197122407	197122407	A	T	exonic	ASPM	.	synonymous SNV	ASPM:NM_001206846:exon14:c.T3579A:p.S1193S,ASPM:NM_018136:exon14:c.T3579A:p.S1193S	rs4915337	34430	Primary_autosomal_recessive_microcephaly_5|not_specified|not_provided	MONDO:MONDO:0012106,MedGen:C1837501,OMIM:608716|MedGen:CN169374|MedGen:CN517202	criteria_provided,_multiple_submitters,_no_conflicts	Benign	.	.	.	.	.	.	.	.	.	.	.	.	.	.	.	.	.	.	.	.	.	.	.	.	.	.	.	.	.	.	.	.	.	.
chr1	197143403	197143403	G	A	exonic	ASPM	.	synonymous SNV	ASPM:NM_001206846:exon3:c.C849T:p.S283S,ASPM:NM_018136:exon3:c.C849T:p.S283S	rs6677082	101786	Primary_autosomal_recessive_microcephaly_5|not_specified|not_provided	MONDO:MONDO:0012106,MedGen:C1837501,OMIM:608716|MedGen:CN169374|MedGen:CN517202	criteria_provided,_multiple_submitters,_no_conflicts	Benign	.	.	.	.	.	.	.	.	.	.	.	.	.	.	.	.	.	.	.	.	.	.	.	.	.	.	.	.	.	.	.	.	.	.
chr1	197421238	197421238	A	G	exonic	CRB1	.	synonymous SNV	CRB1:NM_001193640:exon4:c.A1074G:p.L358L,CRB1:NM_001257966:exon6:c.A1410G:p.L470L,CRB1:NM_201253:exon6:c.A1410G:p.L470L,CRB1:NM_001257965:exon8:c.A1203G:p.L401L	rs3902057	177648	Pigmented_paravenous_chorioretinal_atrophy|Retinitis_pigmentosa_12|Leber_congenital_amaurosis_8|Leber_congenital_amaurosis|not_specified	MONDO:MONDO:0008246,MedGen:C1868310,OMIM:172870,Orphanet:ORPHA251295|MONDO:MONDO:0010818,MedGen:C1838647,OMIM:600105|MONDO:MONDO:0013453,MedGen:C3151202,OMIM:613835|MONDO:MONDO:0018998,MeSH:D057130,MedGen:C0339527,OMIM:PS204000,Orphanet:ORPHA65,SNOMED_CT:193413001|MedGen:CN169374	criteria_provided,_multiple_submitters,_no_conflicts	Benign	.	.	.	.	.	.	.	.	.	.	.	.	.	.	.	.	.	.	.	.	.	.	.	.	.	.	.	.	.	.	.	.	.	.
chr1	197511797	197511797	C	T	exonic	DENND1B	.	synonymous SNV	DENND1B:NM_001195215:exon22:c.G1746A:p.Q582Q	rs12142127	.	.	.	.	.	.	.	.	.	.	.	.	.	.	.	.	.	.	.	.	.	.	.	.	.	.	.	.	.	.	.	.	.	.	.	.	.	.	.
chr1	197511856	197511856	C	T	exonic	DENND1B	.	nonsynonymous SNV	DENND1B:NM_001195215:exon22:c.G1687A:p.G563S	rs10494755	.	.	.	.	.	3.11	.	D	.	.	U	.	.	.	.	0.171	T	T	.	0.117	.	.	.	T	.	T	T	T	T	2.5	22.4	0.998	D	D	0.483	4.904	0.543	5.572	1
chr1	197905819	197905819	T	C	exonic	C1orf53	.	synonymous SNV	C1orf53:NM_001024594:exon2:c.T288C:p.D96D	rs2270763	.	.	.	.	.	.	.	.	.	.	.	.	.	.	.	.	.	.	.	.	.	.	.	.	.	.	.	.	.	.	.	.	.	.	.	.	.	.	.
chr1	197927598	197927598	T	C	exonic	LHX9	.	synonymous SNV	LHX9:NM_001370213:exon4:c.T741C:p.N247N,LHX9:NM_020204:exon4:c.T741C:p.N247N,LHX9:NM_001014434:exon5:c.T714C:p.N238N	rs12046958	.	.	.	.	.	.	.	.	.	.	.	.	.	.	.	.	.	.	.	.	.	.	.	.	.	.	.	.	.	.	.	.	.	.	.	.	.	.	.
chr1	200565120	200565120	C	T	exonic	KIF14	.	synonymous SNV	KIF14:NM_001305792:exon23:c.G2547A:p.E849E,KIF14:NM_014875:exon25:c.G4020A:p.E1340E	rs7543730	1280731	Meckel_syndrome_12|Microcephaly_20,_primary,_autosomal_recessive|not_provided	MONDO:MONDO:0014552,MedGen:C4015701,OMIM:616258,Orphanet:ORPHA439897|MONDO:MONDO:0054761,MedGen:C4693572,OMIM:617914|MedGen:CN517202	criteria_provided,_multiple_submitters,_no_conflicts	Benign	.	.	.	.	.	.	.	.	.	.	.	.	.	.	.	.	.	.	.	.	.	.	.	.	.	.	.	.	.	.	.	.	.	.
chr1	200589235	200589235	T	C	exonic	KIF14	.	synonymous SNV	KIF14:NM_001305792:exon16:c.A1623G:p.E541E,KIF14:NM_014875:exon18:c.A3096G:p.E1032E	rs6665951	1277804	Meckel_syndrome_12|Microcephaly_20,_primary,_autosomal_recessive|not_provided	MONDO:MONDO:0014552,MedGen:C4015701,OMIM:616258,Orphanet:ORPHA439897|MONDO:MONDO:0054761,MedGen:C4693572,OMIM:617914|MedGen:CN517202	criteria_provided,_multiple_submitters,_no_conflicts	Benign	.	.	.	.	.	.	.	.	.	.	.	.	.	.	.	.	.	.	.	.	.	.	.	.	.	.	.	.	.	.	.	.	.	.
chr1	200649110	200649110	T	C	exonic	DDX59	.	synonymous SNV	DDX59:NM_001320182:exon3:c.A1089G:p.S363S,DDX59:NM_001349803:exon5:c.A1179G:p.S393S,DDX59:NM_001031725:exon6:c.A1431G:p.S477S,DDX59:NM_001320181:exon6:c.A1431G:p.S477S,DDX59:NM_001349799:exon6:c.A1431G:p.S477S,DDX59:NM_001349800:exon6:c.A1431G:p.S477S,DDX59:NM_001349801:exon6:c.A1431G:p.S477S,DDX59:NM_001349802:exon6:c.A1431G:p.S477S	rs6665604	1245406	Orofaciodigital_syndrome_V|not_provided	MONDO:MONDO:0008267,MedGen:C1868118,OMIM:174300,Orphanet:ORPHA2919|MedGen:CN517202	criteria_provided,_multiple_submitters,_no_conflicts	Benign	.	.	.	.	.	.	.	.	.	.	.	.	.	.	.	.	.	.	.	.	.	.	.	.	.	.	.	.	.	.	.	.	.	.
chr1	200911850	200911850	C	T	exonic	INAVA	.	nonsynonymous SNV	INAVA:NM_001142569:exon9:c.C1357T:p.R453C,INAVA:NM_001367289:exon9:c.C1357T:p.R453C,INAVA:NM_001367290:exon9:c.C820T:p.R274C,INAVA:NM_018265:exon9:c.C1612T:p.R538C	rs296520	696372	not_provided	MedGen:CN517202	criteria_provided,_single_submitter	Benign	0.17	T	T	B	B	N	P	.	T	N	0.075	T	T	.	0.016	.	.	2.237	.	T	T	T	T	T	0.999	11.61	0.317	N	N	-1.43	0.105	-1.413	0.145	0.998
chr1	200912044	200912044	C	A	exonic	INAVA	.	synonymous SNV	INAVA:NM_001142569:exon9:c.C1551A:p.R517R,INAVA:NM_001367289:exon9:c.C1551A:p.R517R,INAVA:NM_001367290:exon9:c.C1014A:p.R338R,INAVA:NM_018265:exon9:c.C1806A:p.R602R	rs296521	.	.	.	.	.	.	.	.	.	.	.	.	.	.	.	.	.	.	.	.	.	.	.	.	.	.	.	.	.	.	.	.	.	.	.	.	.	.	.
chr1	201043469	201043469	G	A	exonic	CACNA1S	.	synonymous SNV	CACNA1S:NM_000069:exon40:c.C4860T:p.P1620P	rs41267497	249602	Malignant_hyperthermia,_susceptibility_to,_5|Hypokalemic_periodic_paralysis_1|not_specified	MONDO:MONDO:0011163,MedGen:C1866077,OMIM:601887|MONDO:MONDO:0042979,MedGen:C3714580,OMIM:170400|MedGen:CN169374	criteria_provided,_multiple_submitters,_no_conflicts	Benign	.	.	.	.	.	.	.	.	.	.	.	.	.	.	.	.	.	.	.	.	.	.	.	.	.	.	.	.	.	.	.	.	.	.
chr1	201054555	201054555	G	A	exonic	CACNA1S	.	synonymous SNV	CACNA1S:NM_000069:exon29:c.C3616T:p.L1206L	rs148105111	515459	Malignant_hyperthermia,_susceptibility_to,_5|Hypokalemic_periodic_paralysis_1|not_provided	MONDO:MONDO:0011163,MedGen:C1866077,OMIM:601887|MONDO:MONDO:0042979,MedGen:C3714580,OMIM:170400|MedGen:CN517202	criteria_provided,_multiple_submitters,_no_conflicts	Benign/Likely_benign	.	.	.	.	.	.	.	.	.	.	.	.	.	.	.	.	.	.	.	.	.	.	.	.	.	.	.	.	.	.	.	.	.	.
chr1	201091737	201091737	G	A	exonic	CACNA1S	.	synonymous SNV	CACNA1S:NM_000069:exon5:c.C597T:p.I199I	rs2296383	249654	Malignant_hyperthermia,_susceptibility_to,_5|Hypokalemic_periodic_paralysis_1|not_specified|not_provided	MONDO:MONDO:0011163,MedGen:C1866077,OMIM:601887|MONDO:MONDO:0042979,MedGen:C3714580,OMIM:170400|MedGen:CN169374|MedGen:CN517202	criteria_provided,_multiple_submitters,_no_conflicts	Benign	.	.	.	.	.	.	.	.	.	.	.	.	.	.	.	.	.	.	.	.	.	.	.	.	.	.	.	.	.	.	.	.	.	.
chr1	201153819	201153819	T	G	exonic	TMEM9	.	synonymous SNV	TMEM9:NM_001288571:exon2:c.A105C:p.T35T	rs1925361	.	.	.	.	.	.	.	.	.	.	.	.	.	.	.	.	.	.	.	.	.	.	.	.	.	.	.	.	.	.	.	.	.	.	.	.	.	.	.
chr1	201205087	201205087	C	A	exonic	IGFN1	.	nonsynonymous SNV	IGFN1:NM_001164586:exon11:c.C922A:p.P308T,IGFN1:NM_001367841:exon11:c.C922A:p.P308T	rs11584104	.	.	.	.	.	6.16	D	D	.	.	.	D	M	T	D	0.318	T	T	.	0.426	.	.	.	T	T	T	T	T	T	2.054	19.66	0.996	D	N	0.254	3.553	0.226	3.311	0.005
chr1	201206099	201206099	C	A	exonic	IGFN1	.	nonsynonymous SNV	IGFN1:NM_001164586:exon12:c.C1206A:p.D402E,IGFN1:NM_001367841:exon12:c.C1206A:p.D402E	rs832156	.	.	.	.	.	0.15	T	T	.	.	.	P	.	T	N	0.018	T	T	.	0.201	.	.	.	T	T	T	T	T	T	1.784	17.61	0.252	N	N	-0.495	1.187	-0.474	1.244	0
chr1	201206146	201206146	A	G	exonic	IGFN1	.	nonsynonymous SNV	IGFN1:NM_001164586:exon12:c.A1253G:p.Q418R	rs9651057	.	.	.	.	.	0.14	T	T	.	.	.	P	.	T	N	0.037	T	T	.	0.023	.	.	.	T	.	T	T	T	T	0.725	8.681	0.921	N	N	-1.01	0.393	-1.134	0.342	0
chr1	201206587	201206587	G	T	exonic	IGFN1	.	nonsynonymous SNV	IGFN1:NM_001164586:exon12:c.G1694T:p.R565L	rs1341631	.	.	.	.	.	0.14	T	T	.	.	.	P	.	T	N	0.021	T	T	.	0.021	.	.	.	T	.	T	T	T	T	-1.03	0.006	0.767	N	N	-2.067	0.006	-2.249	0.004	0.984
chr1	201206890	201206890	A	G	exonic	IGFN1	.	nonsynonymous SNV	IGFN1:NM_001164586:exon12:c.A1997G:p.D666G	rs10753895	.	.	.	.	.	0.14	T	T	.	.	.	P	.	T	N	0.027	T	T	.	0.03	.	.	.	T	.	T	T	T	T	-0.113	0.778	0.73	N	N	-0.993	0.412	-1.112	0.364	0
chr1	201386394	201386394	T	C	exonic	LAD1	.	nonsynonymous SNV	LAD1:NM_005558:exon3:c.A967G:p.K323E	rs4128458	.	.	.	.	.	0.19	T	T	B	B	N	P	N	T	N	0.038	T	T	.	0.05	.	.	0.146	T	T	T	T	T	T	0.915	10.6	0.227	N	N	-1.437	0.102	-1.315	0.199	1
chr1	201891498	201891498	A	G	exonic	SHISA4	.	nonsynonymous SNV	SHISA4:NM_198149:exon4:c.A477G:p.I159M	rs2250377	.	.	.	.	.	0.19	T	T	B	B	N	P	N	T	N	0.042	T	T	.	0.069	.	.	0.241	T	T	T	T	T	T	1.824	17.91	0.88	N	N	-0.505	1.168	-0.265	1.637	1
chr1	201989506	201989506	C	T	exonic	RNPEP	.	synonymous SNV	RNPEP:NM_001319182:exon3:c.C319T:p.L107L,RNPEP:NM_020216:exon3:c.C712T:p.L238L	rs147777734	.	.	.	.	.	.	.	.	.	.	.	.	.	.	.	.	.	.	.	.	.	.	.	.	.	.	.	.	.	.	.	.	.	.	.	.	.	.	.
chr1	202001434	202001434	T	C	exonic	RNPEP	.	synonymous SNV	RNPEP:NM_001319183:exon6:c.T393C:p.V131V,RNPEP:NM_001319184:exon6:c.T393C:p.V131V,RNPEP:NM_001319182:exon7:c.T870C:p.V290V,RNPEP:NM_020216:exon7:c.T1263C:p.V421V	rs4332408	.	.	.	.	.	.	.	.	.	.	.	.	.	.	.	.	.	.	.	.	.	.	.	.	.	.	.	.	.	.	.	.	.	.	.	.	.	.	.
chr1	202123204	202123204	C	G	exonic	GPR37L1	.	nonsynonymous SNV	GPR37L1:NM_004767:exon1:c.C241G:p.P81A	rs3795594	.	.	.	.	.	0.18	T	T	B	B	N	P	.	T	N	0.026	T	T	.	0.169	.	.	0.15	T	T	T	T	T	T	0.259	3.806	0.907	N	N	-0.866	0.564	-0.86	0.674	0.955
chr1	202123232	202123232	G	A	exonic	GPR37L1	.	nonsynonymous SNV	GPR37L1:NM_004767:exon1:c.G269A:p.G90D	rs3795595	.	.	.	.	.	0.18	T	T	B	B	N	P	.	T	N	0.022	T	T	.	0.149	.	.	0.204	T	T	T	T	T	T	0.274	3.985	0.109	N	N	-1.39	0.121	-1.312	0.201	0.952
chr1	202123287	202123287	A	G	exonic	GPR37L1	.	synonymous SNV	GPR37L1:NM_004767:exon1:c.A324G:p.G108G	rs3795596	.	.	.	.	.	.	.	.	.	.	.	.	.	.	.	.	.	.	.	.	.	.	.	.	.	.	.	.	.	.	.	.	.	.	.	.	.	.	.
chr1	202123452	202123452	T	C	exonic	GPR37L1	.	synonymous SNV	GPR37L1:NM_004767:exon1:c.T489C:p.S163S	rs7516762	.	.	.	.	.	.	.	.	.	.	.	.	.	.	.	.	.	.	.	.	.	.	.	.	.	.	.	.	.	.	.	.	.	.	.	.	.	.	.
chr1	202318078	202318078	T	C	exonic	LGR6	.	nonsynonymous SNV	LGR6:NM_001017404:exon16:c.T1358C:p.V453A,LGR6:NM_001017403:exon18:c.T1775C:p.V592A,LGR6:NM_021636:exon18:c.T1619C:p.V540A	rs788795	.	.	.	.	.	1.19	T	T	B	B	N	P	N	D	N	0.063	T	T	.	0.135	.	.	0.314	T	T	T	T	T	T	-0.619	0.066	0.52	N	N	-1.374	0.128	-1.36	0.173	0.999
chr1	202318409	202318409	G	A	exonic	LGR6	.	synonymous SNV	LGR6:NM_001017404:exon16:c.G1689A:p.A563A,LGR6:NM_001017403:exon18:c.G2106A:p.A702A,LGR6:NM_021636:exon18:c.G1950A:p.A650A	rs788794	.	.	.	.	.	.	.	.	.	.	.	.	.	.	.	.	.	.	.	.	.	.	.	.	.	.	.	.	.	.	.	.	.	.	.	.	.	.	.
chr1	202318685	202318685	T	C	exonic	LGR6	.	synonymous SNV	LGR6:NM_001017404:exon16:c.T1965C:p.F655F,LGR6:NM_001017403:exon18:c.T2382C:p.F794F,LGR6:NM_021636:exon18:c.T2226C:p.F742F	rs788793	.	.	.	.	.	.	.	.	.	.	.	.	.	.	.	.	.	.	.	.	.	.	.	.	.	.	.	.	.	.	.	.	.	.	.	.	.	.	.
chr1	202736327	202736327	G	C	exonic	KDM5B	.	synonymous SNV	KDM5B:NM_001347591:exon20:c.C3015G:p.P1005P,KDM5B:NM_006618:exon21:c.C3150G:p.P1050P,KDM5B:NM_001314042:exon22:c.C3258G:p.P1086P	rs1141109	1259625	Intellectual_disability,_autosomal_recessive_65|not_provided	MONDO:MONDO:0020850,MedGen:C4748219,OMIM:618109|MedGen:CN517202	criteria_provided,_multiple_submitters,_no_conflicts	Benign	.	.	.	.	.	.	.	.	.	.	.	.	.	.	.	.	.	.	.	.	.	.	.	.	.	.	.	.	.	.	.	.	.	.
chr1	202746156	202746156	G	A	exonic	KDM5B	.	synonymous SNV	KDM5B:NM_001347591:exon14:c.C2049T:p.Y683Y,KDM5B:NM_006618:exon15:c.C2184T:p.Y728Y,KDM5B:NM_001314042:exon16:c.C2292T:p.Y764Y	rs1141108	1283438	Intellectual_disability,_autosomal_recessive_65|not_provided	MONDO:MONDO:0020850,MedGen:C4748219,OMIM:618109|MedGen:CN517202	criteria_provided,_multiple_submitters,_no_conflicts	Benign	.	.	.	.	.	.	.	.	.	.	.	.	.	.	.	.	.	.	.	.	.	.	.	.	.	.	.	.	.	.	.	.	.	.
chr1	202749074	202749074	G	A	exonic	KDM5B	.	synonymous SNV	KDM5B:NM_001347591:exon13:c.C1752T:p.H584H,KDM5B:NM_006618:exon14:c.C1887T:p.H629H,KDM5B:NM_001314042:exon15:c.C1995T:p.H665H	rs1892164	1290225	Intellectual_disability,_autosomal_recessive_65	MONDO:MONDO:0020850,MedGen:C4748219,OMIM:618109	criteria_provided,_single_submitter	Benign	.	.	.	.	.	.	.	.	.	.	.	.	.	.	.	.	.	.	.	.	.	.	.	.	.	.	.	.	.	.	.	.	.	.
chr1	202764110	202764110	C	T	exonic	KDM5B	.	synonymous SNV	KDM5B:NM_001347591:exon5:c.G612A:p.T204T,KDM5B:NM_006618:exon6:c.G747A:p.T249T,KDM5B:NM_001314042:exon7:c.G855A:p.T285T	rs3196669	1290226	Intellectual_disability,_autosomal_recessive_65|not_provided	MONDO:MONDO:0020850,MedGen:C4748219,OMIM:618109|MedGen:CN517202	criteria_provided,_multiple_submitters,_no_conflicts	Benign	.	.	.	.	.	.	.	.	.	.	.	.	.	.	.	.	.	.	.	.	.	.	.	.	.	.	.	.	.	.	.	.	.	.
chr1	203008681	203008681	G	A	exonic	TMEM183A	.	nonsynonymous SNV	TMEM183A:NM_001322958:exon2:c.G148A:p.A50T,TMEM183A:NM_001322959:exon2:c.G148A:p.A50T,TMEM183A:NM_001322955:exon3:c.G238A:p.A80T,TMEM183A:NM_001322956:exon3:c.G238A:p.A80T,TMEM183A:NM_001322957:exon3:c.G238A:p.A80T,TMEM183A:NM_138391:exon3:c.G238A:p.A80T	rs6678040	.	.	.	.	.	1.19	T	T	B	B	N	P	N	T	N	0.032	T	T	.	0.133	.	.	0.553	T	T	T	T	T	T	1.819	17.87	0.913	D	N	-0.44	1.298	-0.22	1.739	1
chr1	203059243	203059243	G	T	exonic	PPFIA4	.	nonsynonymous SNV	PPFIA4:NM_001304331:exon20:c.G2473T:p.A825S,PPFIA4:NM_001304332:exon20:c.G2473T:p.A825S	rs61732315	.	.	.	.	.	4.19	T	T	P	P	D	P	M	T	N	0.525	T	T	.	0.151	.	.	0.498	T	T	T	T	T	T	2.748	22.9	0.997	D	D	0.382	4.236	0.462	4.828	1
chr1	203174597	203174597	G	C	exonic	MYBPH	.	nonsynonymous SNV	MYBPH:NM_004997:exon3:c.C341G:p.A114G	rs2642531	.	.	.	.	.	3.2	T	D	B	B	N	P	L	T	N	0.064	T	T	D	0.072	.	.	0.138	T	T	T	T	T	T	1.507	15.78	0.985	D	N	-0.474	1.229	-0.325	1.514	1
chr1	203179505	203179505	A	G	exonic	CHI3L1	.	synonymous SNV	CHI3L1:NM_001276:exon10:c.T1092C:p.C364C	rs4950927	.	.	.	.	.	.	.	.	.	.	.	.	.	.	.	.	.	.	.	.	.	.	.	.	.	.	.	.	.	.	.	.	.	.	.	.	.	.	.
chr1	203183673	203183673	T	C	exonic	CHI3L1	.	nonsynonymous SNV	CHI3L1:NM_001276:exon5:c.A433G:p.R145G	rs880633	.	.	.	.	.	5.19	D	D	P	B	D	P	L	T	D	0.085	T	T	.	0.098	.	.	0.226	T	T	T	T	T	T	3.006	23.4	0.989	D	N	0.176	3.197	0.166	3.022	1
chr1	203216965	203216965	G	C	exonic	CHIT1	.	nonsynonymous SNV	CHIT1:NM_001256125:exon10:c.C1268G:p.A423G,CHIT1:NM_003465:exon11:c.C1325G:p.A442G	rs1065761	278473	Chitotriosidase_deficiency|not_provided	MONDO:MONDO:0013586,MedGen:C3279902,OMIM:614122|MedGen:CN517202	criteria_provided,_multiple_submitters,_no_conflicts	Benign	0.19	T	T	B	B	N	P	N	T	N	0.098	T	T	.	0.022	.	.	0.093	T	T	T	T	T	T	0.647	7.963	0.788	N	N	-1.096	0.31	-0.965	0.533	1
chr1	203225058	203225058	C	T	exonic	CHIT1	.	nonsynonymous SNV	CHIT1:NM_003465:exon4:c.G304A:p.G102S	rs2297950	24565	Chitotriosidase_deficiency|not_provided	MONDO:MONDO:0013586,MedGen:C3279902,OMIM:614122|MedGen:CN517202	criteria_provided,_multiple_submitters,_no_conflicts	Benign	9.19	D	D	D	D	D	P	L	T	D	0.196	T	T	.	0.235	.	.	0.457	T	T	T	T	T	D	3.854	26.1	0.998	D	D	0.326	3.916	0.208	3.222	1
chr1	203348034	203348034	C	T	exonic	FMOD	.	synonymous SNV	FMOD:NM_002023:exon2:c.G237A:p.E79E	rs7543148	.	.	.	.	.	.	.	.	.	.	.	.	.	.	.	.	.	.	.	.	.	.	.	.	.	.	.	.	.	.	.	.	.	.	.	.	.	.	.
chr1	203683316	203683316	A	G	exonic	ATP2B4	.	synonymous SNV	ATP2B4:NM_001001396:exon2:c.A111G:p.S37S,ATP2B4:NM_001365783:exon2:c.A111G:p.S37S,ATP2B4:NM_001365784:exon2:c.A111G:p.S37S,ATP2B4:NM_001684:exon2:c.A111G:p.S37S	rs1419114	.	.	.	.	.	.	.	.	.	.	.	.	.	.	.	.	.	.	.	.	.	.	.	.	.	.	.	.	.	.	.	.	.	.	.	.	.	.	.
chr1	203773994	203773994	G	A	exonic	LAX1	.	synonymous SNV	LAX1:NM_001136190:exon5:c.G462A:p.S154S,LAX1:NM_001282878:exon5:c.G282A:p.S94S,LAX1:NM_017773:exon5:c.G510A:p.S170S	rs3820194	.	.	.	.	.	.	.	.	.	.	.	.	.	.	.	.	.	.	.	.	.	.	.	.	.	.	.	.	.	.	.	.	.	.	.	.	.	.	.
chr1	203774525	203774525	C	T	exonic	LAX1	.	synonymous SNV	LAX1:NM_001136190:exon5:c.C993T:p.D331D,LAX1:NM_001282878:exon5:c.C813T:p.D271D,LAX1:NM_017773:exon5:c.C1041T:p.D347D	rs3766748	.	.	.	.	.	.	.	.	.	.	.	.	.	.	.	.	.	.	.	.	.	.	.	.	.	.	.	.	.	.	.	.	.	.	.	.	.	.	.
chr1	203797699	203797699	T	C	exonic	ZBED6	.	synonymous SNV	ZBED6:NM_001174108:exon1:c.T177C:p.P59P	rs872032	.	.	.	.	.	.	.	.	.	.	.	.	.	.	.	.	.	.	.	.	.	.	.	.	.	.	.	.	.	.	.	.	.	.	.	.	.	.	.
chr1	203798694	203798694	T	G	exonic	ZBED6	.	nonsynonymous SNV	ZBED6:NM_001174108:exon1:c.T1172G:p.L391R	rs6697388	.	.	.	.	.	0.15	T	T	.	.	.	P	L	.	N	0.052	T	T	.	0.024	.	.	.	T	T	T	T	T	T	0.641	7.907	0.844	N	N	-0.839	0.6	-0.975	0.521	1
chr1	203818572	203818572	T	C	exonic	ZC3H11A	.	synonymous SNV	ZC3H11A:NM_001376336:exon3:c.T57C:p.G19G,ZC3H11A:NM_001350264:exon4:c.T57C:p.G19G,ZC3H11A:NM_001376342:exon4:c.T57C:p.G19G,ZC3H11A:NM_001376349:exon4:c.T57C:p.G19G,ZC3H11A:NM_001376350:exon4:c.T57C:p.G19G,ZC3H11A:NM_001376360:exon4:c.T57C:p.G19G,ZC3H11A:NM_001376364:exon4:c.T57C:p.G19G,ZC3H11A:NM_001376365:exon4:c.T57C:p.G19G,ZC3H11A:NM_001376366:exon4:c.T57C:p.G19G,ZC3H11A:NM_001350263:exon5:c.T…	rs4951260	.	.	.	.	.	.	.	.	.	.	.	.	.	.	.	.	.	.	.	.	.	.	.	.	.	.	.	.	.	.	.	.	.	.	.	.	.	.	.
chr1	204268288	204268288	C	T	exonic	PLEKHA6	.	nonsynonymous SNV	PLEKHA6:NM_014935:exon4:c.G127A:p.V43I	rs10900571	.	.	.	.	.	0.19	T	T	B	B	N	P	N	T	N	0.053	T	T	.	0.032	.	.	0.084	T	T	T	T	T	T	0.861	10.02	0.942	N	N	-0.948	0.463	-0.735	0.85	1
chr1	204427702	204427702	G	A	exonic	PIK3C2B	.	synonymous SNV	PIK3C2B:NM_001377334:exon31:c.C4533T:p.S1511S,PIK3C2B:NM_002646:exon33:c.C4533T:p.S1511S,PIK3C2B:NM_001377335:exon34:c.C4449T:p.S1483S	rs17334387	.	.	.	.	.	.	.	.	.	.	.	.	.	.	.	.	.	.	.	.	.	.	.	.	.	.	.	.	.	.	.	.	.	.	.	.	.	.	.
chr1	204429933	204429933	A	G	exonic	PIK3C2B	.	synonymous SNV	PIK3C2B:NM_001377334:exon29:c.T4386C:p.P1462P,PIK3C2B:NM_002646:exon31:c.T4386C:p.P1462P,PIK3C2B:NM_001377335:exon32:c.T4302C:p.P1434P	rs2271419	.	.	.	.	.	.	.	.	.	.	.	.	.	.	.	.	.	.	.	.	.	.	.	.	.	.	.	.	.	.	.	.	.	.	.	.	.	.	.
chr1	204617919	204617919	G	A	exonic	LRRN2	.	nonsynonymous SNV	LRRN2:NM_201630:exon2:c.C2074T:p.P692S,LRRN2:NM_006338:exon3:c.C2074T:p.P692S	rs11588857	.	.	.	.	.	1.19	T	T	B	B	N	P	L	T	N	0.084	T	T	.	0.04	.	.	0.576	T	T	T	T	T	T	2.306	21.6	0.997	D	N	-0.274	1.678	-0.042	2.222	1
chr1	204618112	204618112	G	A	exonic	LRRN2	.	synonymous SNV	LRRN2:NM_201630:exon2:c.C1881T:p.D627D,LRRN2:NM_006338:exon3:c.C1881T:p.D627D	rs3747632	.	.	.	.	.	.	.	.	.	.	.	.	.	.	.	.	.	.	.	.	.	.	.	.	.	.	.	.	.	.	.	.	.	.	.	.	.	.	.
chr1	204618441	204618441	G	C	exonic	LRRN2	.	nonsynonymous SNV	LRRN2:NM_201630:exon2:c.C1552G:p.L518V,LRRN2:NM_006338:exon3:c.C1552G:p.L518V	rs3747631	.	.	.	.	.	1.19	T	T	B	B	N	P	N	T	N	0.047	T	T	.	0.059	.	.	0.469	T	T	T	T	T	T	1.603	16.39	0.846	D	N	-0.69	0.829	-0.49	1.219	1
chr1	204619012	204619012	G	A	exonic	LRRN2	.	synonymous SNV	LRRN2:NM_201630:exon2:c.C981T:p.H327H,LRRN2:NM_006338:exon3:c.C981T:p.H327H	rs3747630	.	.	.	.	.	.	.	.	.	.	.	.	.	.	.	.	.	.	.	.	.	.	.	.	.	.	.	.	.	.	.	.	.	.	.	.	.	.	.
chr1	204619973	204619973	G	A	exonic	LRRN2	.	nonsynonymous SNV	LRRN2:NM_201630:exon2:c.C20T:p.P7L,LRRN2:NM_006338:exon3:c.C20T:p.P7L	rs3789044	.	.	.	.	.	0.19	T	T	B	B	N	P	N	T	N	0.083	T	T	.	0.033	.	.	0.447	T	T	T	T	T	T	1.273	14.19	0.653	N	N	-0.555	1.072	-0.354	1.457	1
chr1	204997300	204997300	C	G	exonic	NFASC	.	nonsynonymous SNV	NFASC:NM_001005388:exon25:c.C2913G:p.I971M,NFASC:NM_001378329:exon27:c.C3234G:p.I1078M	rs2802808	.	.	.	.	.	2.18	D	D	B	B	N	P	.	T	N	0.21	T	T	.	0.069	.	.	0.378	T	T	T	T	T	T	0.782	9.212	0.966	N	N	-0.528	1.122	-0.507	1.191	0.993
chr1	205058609	205058609	G	A	exonic	CNTN2	.	nonsynonymous SNV	CNTN2:NM_001346083:exon5:c.G433A:p.A145T,CNTN2:NM_005076:exon5:c.G433A:p.A145T	rs2275697	1153425	Epilepsy,_familial_adult_myoclonic,_5	MONDO:MONDO:0014167,MedGen:C3809374,OMIM:615400	criteria_provided,_single_submitter	Benign	1.19	T	T	B	B	N	P	M	T	N	0.023	T	T	.	0.176	.	.	0.407	T	T	T	T	T	T	1.498	15.72	0.98	N	N	-0.543	1.093	-0.472	1.248	0.003
chr1	205061988	205061988	C	T	exonic	CNTN2	.	nonsynonymous SNV	CNTN2:NM_001346083:exon9:c.C1097T:p.P366L,CNTN2:NM_005076:exon9:c.C1097T:p.P366L	rs2229866	789914	Epilepsy,_familial_adult_myoclonic,_5	MONDO:MONDO:0014167,MedGen:C3809374,OMIM:615400	criteria_provided,_multiple_submitters,_no_conflicts	Benign	4.19	T	T	B	B	D	P	N	T	D	0.097	T	T	.	0.146	.	.	0.438	T	T	T	T	T	T	2.727	22.9	0.997	D	D	0.101	2.891	0.238	3.373	1
chr1	205083811	205083811	G	A	exonic	TMEM81	.	synonymous SNV	TMEM81:NM_203376:exon1:c.C510T:p.L170L	rs4950979	.	.	.	.	.	.	.	.	.	.	.	.	.	.	.	.	.	.	.	.	.	.	.	.	.	.	.	.	.	.	.	.	.	.	.	.	.	.	.
chr1	205084091	205084091	C	T	exonic	TMEM81	.	nonsynonymous SNV	TMEM81:NM_203376:exon1:c.G230A:p.R77Q	rs4951168	.	.	.	.	.	0.19	T	T	B	B	N	P	N	T	N	0.029	T	T	.	0.097	.	.	0.078	T	T	T	T	T	T	1.424	15.24	0.753	N	N	-1.004	0.4	-0.753	0.825	0.366
chr1	205161285	205161285	A	G	exonic	DSTYK	.	nonsynonymous SNV	DSTYK:NM_015375:exon7:c.T1921C:p.C641R,DSTYK:NM_199462:exon7:c.T1921C:p.C641R	rs3851294	249675	Congenital_anomalies_of_kidney_and_urinary_tract_1,_susceptibility_to|Hereditary_spastic_paraplegia_23|not_specified|not_provided	Gene:100034704,MONDO:MONDO:0012561,MedGen:C1835826,OMIM:610805|MONDO:MONDO:0010046,MedGen:C0796019,OMIM:270750,Orphanet:ORPHA101003|MedGen:CN169374|MedGen:CN517202	criteria_provided,_multiple_submitters,_no_conflicts	Benign	0.19	T	T	B	B	N	P	N	T	N	0.261	T	T	.	0.207	.	.	0.639	T	T	T	T	T	T	2.828	23.1	0.55	N	N	-0.616	0.959	-0.334	1.495	0.971
chr1	205269147	205269147	A	G	exonic	TMCC2	.	synonymous SNV	TMCC2:NM_001297611:exon2:c.A270G:p.A90A,TMCC2:NM_001297613:exon2:c.A225G:p.A75A,TMCC2:NM_001331034:exon2:c.A360G:p.A120A,TMCC2:NM_001242925:exon3:c.A711G:p.A237A,TMCC2:NM_001375651:exon3:c.A711G:p.A237A,TMCC2:NM_014858:exon3:c.A945G:p.A315A,TMCC2:NM_001375652:exon4:c.A711G:p.A237A	rs1768586	.	.	.	.	.	.	.	.	.	.	.	.	.	.	.	.	.	.	.	.	.	.	.	.	.	.	.	.	.	.	.	.	.	.	.	.	.	.	.
chr1	205269402	205269402	C	T	exonic	TMCC2	.	synonymous SNV	TMCC2:NM_001297611:exon2:c.C525T:p.G175G,TMCC2:NM_001297613:exon2:c.C480T:p.G160G,TMCC2:NM_001331034:exon2:c.C615T:p.G205G,TMCC2:NM_001242925:exon3:c.C966T:p.G322G,TMCC2:NM_001375651:exon3:c.C966T:p.G322G,TMCC2:NM_014858:exon3:c.C1200T:p.G400G,TMCC2:NM_001375652:exon4:c.C966T:p.G322G	rs1779411	.	.	.	.	.	.	.	.	.	.	.	.	.	.	.	.	.	.	.	.	.	.	.	.	.	.	.	.	.	.	.	.	.	.	.	.	.	.	.
chr1	205271123	205271123	C	T	exonic	TMCC2	.	synonymous SNV	TMCC2:NM_001297611:exon3:c.C1011T:p.Y337Y,TMCC2:NM_001297613:exon3:c.C966T:p.Y322Y,TMCC2:NM_001331034:exon3:c.C1101T:p.Y367Y,TMCC2:NM_001242925:exon4:c.C1452T:p.Y484Y,TMCC2:NM_001375651:exon4:c.C1452T:p.Y484Y,TMCC2:NM_014858:exon4:c.C1686T:p.Y562Y,TMCC2:NM_001375652:exon5:c.C1452T:p.Y484Y	rs1668867	.	.	.	.	.	.	.	.	.	.	.	.	.	.	.	.	.	.	.	.	.	.	.	.	.	.	.	.	.	.	.	.	.	.	.	.	.	.	.
chr1	205659297	205659297	G	A	exonic	SLC45A3	.	synonymous SNV	SLC45A3:NM_033102:exon5:c.C1599T:p.V533V	rs143282781	.	.	.	.	.	.	.	.	.	.	.	.	.	.	.	.	.	.	.	.	.	.	.	.	.	.	.	.	.	.	.	.	.	.	.	.	.	.	.
chr1	205832744	205832744	A	G	exonic	PM20D1	.	nonsynonymous SNV	PM20D1:NM_152491:exon11:c.T1139C:p.I380T	rs1361754	1287692	not_provided	MedGen:CN517202	criteria_provided,_single_submitter	Benign	0.19	T	T	B	B	N	P	L	T	N	0.054	T	T	.	0.046	.	.	0.126	T	T	T	T	T	T	0.371	5.105	0.497	N	N	-1.055	0.348	-0.99	0.502	0.937
chr1	205841819	205841819	C	T	exonic	PM20D1	.	nonsynonymous SNV	PM20D1:NM_152491:exon9:c.G1036A:p.G346R	rs11240573	.	.	.	.	.	8.19	D	D	P	P	D	P	H	T	D	0.288	T	T	.	0.575	.	.	0.541	T	T	T	T	T	D	3.62	25.1	0.999	D	D	0.757	8.001	0.657	7.025	1
chr1	205843784	205843784	A	G	exonic	PM20D1	.	nonsynonymous SNV	PM20D1:NM_152491:exon6:c.T710C:p.I237T	rs7518979	.	.	.	.	.	10.19	D	D	D	D	D	P	H	T	D	0.294	T	T	.	0.247	.	.	0.538	T	T	T	T	T	D	3.253	24	0.989	D	D	0.449	4.664	0.287	3.645	1
chr1	205845357	205845357	G	A	exonic	PM20D1	.	nonsynonymous SNV	PM20D1:NM_152491:exon3:c.C457T:p.R153W	rs1104899	.	.	.	.	.	10.19	D	D	D	D	D	P	M	T	D	0.235	T	T	.	0.408	.	.	0.436	T	T	T	T	T	D	2.899	23.2	0.997	D	D	0.328	3.927	0.195	3.159	0.497
chr1	205845369	205845369	T	C	exonic	PM20D1	.	nonsynonymous SNV	PM20D1:NM_152491:exon3:c.A445G:p.I149V	rs1891460	.	.	.	.	.	1.19	T	T	B	B	N	P	N	T	N	0.048	T	T	.	0.141	.	.	0.078	T	T	T	T	T	T	0.973	11.28	0.853	D	N	-1.014	0.389	-0.782	0.782	0.77
chr1	205847890	205847890	T	C	exonic	PM20D1	.	nonsynonymous SNV	PM20D1:NM_152491:exon2:c.A251G:p.H84R	rs11540015	.	.	.	.	.	0.19	T	T	B	B	N	P	N	T	N	0.049	T	T	.	0.04	.	.	0.958	T	T	T	T	T	T	-1.557	0.001	0.177	N	N	-1.906	0.014	-1.918	0.02	1
chr1	205849911	205849911	C	T	exonic	PM20D1	.	synonymous SNV	PM20D1:NM_152491:exon1:c.G162A:p.A54A	rs11540016	.	.	.	.	.	.	.	.	.	.	.	.	.	.	.	.	.	.	.	.	.	.	.	.	.	.	.	.	.	.	.	.	.	.	.	.	.	.	.
chr1	205849976	205849976	G	A	exonic	PM20D1	.	nonsynonymous SNV	PM20D1:NM_152491:exon1:c.C97T:p.H33Y	rs11540014	.	.	.	.	.	0.19	T	T	B	B	N	P	L	T	N	0.044	T	T	.	0.123	.	.	0.914	T	T	T	T	T	T	0.171	2.8	0.88	N	N	-1.226	0.209	-1.246	0.247	1
chr1	206461084	206461084	A	G	exonic	SRGAP2	.	synonymous SNV	SRGAP2:NM_001170637:exon23:c.A2877G:p.L959L,SRGAP2:NM_015326:exon23:c.A2880G:p.L960L	rs17018890	.	.	.	.	.	.	.	.	.	.	.	.	.	.	.	.	.	.	.	.	.	.	.	.	.	.	.	.	.	.	.	.	.	.	.	.	.	.	.
chr1	206474444	206474444	T	C	exonic	IKBKE	.	synonymous SNV	IKBKE:NM_001193322:exon4:c.T201C:p.I67I,IKBKE:NM_014002:exon4:c.T201C:p.I67I	rs1539243	.	.	.	.	.	.	.	.	.	.	.	.	.	.	.	.	.	.	.	.	.	.	.	.	.	.	.	.	.	.	.	.	.	.	.	.	.	.	.
chr1	206507650	206507650	A	C	exonic	RASSF5	.	synonymous SNV	RASSF5:NM_182663:exon1:c.A48C:p.L16L,RASSF5:NM_182664:exon1:c.A48C:p.L16L	rs2095124	.	.	.	.	.	.	.	.	.	.	.	.	.	.	.	.	.	.	.	.	.	.	.	.	.	.	.	.	.	.	.	.	.	.	.	.	.	.	.
chr1	206538281	206538281	G	A	exonic	RASSF5	.	synonymous SNV	RASSF5:NM_182663:exon2:c.G567A:p.V189V,RASSF5:NM_182664:exon2:c.G567A:p.V189V	rs79017047	.	.	.	.	.	.	.	.	.	.	.	.	.	.	.	.	.	.	.	.	.	.	.	.	.	.	.	.	.	.	.	.	.	.	.	.	.	.	.
chr1	206584525	206584525	C	A	exonic	RASSF5	.	synonymous SNV	RASSF5:NM_182665:exon3:c.C370A:p.R124R,RASSF5:NM_182663:exon4:c.C829A:p.R277R,RASSF5:NM_182664:exon4:c.C829A:p.R277R	rs4845112	.	.	.	.	.	.	.	.	.	.	.	.	.	.	.	.	.	.	.	.	.	.	.	.	.	.	.	.	.	.	.	.	.	.	.	.	.	.	.
chr1	206842612	206842612	T	C	exonic	IL19	.	nonsynonymous SNV	IL19:NM_001369605:exon6:c.T524C:p.F175S,IL19:NM_013371:exon7:c.T524C:p.F175S,IL19:NM_153758:exon7:c.T638C:p.F213S	rs2243191	.	.	.	.	.	0.19	T	T	B	B	N	P	N	T	N	0.063	T	T	.	0.182	.	.	0.408	T	T	T	T	T	T	0.313	4.443	0.153	N	N	-1.329	0.149	-1.184	0.296	0.318
chr1	206901560	206901560	T	C	exonic	IL24	.	nonsynonymous SNV	IL24:NM_001185156:exon5:c.T373C:p.Y125H,IL24:NM_006850:exon5:c.T370C:p.Y124H	rs1150258	.	.	.	.	.	7.19	D	D	D	D	D	P	M	T	D	0.217	T	T	.	0.102	.	.	0.546	T	T	T	T	T	T	2.988	23.4	0.998	N	N	0.148	3.082	0.01	2.393	1
chr1	206967095	206967095	C	T	exonic	FCAMR	.	synonymous SNV	FCAMR:NM_001170631:exon3:c.G126A:p.A42A,FCAMR:NM_032029:exon3:c.G126A:p.A42A,FCAMR:NM_001122979:exon4:c.G126A:p.A42A	rs11119933	.	.	.	.	.	.	.	.	.	.	.	.	.	.	.	.	.	.	.	.	.	.	.	.	.	.	.	.	.	.	.	.	.	.	.	.	.	.	.
chr1	207022434	207022434	A	G	exonic	C1orf116	.	nonsynonymous SNV	C1orf116:NM_001083924:exon3:c.T592C:p.S198P,C1orf116:NM_023938:exon4:c.T1330C:p.S444P	rs2842726	.	.	.	.	.	0.14	T	T	.	.	N	P	.	T	N	0.022	T	T	.	0.017	.	.	0.085	.	.	T	T	T	T	0.078	1.898	0.669	N	N	-1.77	0.027	-1.65	0.062	1
chr1	207096574	207096574	C	T	exonic	C4BPB	.	synonymous SNV	C4BPB:NM_000716:exon4:c.C462T:p.N154N,C4BPB:NM_001017364:exon4:c.C459T:p.N153N,C4BPB:NM_001017365:exon5:c.C462T:p.N154N,C4BPB:NM_001017366:exon5:c.C459T:p.N153N,C4BPB:NM_001017367:exon5:c.C462T:p.N154N	rs8942	389341	not_specified|not_provided	MedGen:CN169374|MedGen:CN517202	criteria_provided,_multiple_submitters,_no_conflicts	Benign	.	.	.	.	.	.	.	.	.	.	.	.	.	.	.	.	.	.	.	.	.	.	.	.	.	.	.	.	.	.	.	.	.	.
chr1	207124335	207124335	T	C	exonic	C4BPA	.	synonymous SNV	C4BPA:NM_000715:exon6:c.T675C:p.G225G	rs1126618	389358	not_specified|not_provided	MedGen:CN169374|MedGen:CN517202	criteria_provided,_multiple_submitters,_no_conflicts	Benign	.	.	.	.	.	.	.	.	.	.	.	.	.	.	.	.	.	.	.	.	.	.	.	.	.	.	.	.	.	.	.	.	.	.
chr1	207131555	207131555	T	C	exonic	C4BPA	.	nonsynonymous SNV	C4BPA:NM_000715:exon8:c.T899C:p.I300T	rs4844573	389345	not_specified|not_provided	MedGen:CN169374|MedGen:CN517202	criteria_provided,_multiple_submitters,_no_conflicts	Benign	0.19	T	T	B	B	N	P	N	T	N	0.008	T	T	.	0.116	.	.	0.317	T	T	T	T	T	T	-0.832	0.021	0.319	N	N	-1.889	0.016	-1.928	0.019	1
chr1	207480050	207480050	C	A	exonic	CR2	.	nonsynonymous SNV	CR2:NM_001877:exon17:c.C3008A:p.A1003E,CR2:NM_001006658:exon18:c.C3185A:p.A1062E	rs17617	389350	Common_variable_immunodeficiency_7|not_specified|not_provided	MONDO:MONDO:0013862,MedGen:C3542922,OMIM:614699|MedGen:CN169374|MedGen:CN517202	criteria_provided,_multiple_submitters,_no_conflicts	Benign	0.18	T	T	B	B	.	P	N	T	N	0.107	T	T	.	0.063	.	.	0.191	T	T	T	T	T	T	0.112	2.197	0.27	N	N	-1.348	0.14	-1.212	0.273	0.038
chr1	207505962	207505962	A	G	exonic	CR1	.	synonymous SNV	CR1:NM_000573:exon2:c.A180G:p.E60E,CR1:NM_000651:exon2:c.A180G:p.E60E,CR1:NM_001381851:exon2:c.A180G:p.E60E	rs4844600	.	.	.	.	.	.	.	.	.	.	.	.	.	.	.	.	.	.	.	.	.	.	.	.	.	.	.	.	.	.	.	.	.	.	.	.	.	.	.
chr1	207587428	207587428	C	T	exonic	CR1	.	nonsynonymous SNV	CR1:NM_000573:exon26:c.C4223T:p.T1408M,CR1:NM_001381851:exon26:c.C4223T:p.T1408M,CR1:NM_000651:exon34:c.C5573T:p.T1858M	rs3737002	.	.	.	.	.	3.16	D	T	D	D	.	P	.	T	N	0.254	T	T	.	0.092	.	.	0.52	T	.	T	T	T	T	0.416	5.602	0.99	N	N	-0.578	1.027	-0.833	0.711	0
chr1	207621975	207621975	A	G	exonic	CR1	.	nonsynonymous SNV	CR1:NM_000573:exon36:c.A5905G:p.T1969A,CR1:NM_001381851:exon36:c.A5905G:p.T1969A,CR1:NM_000651:exon44:c.A7255G:p.T2419A	rs2296160	.	.	.	.	.	0.16	T	T	B	B	.	P	.	T	N	0.072	T	T	.	0.021	.	.	0.108	T	.	T	T	T	T	-1.583	0.001	0.161	N	N	-2.91	0	-2.99	0	1
chr1	207677534	207677534	C	T	exonic	CR1L	.	synonymous SNV	CR1L:NM_175710:exon2:c.C243T:p.N81N	rs34509370	.	.	.	.	.	.	.	.	.	.	.	.	.	.	.	.	.	.	.	.	.	.	.	.	.	.	.	.	.	.	.	.	.	.	.	.	.	.	.
chr1	207678266	207678266	A	G	exonic	CR1L	.	nonsynonymous SNV	CR1L:NM_175710:exon3:c.A346G:p.R116G	rs2296158	.	.	.	.	.	0.18	T	T	B	B	.	P	N	T	N	0.048	T	T	.	0.138	.	.	0.178	T	T	T	T	T	T	1.469	15.54	0.136	N	N	-1.544	0.069	-1.337	0.186	0.996
chr1	207699250	207699250	A	G	exonic	CR1L	.	nonsynonymous SNV	CR1L:NM_175710:exon8:c.A1204G:p.N402D	rs12729569	.	.	.	.	.	4.18	T	D	D	D	.	P	L	T	N	0.127	T	T	.	0.144	.	.	0.177	T	T	T	T	T	D	3.308	24.1	0.99	N	N	0.107	2.915	-0.006	2.34	0.731
chr1	207708212	207708212	A	G	exonic	CR1L	.	nonsynonymous SNV	CR1L:NM_175710:exon10:c.A1363G:p.I455V	rs6683902	.	.	.	.	.	0.18	T	T	B	B	.	P	N	T	N	0.021	T	T	.	0.012	.	.	0.114	T	T	T	T	T	T	-1.111	0.004	0.545	N	N	-1.467	0.092	-1.583	0.08	1
chr1	208034494	208034494	G	A	exonic	PLXNA2	.	synonymous SNV	PLXNA2:NM_025179:exon27:c.C4863T:p.Y1621Y	rs3736963	1153451	not_provided	MedGen:CN517202	criteria_provided,_single_submitter	Benign	.	.	.	.	.	.	.	.	.	.	.	.	.	.	.	.	.	.	.	.	.	.	.	.	.	.	.	.	.	.	.	.	.	.
chr1	208216741	208216741	G	C	exonic	PLXNA2	.	synonymous SNV	PLXNA2:NM_025179:exon2:c.C1182G:p.T394T	rs1664227	1153457	not_provided	MedGen:CN517202	criteria_provided,_single_submitter	Benign	.	.	.	.	.	.	.	.	.	.	.	.	.	.	.	.	.	.	.	.	.	.	.	.	.	.	.	.	.	.	.	.	.	.
chr1	209608998	209608998	A	G	exonic	CAMK1G	.	synonymous SNV	CAMK1G:NM_020439:exon8:c.A654G:p.P218P	rs11119314	.	.	.	.	.	1.13	D	T	.	.	.	P	.	T	N	.	T	T	.	0.083	.	.	.	.	.	T	T	T	T	-0.255	0.389	0.38	N	N	-1.518	0.076	-1.71	0.049	1
chr1	209638541	209638541	T	G	exonic	LAMB3	.	synonymous SNV	LAMB3:NM_001017402:exon3:c.A291C:p.S97S,LAMB3:NM_000228:exon4:c.A291C:p.S97S,LAMB3:NM_001127641:exon4:c.A291C:p.S97S	rs2076356	249694	Amelogenesis_imperfecta,_type_IA|Junctional_epidermolysis_bullosa,_non-Herlitz_type|Junctional_epidermolysis_bullosa_gravis_of_Herlitz|Junctional_epidermolysis_bullosa|not_specified|not_provided	MONDO:MONDO:0007094,MedGen:C4011403,OMIM:104530,SNOMED_CT:109476006|MONDO:MONDO:0009180,MedGen:C0268374,OMIM:226650,Orphanet:ORPHA89840,SNOMED_CT:33662006|MONDO:MONDO:0009182,MedGen:C0079683,OMIM:226700,Orphanet:ORPHA79404,SNOMED_CT:400140006|MONDO:MONDO:0017612,MedGen:C0079301,Orphanet:ORPHA305|MedGen:CN169374|MedGen:CN517202	criteria_provided,_multiple_submitters,_no_conflicts	Benign	.	.	.	.	.	.	.	.	.	.	.	.	.	.	.	.	.	.	.	.	.	.	.	.	.	.	.	.	.	.	.	.	.	.
chr1	209783197	209783197	C	A	exonic	C1orf74	.	nonsynonymous SNV	C1orf74:NM_152485:exon2:c.G438T:p.L146F	rs7550857	.	.	.	.	.	0.18	T	T	B	B	N	P	L	T	N	0.036	T	T	.	0.064	.	.	0.292	.	T	T	T	T	T	1.472	15.56	0.977	N	N	-0.618	0.955	-0.588	1.065	1
chr1	209795339	209795339	C	A	exonic	IRF6	.	synonymous SNV	IRF6:NM_001206696:exon3:c.G174T:p.S58S,IRF6:NM_006147:exon5:c.G459T:p.S153S	rs2013162	249701	van_der_Woude_syndrome_1|Autosomal_dominant_popliteal_pterygium_syndrome|Orofacial_cleft_6,_susceptibility_to|Popliteal_pterygium_syndrome|Van_der_Woude_syndrome|not_specified|not_provided	MONDO:MONDO:0007333,MedGen:C4551864,OMIM:119300|MONDO:MONDO:0007334,MedGen:CN296406,OMIM:119500,Orphanet:ORPHA1300|MONDO:MONDO:0012141,MedGen:C1837213,OMIM:608864|MONDO:MONDO:0017435,MedGen:C0265259,Orphanet:ORPHA294963,SNOMED_CT:66783006|MONDO:MONDO:0019508,MedGen:C0175697,Orphanet:ORPHA888,SNOMED_CT:79261008|MedGen:CN169374|MedGen:CN517202	criteria_provided,_multiple_submitters,_no_conflicts	Benign	.	.	.	.	.	.	.	.	.	.	.	.	.	.	.	.	.	.	.	.	.	.	.	.	.	.	.	.	.	.	.	.	.	.
chr1	209830854	209830854	C	G	exonic	UTP25	.	nonsynonymous SNV	UTP25:NM_014388:exon3:c.C199G:p.Q67E	rs585627	.	.	.	.	.	0.15	T	T	.	.	N	P	.	T	N	0.045	T	T	.	0.158	.	.	0.13	T	.	T	T	T	T	1.583	16.26	0.23	N	N	-0.823	0.623	-0.517	1.174	1
chr1	209830987	209830987	G	A	exonic	UTP25	.	nonsynonymous SNV	UTP25:NM_014388:exon3:c.G332A:p.G111D	rs61747285	.	.	.	.	.	0.15	T	T	.	.	N	P	.	T	N	0.01	T	T	.	0.016	.	.	0.158	T	.	T	T	T	T	-0.698	0.044	0.291	N	N	-1.508	0.079	-1.494	0.11	1
chr1	211278125	211278125	T	C	exonic	RCOR3	.	synonymous SNV	RCOR3:NM_018254:exon5:c.T351C:p.D117D,RCOR3:NM_001136223:exon6:c.T525C:p.D175D,RCOR3:NM_001136224:exon6:c.T525C:p.D175D,RCOR3:NM_001136225:exon6:c.T525C:p.D175D,RCOR3:NM_001350069:exon7:c.T621C:p.D207D,RCOR3:NM_001350070:exon7:c.T162C:p.D54D	rs11577985	.	.	.	.	.	.	.	.	.	.	.	.	.	.	.	.	.	.	.	.	.	.	.	.	.	.	.	.	.	.	.	.	.	.	.	.	.	.	.
chr1	211987894	211987894	A	C	exonic	INTS7	.	nonsynonymous SNV	INTS7:NM_001199809:exon7:c.T842G:p.I281R,INTS7:NM_001199811:exon8:c.T989G:p.I330R,INTS7:NM_001199812:exon8:c.T989G:p.I330R,INTS7:NM_015434:exon8:c.T989G:p.I330R	.	.	.	.	.	.	0.2	T	T	B	B	N	N	N	T	N	0.51	T	T	T	0.072	0.415	0.227	0.308	T	T	T	T	T	T	0.67	8.179	0.358	N	N	-1.39	0.121	-1.331	0.19	0.086
chr1	212100297	212100297	C	T	exonic	DTL	.	nonsynonymous SNV	DTL:NM_001286229:exon12:c.C494T:p.A165V,DTL:NM_001286230:exon13:c.C1181T:p.A394V,DTL:NM_016448:exon14:c.C1307T:p.A436V	rs3135474	.	.	.	.	.	0.19	T	T	B	B	N	P	N	T	N	0.106	T	T	.	0.054	.	.	0.312	T	T	T	T	T	T	0.606	7.568	0.67	N	N	-1.351	0.139	-1.237	0.253	0.908
chr1	212101071	212101071	A	C	exonic	DTL	.	nonsynonymous SNV	DTL:NM_001286229:exon12:c.A1268C:p.K423T,DTL:NM_001286230:exon13:c.A1955C:p.K652T,DTL:NM_016448:exon14:c.A2081C:p.K694T	rs6540718	.	.	.	.	.	0.19	T	T	B	B	N	P	N	T	N	0.099	T	T	.	0.068	.	.	0.371	T	T	T	T	T	T	0.129	2.358	0.581	N	N	-1.308	0.16	-1.185	0.296	0.826
chr1	212445997	212445997	T	C	exonic	NENF	.	synonymous SNV	NENF:NM_013349:exon4:c.T510C:p.D170D	rs4804	.	.	.	.	.	.	.	.	.	.	.	.	.	.	.	.	.	.	.	.	.	.	.	.	.	.	.	.	.	.	.	.	.	.	.	.	.	.	.
chr1	212626528	212626528	A	G	exonic	FAM71A	.	nonsynonymous SNV	FAM71A:NM_153606:exon1:c.A1651G:p.N551D	rs3122713	.	.	.	.	.	0.18	T	T	B	B	.	P	N	T	N	0.028	T	T	.	0.018	.	.	0.078	T	T	T	T	T	T	0.401	5.44	0.634	N	N	-1.645	0.046	-1.528	0.097	0
chr1	212626607	212626607	C	T	exonic	FAM71A	.	nonsynonymous SNV	FAM71A:NM_153606:exon1:c.C1730T:p.T577M	rs3795842	.	.	.	.	.	0.18	T	T	B	B	.	P	N	T	N	0.023	T	T	.	0.022	.	.	0.072	T	T	T	T	T	T	0.4	5.425	0.748	N	N	-1.414	0.111	-1.356	0.175	0.002
chr1	212699732	212699732	C	T	exonic	BATF3	.	nonsynonymous SNV	BATF3:NM_018664:exon1:c.G31A:p.V11I	rs2202683	.	.	.	.	.	3.19	D	T	D	B	U	P	N	T	N	0.033	T	T	.	0.121	.	.	0.563	D	T	T	T	T	T	2.013	19.35	0.996	N	N	-0.007	2.486	0.023	2.441	1
chr1	212699754	212699754	T	C	exonic	BATF3	.	synonymous SNV	BATF3:NM_018664:exon1:c.A9G:p.Q3Q	rs2202682	.	.	.	.	.	.	.	.	.	.	.	.	.	.	.	.	.	.	.	.	.	.	.	.	.	.	.	.	.	.	.	.	.	.	.	.	.	.	.
chr1	212727145	212727145	A	G	exonic	NSL1	.	synonymous SNV	NSL1:NM_001297739:exon5:c.T534C:p.V178V	rs2244935	.	.	.	.	.	.	.	.	.	.	.	.	.	.	.	.	.	.	.	.	.	.	.	.	.	.	.	.	.	.	.	.	.	.	.	.	.	.	.
chr1	212738494	212738494	T	C	exonic	NSL1	.	nonsynonymous SNV	NSL1:NM_001297736:exon4:c.A637G:p.M213V,NSL1:NM_015471:exon6:c.A760G:p.M254V	rs15702	.	.	.	.	.	0.19	T	T	B	B	N	P	N	T	N	0.004	T	T	.	0.045	.	.	0.241	T	T	T	T	T	T	-2.082	0.001	0.293	N	N	-2.458	0.001	-2.473	0.001	1
chr1	212791753	212791753	G	A	exonic	NSL1	.	nonsynonymous SNV	NSL1:NM_001042549:exon1:c.C11T:p.S4F,NSL1:NM_001297736:exon1:c.C11T:p.S4F,NSL1:NM_001297737:exon1:c.C11T:p.S4F,NSL1:NM_001297739:exon1:c.C11T:p.S4F,NSL1:NM_015471:exon1:c.C11T:p.S4F	rs17856201	.	.	.	.	.	1.19	T	D	B	B	N	P	N	T	N	0.171	T	T	.	0.005	.	.	0.26	T	T	T	T	T	T	0.518	6.693	0.969	N	N	-1.222	0.212	-1.246	0.246	1
chr1	212791942	212791942	C	G	exonic	TATDN3	.	synonymous SNV	TATDN3:NM_001042552:exon1:c.C21G:p.G7G,TATDN3:NM_001042553:exon1:c.C21G:p.G7G,TATDN3:NM_001146169:exon1:c.C21G:p.G7G,TATDN3:NM_001146170:exon1:c.C21G:p.G7G,TATDN3:NM_001146171:exon1:c.C21G:p.G7G,TATDN3:NM_001363589:exon1:c.C21G:p.G7G,TATDN3:NM_001363590:exon1:c.C21G:p.G7G	rs61736926	.	.	.	.	.	.	.	.	.	.	.	.	.	.	.	.	.	.	.	.	.	.	.	.	.	.	.	.	.	.	.	.	.	.	.	.	.	.	.
chr1	212836127	212836127	A	G	exonic	SPATA45	.	nonsynonymous SNV	SPATA45:NM_001024601:exon2:c.T23C:p.I8T	rs10864004	.	.	.	.	.	1.17	T	T	B	B	N	P	.	T	N	0.006	T	T	.	0.041	.	.	0.29	.	T	T	T	D	T	-1.584	0.001	0.067	N	N	-2.69	0	-2.824	0	1
chr1	212858606	212858606	G	C	exonic	FLVCR1	.	nonsynonymous SNV	FLVCR1:NM_014053:exon1:c.G154C:p.A52P	rs11120047	134548	Posterior_column_ataxia-retinitis_pigmentosa_syndrome|not_specified|not_provided	MONDO:MONDO:0012177,MedGen:C1836916,OMIM:609033,Orphanet:ORPHA88628|MedGen:CN169374|MedGen:CN517202	criteria_provided,_multiple_submitters,_no_conflicts	Benign	3.19	T	T	B	B	N	P	N	D	N	0.034	T	T	.	0.274	.	.	1.248	T	T	T	T	T	T	1.752	17.38	0.773	D	D	-0.778	0.688	-0.688	0.917	1
chr1	212895253	212895253	C	T	exonic	FLVCR1	.	nonsynonymous SNV	FLVCR1:NM_014053:exon10:c.C1631T:p.T544M	rs3207090	134549	Posterior_column_ataxia-retinitis_pigmentosa_syndrome|not_specified|not_provided	MONDO:MONDO:0012177,MedGen:C1836916,OMIM:609033,Orphanet:ORPHA88628|MedGen:CN169374|MedGen:CN517202	criteria_provided,_multiple_submitters,_no_conflicts	Benign	4.19	D	D	P	B	N	P	M	D	N	0.036	T	T	.	0.316	.	.	0.299	T	T	T	T	T	T	0.692	8.382	0.951	N	N	-0.801	0.654	-0.983	0.51	0.016
chr1	214318943	214318943	G	A	exonic	SMYD2	.	nonsynonymous SNV	SMYD2:NM_020197:exon5:c.G494A:p.G165E	rs1134647	.	.	.	.	.	0.19	T	T	B	B	N	P	N	T	N	0.022	T	T	.	0.168	.	.	0.356	T	T	T	T	T	T	1.132	13.07	0.391	N	N	-0.677	0.852	-0.466	1.257	1
chr1	214369476	214369476	T	C	exonic	PTPN14	.	synonymous SNV	PTPN14:NM_005401:exon17:c.A3252G:p.E1084E	rs1135352	1251091	Choanal_atresia_and_lymphedema|not_provided	MONDO:MONDO:0013324,MedGen:C3150875,OMIM:613611,Orphanet:ORPHA99141|MedGen:CN517202	criteria_provided,_multiple_submitters,_no_conflicts	Benign	.	.	.	.	.	.	.	.	.	.	.	.	.	.	.	.	.	.	.	.	.	.	.	.	.	.	.	.	.	.	.	.	.	.
chr1	214369591	214369591	G	C	exonic	PTPN14	.	nonsynonymous SNV	PTPN14:NM_005401:exon17:c.C3137G:p.T1046R	rs61749333	.	.	.	.	.	16.2	D	D	D	D	D	D	L	D	D	0.791	D	D	D	0.576	.	0.87	1.1	D	T	T	D	T	D	4.081	27.6	0.995	D	D	0.736	7.647	0.76	9.043	1
chr1	214390997	214390997	T	C	exonic	PTPN14	.	synonymous SNV	PTPN14:NM_005401:exon11:c.A978G:p.R326R	rs7550799	1233489	Choanal_atresia_and_lymphedema|not_provided	MONDO:MONDO:0013324,MedGen:C3150875,OMIM:613611,Orphanet:ORPHA99141|MedGen:CN517202	criteria_provided,_multiple_submitters,_no_conflicts	Benign	.	.	.	.	.	.	.	.	.	.	.	.	.	.	.	.	.	.	.	.	.	.	.	.	.	.	.	.	.	.	.	.	.	.
chr1	214613787	214613787	G	A	exonic	CENPF	.	synonymous SNV	CENPF:NM_016343:exon2:c.G33A:p.G11G	rs2070064	1199678	Stromme_syndrome|not_provided	MONDO:MONDO:0009477,MedGen:C1855705,OMIM:243605|MedGen:CN517202	criteria_provided,_multiple_submitters,_no_conflicts	Benign	.	.	.	.	.	.	.	.	.	.	.	.	.	.	.	.	.	.	.	.	.	.	.	.	.	.	.	.	.	.	.	.	.	.
chr1	214646756	214646756	A	G	exonic	CENPF	.	nonsynonymous SNV	CENPF:NM_016343:exon13:c.A7186G:p.N2396D	rs3748697	1199699	Stromme_syndrome|not_provided	MONDO:MONDO:0009477,MedGen:C1855705,OMIM:243605|MedGen:CN517202	criteria_provided,_multiple_submitters,_no_conflicts	Benign	0.15	T	T	.	.	N	P	.	T	N	0.026	T	T	.	0.143	.	.	0.059	T	.	T	T	T	T	1.062	12.38	0.766	N	N	-0.792	0.667	-0.772	0.797	0.987
chr1	215567710	215567710	T	G	exonic	KCTD3	.	nonsynonymous SNV	KCTD3:NM_001319294:exon1:c.T25G:p.F9V,KCTD3:NM_016121:exon1:c.T25G:p.F9V	rs2275768	.	.	.	.	.	1.19	T	T	B	B	U	P	L	T	N	0.064	T	T	.	0.006	.	.	1.011	D	T	T	T	T	T	2.177	20.7	0.913	N	N	-0.865	0.566	-0.841	0.7	1
chr1	215620492	215620492	G	A	exonic	KCTD3	.	synonymous SNV	KCTD3:NM_001319294:exon18:c.G2316A:p.A772A,KCTD3:NM_001319295:exon18:c.G2010A:p.A670A,KCTD3:NM_016121:exon18:c.G2322A:p.A774A	rs14137	.	.	.	.	.	.	.	.	.	.	.	.	.	.	.	.	.	.	.	.	.	.	.	.	.	.	.	.	.	.	.	.	.	.	.	.	.	.	.
chr1	215675245	215675245	T	C	exonic	USH2A	.	synonymous SNV	USH2A:NM_206933:exon63:c.A12666G:p.T4222T	rs2797234	57565	Usher_syndrome,_type_2A|not_specified|not_provided	MONDO:MONDO:0010169,MedGen:C1848634,OMIM:276901|MedGen:CN169374|MedGen:CN517202	criteria_provided,_multiple_submitters,_no_conflicts	Benign	.	.	.	.	.	.	.	.	.	.	.	.	.	.	.	.	.	.	.	.	.	.	.	.	.	.	.	.	.	.	.	.	.	.
chr1	215675299	215675299	T	C	exonic	USH2A	.	synonymous SNV	USH2A:NM_206933:exon63:c.A12612G:p.T4204T	rs2797235	172380	Usher_syndrome,_type_2A|not_specified|not_provided	MONDO:MONDO:0010169,MedGen:C1848634,OMIM:276901|MedGen:CN169374|MedGen:CN517202	criteria_provided,_multiple_submitters,_no_conflicts	Benign	.	.	.	.	.	.	.	.	.	.	.	.	.	.	.	.	.	.	.	.	.	.	.	.	.	.	.	.	.	.	.	.	.	.
chr1	215741484	215741484	T	C	exonic	USH2A	.	nonsynonymous SNV	USH2A:NM_206933:exon60:c.A11602G:p.M3868V	rs35309576	57540	Usher_syndrome,_type_2A|not_specified|not_provided	MONDO:MONDO:0010169,MedGen:C1848634,OMIM:276901|MedGen:CN169374|MedGen:CN517202	criteria_provided,_multiple_submitters,_no_conflicts	Benign	0.19	T	T	B	B	N	P	N	T	N	0.028	T	T	.	0.017	.	.	0.03	T	T	T	T	T	T	-0.926	0.012	0.521	N	N	-1.786	0.025	-1.818	0.031	0.957
chr1	215743221	215743221	G	A	exonic	USH2A	.	nonsynonymous SNV	USH2A:NM_206933:exon59:c.C11504T:p.T3835I	rs11120616	57539	Usher_syndrome,_type_2A|not_specified|not_provided	MONDO:MONDO:0010169,MedGen:C1848634,OMIM:276901|MedGen:CN169374|MedGen:CN517202	criteria_provided,_multiple_submitters,_no_conflicts	Benign	1.19	T	T	B	B	N	P	L	T	N	0.031	T	T	.	0.1	.	.	0.039	T	T	T	T	T	T	1.543	16.01	0.992	D	N	-0.115	2.129	0.044	2.516	0.02
chr1	215780013	215780013	G	A	exonic	USH2A	.	nonsynonymous SNV	USH2A:NM_206933:exon55:c.C10769T:p.P3590L	rs115403785	57520	Usher_syndrome,_type_2A|not_specified|not_provided	MONDO:MONDO:0010169,MedGen:C1848634,OMIM:276901|MedGen:CN169374|MedGen:CN517202	criteria_provided,_conflicting_interpretations	Conflicting_interpretations_of_pathogenicity	12.2	D	D	B	B	N	D	H	D	D	0.579	D	D	D	0.611	.	0.965	0.132	T	D	T	D	T	T	2.75	22.9	0.998	D	N	0.164	3.146	0.169	3.037	0.984
chr1	216046486	216046486	T	C	exonic	USH2A	.	synonymous SNV	USH2A:NM_206933:exon32:c.A6270G:p.L2090L	rs56245532	57718	Usher_syndrome,_type_2A|not_specified|not_provided	MONDO:MONDO:0010169,MedGen:C1848634,OMIM:276901|MedGen:CN169374|MedGen:CN517202	criteria_provided,_multiple_submitters,_no_conflicts	Benign	.	.	.	.	.	.	.	.	.	.	.	.	.	.	.	.	.	.	.	.	.	.	.	.	.	.	.	.	.	.	.	.	.	.
chr1	216175422	216175422	C	T	exonic	USH2A	.	nonsynonymous SNV	USH2A:NM_007123:exon21:c.G4457A:p.R1486K,USH2A:NM_206933:exon21:c.G4457A:p.R1486K	rs1805049	172529	Usher_syndrome,_type_2A|not_specified|not_provided	MONDO:MONDO:0010169,MedGen:C1848634,OMIM:276901|MedGen:CN169374|MedGen:CN517202	criteria_provided,_multiple_submitters,_no_conflicts	Benign	1.19	T	T	B	B	U	P	M	T	N	0.1	T	T	.	0.024	.	.	0.032	T	T	T	T	T	T	0.512	6.632	0.898	N	N	-0.865	0.565	-0.907	0.611	0
chr1	216418661	216418661	T	C	exonic	USH2A	.	synonymous SNV	USH2A:NM_007123:exon3:c.A504G:p.T168T,USH2A:NM_206933:exon3:c.A504G:p.T168T	rs4253963	57690	Retinitis_pigmentosa|Usher_syndrome,_type_2A|not_specified|not_provided	Human_Phenotype_Ontology:HP:0000547,MONDO:MONDO:0019200,MeSH:D012174,MedGen:C0035334,OMIM:268000,OMIM:PS268000,Orphanet:ORPHA791,SNOMED_CT:28835009|MONDO:MONDO:0010169,MedGen:C1848634,OMIM:276901|MedGen:CN169374|MedGen:CN517202	criteria_provided,_multiple_submitters,_no_conflicts	Benign	.	.	.	.	.	.	.	.	.	.	.	.	.	.	.	.	.	.	.	.	.	.	.	.	.	.	.	.	.	.	.	.	.	.
chr1	216421964	216421964	C	T	exonic	USH2A	.	nonsynonymous SNV	USH2A:NM_007123:exon2:c.G373A:p.A125T,USH2A:NM_206933:exon2:c.G373A:p.A125T	rs10779261	57669	Retinitis_pigmentosa|Usher_syndrome,_type_2A|not_specified|not_provided	Human_Phenotype_Ontology:HP:0000547,MONDO:MONDO:0019200,MeSH:D012174,MedGen:C0035334,OMIM:268000,OMIM:PS268000,Orphanet:ORPHA791,SNOMED_CT:28835009|MONDO:MONDO:0010169,MedGen:C1848634,OMIM:276901|MedGen:CN169374|MedGen:CN517202	criteria_provided,_multiple_submitters,_no_conflicts	Benign	0.19	T	T	B	B	N	P	N	T	N	0.024	T	T	.	0.084	.	.	0.03	T	T	T	T	T	T	0.354	4.915	0.299	N	N	-1.546	0.068	-1.443	0.131	0
chr1	216519327	216519327	C	T	exonic	ESRRG	.	synonymous SNV	ESRRG:NM_001243505:exon6:c.G204A:p.S68S,ESRRG:NM_001243506:exon6:c.G402A:p.S134S,ESRRG:NM_001243514:exon6:c.G888A:p.S296S,ESRRG:NM_001438:exon6:c.G957A:p.S319S,ESRRG:NM_001243507:exon7:c.G771A:p.S257S,ESRRG:NM_001243511:exon7:c.G888A:p.S296S,ESRRG:NM_001243513:exon7:c.G888A:p.S296S,ESRRG:NM_001243518:exon7:c.G993A:p.S331S,ESRRG:NM_206595:exon7:c.G888A:p.S296S,ESRRG:NM_001134285:exon8:c.G888A:p.S2…	rs945453	.	.	.	.	.	.	.	.	.	.	.	.	.	.	.	.	.	.	.	.	.	.	.	.	.	.	.	.	.	.	.	.	.	.	.	.	.	.	.
chr1	217774396	217774396	G	A	exonic	SPATA17	.	synonymous SNV	SPATA17:NM_001375655:exon7:c.G582A:p.Q194Q,SPATA17:NM_138796:exon7:c.G582A:p.Q194Q	rs6604561	.	.	.	.	.	.	.	.	.	.	.	.	.	.	.	.	.	.	.	.	.	.	.	.	.	.	.	.	.	.	.	.	.	.	.	.	.	.	.
chr1	219210525	219210525	T	C	exonic	LYPLAL1	.	nonsynonymous SNV	LYPLAL1:NM_001300769:exon3:c.T202C:p.F68L	rs940571	.	.	.	.	.	.	.	.	.	.	.	.	.	.	.	.	.	.	.	.	.	.	.	.	.	.	.	.	.	.	.	.	.	.	.	.	.	.	.
chr1	219210563	219210563	A	G	exonic	LYPLAL1	.	nonsynonymous SNV	LYPLAL1:NM_001300769:exon3:c.A240G:p.I80M,LYPLAL1:NM_001300770:exon4:c.A345G:p.I115M,LYPLAL1:NM_001300771:exon4:c.A279G:p.I93M,LYPLAL1:NM_001300772:exon4:c.A279G:p.I93M,LYPLAL1:NM_138794:exon4:c.A393G:p.I131M,LYPLAL1:NM_001350628:exon5:c.A420G:p.I140M,LYPLAL1:NM_001350629:exon5:c.A372G:p.I124M	rs940570	.	.	.	.	.	0.19	T	T	B	B	N	P	N	T	N	0.168	T	T	.	0.099	.	.	0.003	T	T	T	T	T	T	1.553	16.08	0.855	N	N	-0.526	1.126	-0.256	1.657	1
chr1	219609937	219609937	T	A	exonic	ZC3H11B	.	nonsynonymous SNV	ZC3H11B:NM_001355457:exon2:c.A2126T:p.D709V	rs2653989	.	.	.	.	.	.	.	.	.	.	.	.	.	.	.	.	.	.	.	.	.	.	.	.	.	.	.	.	.	.	.	.	.	.	.	.	.	.	.
chr1	219610332	219610332	G	A	exonic	ZC3H11B	.	synonymous SNV	ZC3H11B:NM_001355457:exon2:c.C1731T:p.V577V	rs565049439	.	.	.	.	.	.	.	.	.	.	.	.	.	.	.	.	.	.	.	.	.	.	.	.	.	.	.	.	.	.	.	.	.	.	.	.	.	.	.
chr1	219610367	219610367	G	A	exonic	ZC3H11B	.	nonsynonymous SNV	ZC3H11B:NM_001355457:exon2:c.C1696T:p.R566C	rs3799941	.	.	.	.	.	.	.	.	.	.	.	.	.	.	.	.	.	.	.	.	.	.	.	.	.	.	.	.	.	.	.	.	.	.	.	.	.	.	.
chr1	219610858	219610858	C	T	exonic	ZC3H11B	.	nonsynonymous SNV	ZC3H11B:NM_001355457:exon2:c.G1205A:p.R402H	rs574131927	.	.	.	.	.	.	.	.	.	.	.	.	.	.	.	.	.	.	.	.	.	.	.	.	.	.	.	.	.	.	.	.	.	.	.	.	.	.	.
chr1	219611821	219611821	A	G	exonic	ZC3H11B	.	nonsynonymous SNV	ZC3H11B:NM_001355457:exon2:c.T242C:p.V81A	rs2796886	.	.	.	.	.	.	.	.	.	.	.	.	.	.	.	.	.	.	.	.	.	.	.	.	.	.	.	.	.	.	.	.	.	.	.	.	.	.	.
chr1	219981426	219981426	C	T	exonic	EPRS1	.	synonymous SNV	EPRS1:NM_004446:exon24:c.G3405A:p.Q1135Q	rs1061160	1153491	Leukodystrophy,_hypomyelinating,_15|not_provided	MONDO:MONDO:0054782,MedGen:C4693733,OMIM:617951|MedGen:CN517202	criteria_provided,_multiple_submitters,_no_conflicts	Benign	.	.	.	.	.	.	.	.	.	.	.	.	.	.	.	.	.	.	.	.	.	.	.	.	.	.	.	.	.	.	.	.	.	.
chr1	220024283	220024283	G	T	exonic	EPRS1	.	nonsynonymous SNV	EPRS1:NM_004446:exon8:c.C924A:p.D308E	rs2230301	1153502	Leukodystrophy,_hypomyelinating,_15|not_provided	MONDO:MONDO:0054782,MedGen:C4693733,OMIM:617951|MedGen:CN517202	criteria_provided,_multiple_submitters,_no_conflicts	Benign	0.19	T	T	B	B	N	P	N	T	N	0.043	T	T	.	0.21	.	.	0.6	T	T	T	T	T	T	0.082	1.938	0.213	N	N	-1.262	0.186	-1.105	0.37	0
chr1	220796686	220796686	A	G	exonic	MTARC1	.	nonsynonymous SNV	MTARC1:NM_022746:exon3:c.A493G:p.T165A	rs2642438	.	.	.	.	.	0.19	T	T	B	B	N	P	N	T	N	0.046	T	T	.	0.11	.	.	0.162	T	T	T	T	T	T	0.683	8.295	0.235	N	N	-1.25	0.194	-1.067	0.41	0.727
chr1	221739019	221739019	T	C	exonic	DUSP10	.	synonymous SNV	DUSP10:NM_007207:exon2:c.A726G:p.E242E	rs1141714	.	.	.	.	.	.	.	.	.	.	.	.	.	.	.	.	.	.	.	.	.	.	.	.	.	.	.	.	.	.	.	.	.	.	.	.	.	.	.
chr1	222547946	222547946	C	T	exonic	HHIPL2	.	synonymous SNV	HHIPL2:NM_024746:exon1:c.G99A:p.L33L	rs4846382	.	.	.	.	.	.	.	.	.	.	.	.	.	.	.	.	.	.	.	.	.	.	.	.	.	.	.	.	.	.	.	.	.	.	.	.	.	.	.
chr1	222561461	222561461	G	C	exonic	TAF1A	.	synonymous SNV	TAF1A:NM_139352:exon9:c.C801G:p.G267G,TAF1A:NM_001201536:exon10:c.C1143G:p.G381G,TAF1A:NM_005681:exon10:c.C1143G:p.G381G	rs1134898	.	.	.	.	.	.	.	.	.	.	.	.	.	.	.	.	.	.	.	.	.	.	.	.	.	.	.	.	.	.	.	.	.	.	.	.	.	.	.
chr1	222628664	222628664	A	G	exonic	MIA3	.	nonsynonymous SNV	MIA3:NM_001324062:exon4:c.A1444G:p.K482E,MIA3:NM_001324063:exon4:c.A1444G:p.K482E,MIA3:NM_198551:exon4:c.A1444G:p.K482E,MIA3:NM_001324064:exon5:c.A952G:p.K318E	rs2936053	.	.	.	.	.	0.17	T	T	B	B	.	P	.	T	N	0.065	T	T	.	0.095	.	.	0.071	T	T	T	T	T	T	0.703	8.481	0.221	N	N	-1.553	0.066	-1.424	0.14	0.061
chr1	222629461	222629461	T	G	exonic	MIA3	.	synonymous SNV	MIA3:NM_001324062:exon4:c.T2241G:p.P747P,MIA3:NM_001324063:exon4:c.T2241G:p.P747P,MIA3:NM_198551:exon4:c.T2241G:p.P747P,MIA3:NM_001324064:exon5:c.T1749G:p.P583P	rs3748626	.	.	.	.	.	.	.	.	.	.	.	.	.	.	.	.	.	.	.	.	.	.	.	.	.	.	.	.	.	.	.	.	.	.	.	.	.	.	.
chr1	222746553	222746553	T	G	exonic	FAM177B	.	nonsynonymous SNV	FAM177B:NM_001324080:exon2:c.T8G:p.I3S,FAM177B:NM_207468:exon3:c.T8G:p.I3S	rs2378607	.	.	.	.	.	0.19	T	T	B	B	N	P	N	T	N	0.075	T	T	.	0.031	.	.	0.245	T	T	T	T	T	T	1.458	15.47	0.895	N	N	-0.772	0.697	-0.612	1.028	0
chr1	222746557	222746557	C	T	exonic	FAM177B	.	synonymous SNV	FAM177B:NM_001324080:exon2:c.C12T:p.D4D,FAM177B:NM_207468:exon3:c.C12T:p.D4D	rs141453662	.	.	.	.	.	.	.	.	.	.	.	.	.	.	.	.	.	.	.	.	.	.	.	.	.	.	.	.	.	.	.	.	.	.	.	.	.	.	.
chr1	222750009	222750009	A	G	exonic	FAM177B	.	nonsynonymous SNV	FAM177B:NM_001324080:exon5:c.A428G:p.Q143R,FAM177B:NM_207468:exon6:c.A428G:p.Q143R	rs6683071	.	.	.	.	.	0.18	T	T	B	B	.	P	N	T	N	0.01	T	T	.	0.037	.	.	0.172	T	T	T	T	T	T	-0.813	0.024	0.617	N	N	-2.387	0.001	-2.466	0.001	1
chr1	223004232	223004232	A	G	exonic	DISP1	.	synonymous SNV	DISP1:NM_001369594:exon8:c.A2835G:p.K945K,DISP1:NM_001377228:exon8:c.A2835G:p.K945K,DISP1:NM_001350630:exon9:c.A2106G:p.K702K,DISP1:NM_001377229:exon9:c.A2835G:p.K945K,DISP1:NM_032890:exon10:c.A2835G:p.K945K	rs2609355	249736	not_specified|not_provided	MedGen:CN169374|MedGen:CN517202	criteria_provided,_multiple_submitters,_no_conflicts	Benign	.	.	.	.	.	.	.	.	.	.	.	.	.	.	.	.	.	.	.	.	.	.	.	.	.	.	.	.	.	.	.	.	.	.
chr1	223005219	223005219	A	C	exonic	DISP1	.	synonymous SNV	DISP1:NM_001369594:exon8:c.A3822C:p.P1274P,DISP1:NM_001377228:exon8:c.A3822C:p.P1274P,DISP1:NM_001350630:exon9:c.A3093C:p.P1031P,DISP1:NM_001377229:exon9:c.A3822C:p.P1274P,DISP1:NM_032890:exon10:c.A3822C:p.P1274P	rs9441941	249737	not_specified|not_provided	MedGen:CN169374|MedGen:CN517202	criteria_provided,_multiple_submitters,_no_conflicts	Benign	.	.	.	.	.	.	.	.	.	.	.	.	.	.	.	.	.	.	.	.	.	.	.	.	.	.	.	.	.	.	.	.	.	.
chr1	223111186	223111186	A	G	exonic	TLR5	.	nonsynonymous SNV	TLR5:NM_003268:exon6:c.T1846C:p.F616L	rs5744174	.	.	.	.	.	0.15	T	T	.	.	N	P	.	T	N	0.011	T	T	.	0.105	.	.	0.06	T	.	T	T	T	T	-1.041	0.006	0.194	N	N	-2.361	0.001	-2.394	0.002	1
chr1	223545289	223545289	G	A	exonic	CAPN8	.	nonsynonymous SNV	CAPN8:NM_001143962:exon17:c.C1775T:p.T592M	rs61823553	.	.	.	.	.	5.19	D	D	D	P	N	P	M	T	D	0.061	T	T	.	0.358	.	.	0.002	T	T	T	T	T	T	2.537	22.5	0.998	N	N	0.133	3.019	-0.041	2.224	0.001
chr1	223625884	223625884	G	T	exonic	CAPN8	.	nonsynonymous SNV	CAPN8:NM_001143962:exon6:c.C734A:p.S245Y	rs35539373	.	.	.	.	.	9.19	D	D	D	D	U	P	M	T	D	0.128	T	T	.	0.196	.	.	0.002	T	T	T	T	T	D	3.991	26.9	0.995	D	D	0.782	8.432	0.735	8.466	1
chr1	223712706	223712706	C	G	exonic	CAPN2	.	nonsynonymous SNV	CAPN2:NM_001748:exon1:c.C66G:p.D22E	rs25655	.	.	.	.	.	1.19	T	T	B	B	N	P	N	D	N	0.005	T	T	.	0.262	.	.	0.128	T	T	T	T	T	T	1.501	15.74	0.783	N	N	-1.292	0.169	-1.163	0.315	1
chr1	223747018	223747018	G	A	exonic	CAPN2	.	synonymous SNV	CAPN2:NM_001146068:exon5:c.G348A:p.A116A,CAPN2:NM_001748:exon5:c.G582A:p.A194A	rs17600	.	.	.	.	.	.	.	.	.	.	.	.	.	.	.	.	.	.	.	.	.	.	.	.	.	.	.	.	.	.	.	.	.	.	.	.	.	.	.
chr1	223799903	223799903	G	A	exonic	TP53BP2	.	nonsynonymous SNV	TP53BP2:NM_001031685:exon11:c.C1481T:p.A494V,TP53BP2:NM_005426:exon12:c.C1094T:p.A365V	rs143699777	.	.	.	.	.	6.16	D	T	.	.	D	D	.	T	N	0.252	T	T	T	0.084	.	0.636	0.488	T	.	T	T	T	D	3.322	24.2	0.999	D	D	0.354	4.073	0.457	4.787	1
chr1	224305044	224305044	C	T	exonic	NVL	.	synonymous SNV	NVL:NM_001243146:exon4:c.G90A:p.L30L,NVL:NM_001243147:exon6:c.G465A:p.L155L,NVL:NM_206840:exon6:c.G420A:p.L140L,NVL:NM_002533:exon7:c.G738A:p.L246L	rs3754090	.	.	.	.	.	.	.	.	.	.	.	.	.	.	.	.	.	.	.	.	.	.	.	.	.	.	.	.	.	.	.	.	.	.	.	.	.	.	.
chr1	224308150	224308150	C	T	exonic	NVL	.	synonymous SNV	NVL:NM_206840:exon5:c.G138A:p.R46R,NVL:NM_002533:exon6:c.G456A:p.R152R	rs7534447	.	.	.	.	.	.	.	.	.	.	.	.	.	.	.	.	.	.	.	.	.	.	.	.	.	.	.	.	.	.	.	.	.	.	.	.	.	.	.
chr1	225042906	225042906	C	T	exonic	DNAH14	.	synonymous SNV	DNAH14:NM_001367479:exon13:c.C1560T:p.C520C	rs2501107	389376	not_specified	MedGen:CN169374	criteria_provided,_single_submitter	Benign	.	.	.	.	.	.	.	.	.	.	.	.	.	.	.	.	.	.	.	.	.	.	.	.	.	.	.	.	.	.	.	.	.	.
chr1	225080404	225080404	C	A	exonic	DNAH14	.	nonsynonymous SNV	DNAH14:NM_001367479:exon19:c.C2792A:p.A931D	rs115366080	389364	not_specified	MedGen:CN169374	criteria_provided,_single_submitter	Benign	2.17	D	D	B	B	.	N	.	T	N	0.286	T	T	.	0.038	.	.	.	T	T	T	T	T	T	-0.413	0.18	0.976	N	N	-0.941	0.47	-0.977	0.518	0
chr1	225080641	225080641	A	G	exonic	DNAH14	.	nonsynonymous SNV	DNAH14:NM_001367479:exon19:c.A3029G:p.K1010R	rs3128651	389366	not_specified	MedGen:CN169374	criteria_provided,_single_submitter	Benign	0.17	T	T	B	B	.	P	.	T	N	0.105	T	T	.	0.033	.	.	.	T	T	T	T	T	T	-0.259	0.381	0.888	N	N	-1.185	0.238	-1.15	0.326	0
chr1	225080644	225080644	G	A	exonic	DNAH14	.	nonsynonymous SNV	DNAH14:NM_001367479:exon19:c.G3032A:p.R1011Q	rs3128652	389396	not_specified	MedGen:CN169374	criteria_provided,_single_submitter	Benign	0.17	T	T	B	B	.	P	.	T	N	0.073	T	T	.	0.006	.	.	.	T	T	T	T	T	T	-1.295	0.002	0.709	N	N	-1.941	0.012	-1.984	0.015	0.009
chr1	225082707	225082707	A	T	exonic	DNAH14	.	nonsynonymous SNV	DNAH14:NM_001367479:exon20:c.A3295T:p.N1099Y	rs3128655	389369	not_specified	MedGen:CN169374	criteria_provided,_single_submitter	Benign	3.16	T	D	D	P	.	P	.	T	D	0.396	T	T	.	0.235	.	.	.	T	.	T	T	T	T	2.957	23.3	0.987	N	N	-0.259	1.716	-0.33	1.503	0
chr1	225085546	225085546	G	T	exonic	DNAH14	.	nonsynonymous SNV	DNAH14:NM_001367479:exon21:c.G3330T:p.M1110I	rs3128658	389401	not_specified	MedGen:CN169374	criteria_provided,_single_submitter	Benign	1.16	T	T	B	B	.	P	.	T	N	0.164	T	T	.	0.071	.	.	.	T	.	T	T	T	T	1.678	16.88	0.547	D	N	-0.488	1.201	-0.321	1.521	0
chr1	225367810	225367810	C	T	exonic	DNAH14	.	synonymous SNV	DNAH14:NM_001367479:exon77:c.C12096T:p.A4032A	rs11578981	389391	not_specified	MedGen:CN169374	criteria_provided,_single_submitter	Benign	.	.	.	.	.	.	.	.	.	.	.	.	.	.	.	.	.	.	.	.	.	.	.	.	.	.	.	.	.	.	.	.	.	.
chr1	225367900	225367900	T	G	exonic	DNAH14	.	nonsynonymous SNV	DNAH14:NM_001367479:exon77:c.T12186G:p.N4062K	rs12737248	389393	not_specified	MedGen:CN169374	criteria_provided,_single_submitter	Benign	0.16	T	T	B	B	.	P	.	T	N	0.034	T	T	.	0.034	.	.	.	T	.	T	T	T	T	-0.563	0.087	0.681	N	N	-1.664	0.042	-1.767	0.039	1
chr1	225377313	225377313	T	C	exonic	DNAH14	.	nonsynonymous SNV	DNAH14:NM_001367479:exon79:c.T12593C:p.L4198P	rs3856154	389408	not_specified	MedGen:CN169374	criteria_provided,_single_submitter	Benign	0.18	T	T	B	B	.	P	N	T	N	0.041	T	T	.	0.061	.	.	.	T	T	T	T	T	T	1.323	14.55	0.902	N	N	-0.977	0.429	-0.847	0.692	0.032
chr1	225377371	225377371	C	T	exonic	DNAH14	.	synonymous SNV	DNAH14:NM_001367479:exon79:c.C12651T:p.G4217G	rs3856155	389410	not_specified	MedGen:CN169374	criteria_provided,_single_submitter	Benign	.	.	.	.	.	.	.	.	.	.	.	.	.	.	.	.	.	.	.	.	.	.	.	.	.	.	.	.	.	.	.	.	.	.
chr1	225381539	225381539	T	G	exonic	DNAH14	.	nonsynonymous SNV	DNAH14:NM_001367479:exon81:c.T13037G:p.F4346C	rs950210	389388	not_specified	MedGen:CN169374	criteria_provided,_single_submitter	Benign	3.18	D	D	B	B	.	P	L	T	D	0.26	T	T	.	0.069	.	.	.	T	T	T	T	T	T	2.103	20.1	0.466	N	N	-0.956	0.453	-0.98	0.514	0
chr1	225419442	225419442	C	T	exonic	LBR	.	nonsynonymous SNV	LBR:NM_002296:exon5:c.G461A:p.S154N,LBR:NM_194442:exon5:c.G461A:p.S154N	rs2230419	249738	Pelger-Hu√´t_anomaly|Greenberg_dysplasia|Reynolds_syndrome|not_specified|not_provided	MONDO:MONDO:0008214,MedGen:C0030779,OMIM:169400,SNOMED_CT:85559002|MONDO:MONDO:0008974,MedGen:C2931048,OMIM:215140,Orphanet:ORPHA1426,SNOMED_CT:389261002|MONDO:MONDO:0013276,MedGen:C0748397,OMIM:613471,Orphanet:ORPHA779|MedGen:CN169374|MedGen:CN517202	criteria_provided,_multiple_submitters,_no_conflicts	Benign	1.19	T	T	B	B	N	P	N	D	N	0.015	T	T	.	0.167	.	.	0.094	T	T	T	T	T	T	-1.14	0.003	0.378	N	N	-2.237	0.003	-2.263	0.004	1
chr1	225422182	225422182	A	G	exonic	LBR	.	synonymous SNV	LBR:NM_002296:exon3:c.T261C:p.P87P,LBR:NM_194442:exon3:c.T261C:p.P87P	rs1056608	249740	Pelger-Hu√´t_anomaly|Greenberg_dysplasia|Reynolds_syndrome|not_specified|not_provided	MONDO:MONDO:0008214,MedGen:C0030779,OMIM:169400,SNOMED_CT:85559002|MONDO:MONDO:0008974,MedGen:C2931048,OMIM:215140,Orphanet:ORPHA1426,SNOMED_CT:389261002|MONDO:MONDO:0013276,MedGen:C0748397,OMIM:613471,Orphanet:ORPHA779|MedGen:CN169374|MedGen:CN517202	criteria_provided,_multiple_submitters,_no_conflicts	Benign	.	.	.	.	.	.	.	.	.	.	.	.	.	.	.	.	.	.	.	.	.	.	.	.	.	.	.	.	.	.	.	.	.	.
chr1	225423959	225423959	C	T	exonic	LBR	.	synonymous SNV	LBR:NM_002296:exon2:c.G117A:p.V39V,LBR:NM_194442:exon2:c.G117A:p.V39V	rs1056607	249741	Pelger-Hu√´t_anomaly|Greenberg_dysplasia|Reynolds_syndrome|not_specified|not_provided	MONDO:MONDO:0008214,MedGen:C0030779,OMIM:169400,SNOMED_CT:85559002|MONDO:MONDO:0008974,MedGen:C2931048,OMIM:215140,Orphanet:ORPHA1426,SNOMED_CT:389261002|MONDO:MONDO:0013276,MedGen:C0748397,OMIM:613471,Orphanet:ORPHA779|MedGen:CN169374|MedGen:CN517202	criteria_provided,_multiple_submitters,_no_conflicts	Benign	.	.	.	.	.	.	.	.	.	.	.	.	.	.	.	.	.	.	.	.	.	.	.	.	.	.	.	.	.	.	.	.	.	.
chr1	225838705	225838705	A	G	exonic	EPHX1	.	nonsynonymous SNV	EPHX1:NM_000120:exon4:c.A416G:p.H139R,EPHX1:NM_001136018:exon4:c.A416G:p.H139R,EPHX1:NM_001291163:exon4:c.A416G:p.H139R,EPHX1:NM_001378427:exon4:c.A416G:p.H139R,EPHX1:NM_001378428:exon4:c.A389G:p.H130R,EPHX1:NM_001378429:exon4:c.A416G:p.H139R,EPHX1:NM_001378430:exon4:c.A416G:p.H139R,EPHX1:NM_001378426:exon5:c.A416G:p.H139R	rs2234922	31644	EPOXIDE_HYDROLASE_1_POLYMORPHISM|not_provided	.|MedGen:CN517202	criteria_provided,_single_submitter	Benign	0.19	T	T	B	B	N	P	N	T	N	0.018	T	T	.	0.028	.	.	0.236	T	T	T	T	T	T	0.111	2.188	0.486	N	N	-1.313	0.158	-1.201	0.282	0.412
chr1	225867895	225867895	G	A	exonic	TMEM63A	.	synonymous SNV	TMEM63A:NM_014698:exon7:c.C507T:p.D169D	rs2292564	1333806	LEUKODYSTROPHY,_HYPOMYELINATING,_19,_TRANSIENT_INFANTILE	MONDO:MONDO:0032871,MedGen:C5231463,OMIM:618688	criteria_provided,_single_submitter	Benign	.	.	.	.	.	.	.	.	.	.	.	.	.	.	.	.	.	.	.	.	.	.	.	.	.	.	.	.	.	.	.	.	.	.
chr1	225886863	225886863	T	G	exonic	LEFTY1	.	nonsynonymous SNV	LEFTY1:NM_020997:exon4:c.A965C:p.D322A	rs360057	1238064	not_provided	MedGen:CN517202	criteria_provided,_single_submitter	Benign	0.19	T	T	B	B	N	P	N	T	N	0.016	T	T	.	0.173	.	.	0.156	T	T	T	T	T	T	1.31	14.46	0.634	N	N	-1.076	0.329	-0.935	0.573	1
chr1	226164797	226164797	T	G	exonic	ACBD3	.	nonsynonymous SNV	ACBD3:NM_022735:exon3:c.A561C:p.E187D	rs2306120	.	.	.	.	.	4.19	T	T	P	B	D	P	M	T	N	0.207	T	T	.	0.276	.	.	0.671	T	T	T	T	T	D	1.969	19.02	0.986	D	N	-0.4	1.382	-0.493	1.213	0.134
chr1	226286431	226286431	G	A	exonic	LIN9	.	synonymous SNV	LIN9:NM_001366240:exon4:c.C147T:p.F49F,LIN9:NM_001270409:exon5:c.C369T:p.F123F,LIN9:NM_001270410:exon6:c.C270T:p.F90F,LIN9:NM_001366237:exon6:c.C474T:p.F158F,LIN9:NM_001366238:exon6:c.C471T:p.F157F,LIN9:NM_001366239:exon6:c.C474T:p.F158F,LIN9:NM_001366241:exon6:c.C270T:p.F90F,LIN9:NM_001366245:exon6:c.C426T:p.F142F,LIN9:NM_173083:exon6:c.C474T:p.F158F	rs10799347	.	.	.	.	.	.	.	.	.	.	.	.	.	.	.	.	.	.	.	.	.	.	.	.	.	.	.	.	.	.	.	.	.	.	.	.	.	.	.
chr1	226367601	226367601	A	G	exonic	PARP1	.	nonsynonymous SNV	PARP1:NM_001618:exon17:c.T2285C:p.V762A	rs1136410	1250560	not_provided	MedGen:CN517202	criteria_provided,_single_submitter	Benign	5.19	T	T	P	P	D	P	M	T	N	0.311	T	T	.	0.18	.	.	0.837	T	T	T	T	T	D	4.052	27.4	0.997	D	D	0.616	6.094	0.655	6.987	1
chr1	226383139	226383139	T	C	exonic	PARP1	.	synonymous SNV	PARP1:NM_001618:exon8:c.A1056G:p.K352K	rs1805415	.	.	.	.	.	.	.	.	.	.	.	.	.	.	.	.	.	.	.	.	.	.	.	.	.	.	.	.	.	.	.	.	.	.	.	.	.	.	.
chr1	226736237	226736237	A	C	exonic	ITPKB	.	nonsynonymous SNV	ITPKB:NM_002221:exon2:c.T1222G:p.S408A	rs6667260	.	.	.	.	.	0.19	T	T	B	B	N	P	N	T	N	0.019	T	T	.	0.047	.	.	0.161	T	T	T	T	T	T	-0.013	1.256	0.196	N	N	-1.506	0.079	-1.45	0.128	1
chr1	226736941	226736941	C	T	exonic	ITPKB	.	nonsynonymous SNV	ITPKB:NM_002221:exon2:c.G518A:p.R173H	rs3754415	.	.	.	.	.	4.19	D	D	P	B	D	P	L	T	N	0.31	T	T	.	0.056	.	.	0.862	T	T	T	T	T	T	3.212	23.9	0.999	D	N	0.214	3.366	0.284	3.622	1
chr1	226994332	226994332	G	A	exonic	CDC42BPA	.	nonsynonymous SNV	CDC42BPA:NM_001366010:exon35:c.C5012T:p.A1671V,CDC42BPA:NM_014826:exon35:c.C4853T:p.A1618V,CDC42BPA:NM_001366011:exon36:c.C5036T:p.A1679V,CDC42BPA:NM_003607:exon36:c.C5096T:p.A1699V,CDC42BPA:NM_001366019:exon37:c.C5135T:p.A1712V	rs2802269	.	.	.	.	.	0.19	T	T	B	B	N	P	N	T	N	0.045	T	T	.	0.074	.	.	0.235	T	T	T	T	T	T	0.966	11.19	0.971	N	N	-1.088	0.317	-0.971	0.526	1
chr1	227029074	227029074	C	T	exonic	CDC42BPA	.	nonsynonymous SNV	CDC42BPA:NM_001366010:exon28:c.G3826A:p.V1276I,CDC42BPA:NM_014826:exon28:c.G3667A:p.V1223I,CDC42BPA:NM_001366011:exon29:c.G3850A:p.V1284I,CDC42BPA:NM_003607:exon29:c.G3910A:p.V1304I,CDC42BPA:NM_001366019:exon30:c.G3949A:p.V1317I	rs1929860	.	.	.	.	.	0.19	T	T	B	B	N	P	N	T	N	0.074	T	T	.	0.163	.	.	0.191	T	T	T	T	T	T	0.964	11.17	0.302	N	N	-1.008	0.396	-0.775	0.793	0.487
chr1	227747743	227747743	A	G	exonic	SNAP47	.	nonsynonymous SNV	SNAP47:NM_001323930:exon2:c.A7G:p.R3G,SNAP47:NM_001323934:exon2:c.A7G:p.R3G,SNAP47:NM_001323935:exon2:c.A142G:p.R48G,SNAP47:NM_053052:exon2:c.A142G:p.R48G,SNAP47:NM_001323931:exon3:c.A7G:p.R3G,SNAP47:NM_001323932:exon3:c.A7G:p.R3G,SNAP47:NM_001323933:exon4:c.A7G:p.R3G	rs2236359	.	.	.	.	.	1.19	T	T	B	B	N	P	N	T	N	0.076	T	T	.	0.126	.	.	0.061	T	T	T	T	T	T	1.738	17.29	0.89	D	N	-0.57	1.043	-0.523	1.165	0.83
chr1	227845496	227845496	A	G	exonic	PRSS38	.	nonsynonymous SNV	PRSS38:NM_183062:exon4:c.A610G:p.M204V	rs9426581	.	.	.	.	.	0.19	T	T	B	B	N	P	N	T	N	0.024	T	T	.	0.061	.	.	0.058	T	T	T	T	T	T	0.88	10.23	0.656	N	N	-1.398	0.117	-1.229	0.26	0.998
chr1	228246694	228246694	T	C	exonic	OBSCN	.	synonymous SNV	OBSCN:NM_001098623:exon13:c.T3924C:p.A1308A,OBSCN:NM_052843:exon13:c.T3924C:p.A1308A,OBSCN:NM_001271223:exon14:c.T4200C:p.A1400A	rs7517088	1247362	not_provided	MedGen:CN517202	criteria_provided,_single_submitter	Benign	.	.	.	.	.	.	.	.	.	.	.	.	.	.	.	.	.	.	.	.	.	.	.	.	.	.	.	.	.	.	.	.	.	.
chr1	228246766	228246766	T	C	exonic	OBSCN	.	synonymous SNV	OBSCN:NM_001098623:exon13:c.T3996C:p.A1332A,OBSCN:NM_052843:exon13:c.T3996C:p.A1332A,OBSCN:NM_001271223:exon14:c.T4272C:p.A1424A	rs7517108	1233517	not_provided	MedGen:CN517202	criteria_provided,_single_submitter	Benign	.	.	.	.	.	.	.	.	.	.	.	.	.	.	.	.	.	.	.	.	.	.	.	.	.	.	.	.	.	.	.	.	.	.
chr1	228256864	228256864	T	A	exonic	OBSCN	.	nonsynonymous SNV	OBSCN:NM_001098623:exon15:c.T4523A:p.V1508D,OBSCN:NM_052843:exon15:c.T4523A:p.V1508D,OBSCN:NM_001271223:exon16:c.T4799A:p.V1600D	rs7532342	.	.	.	.	.	0.19	T	T	B	B	N	P	N	T	N	0.215	T	T	.	0.168	.	.	0.153	T	T	T	T	T	T	1.449	15.41	0.239	N	N	-1.375	0.127	-1.086	0.39	0.193
chr1	228377508	228377508	G	A	exonic	OBSCN	.	nonsynonymous SNV	OBSCN:NM_001098623:exon102:c.G23299A:p.E7767K,OBSCN:NM_001271223:exon113:c.G26170A:p.E8724K	rs182714476	.	.	.	.	.	6.18	D	D	D	P	.	D	L	T	N	0.373	T	T	.	0.313	.	0.818	0.504	T	T	T	T	T	D	3.911	26.4	0.995	D	N	0.176	3.197	0.215	3.259	1
chr1	228511776	228511776	T	C	exonic	BTNL10	.	nonsynonymous SNV	BTNL10:NM_001287262:exon2:c.A182G:p.H61R	rs6665115	.	.	.	.	.	.	.	.	.	.	.	.	.	.	.	.	.	.	.	.	.	.	.	.	.	.	.	.	.	.	.	.	.	.	.	.	.	.	.
chr1	229325277	229325277	C	T	exonic	CCSAP	.	synonymous SNV	CCSAP:NM_145257:exon4:c.G771A:p.P257P	rs2282083	.	.	.	.	.	.	.	.	.	.	.	.	.	.	.	.	.	.	.	.	.	.	.	.	.	.	.	.	.	.	.	.	.	.	.	.	.	.	.
chr1	229486415	229486415	A	G	exonic	NUP133	.	synonymous SNV	NUP133:NM_018230:exon11:c.T1456C:p.L486L	rs1065675	.	.	.	.	.	.	.	.	.	.	.	.	.	.	.	.	.	.	.	.	.	.	.	.	.	.	.	.	.	.	.	.	.	.	.	.	.	.	.
chr1	229487591	229487591	T	C	exonic	NUP133	.	nonsynonymous SNV	NUP133:NM_018230:exon10:c.A1217G:p.Q406R	rs1065674	.	.	.	.	.	0.19	T	T	B	B	N	P	N	T	N	0.004	T	T	.	0.081	.	.	0.161	T	T	T	T	T	T	0.417	5.613	0.144	N	N	-1.439	0.101	-1.225	0.263	0.169
chr1	229487612	229487612	G	A	exonic	NUP133	.	nonsynonymous SNV	NUP133:NM_018230:exon10:c.C1196T:p.S399F	rs148628311	.	.	.	.	.	8.19	D	D	P	P	N	D	M	T	D	0.584	T	T	.	0.14	.	0.493	0.34	T	D	T	T	T	D	4.531	32	0.998	D	N	0.541	5.368	0.534	5.482	0.083
chr1	229495987	229495987	T	C	exonic	NUP133	.	nonsynonymous SNV	NUP133:NM_018230:exon7:c.A880G:p.I294V	rs11805194	.	.	.	.	.	2.19	T	T	B	B	D	P	L	T	N	0.005	T	T	.	0.052	.	.	0.453	T	T	T	T	T	T	1.772	17.53	0.987	D	N	-0.401	1.381	-0.27	1.627	0.022
chr1	229530355	229530355	C	A	exonic	ABCB10	.	nonsynonymous SNV	ABCB10:NM_012089:exon8:c.G1489T:p.V497L	.	.	.	.	.	.	12.2	T	D	P	B	D	D	N	D	N	0.494	D	D	D	0.594	0.844	0.981	0.489	T	T	D	D	D	D	2.844	23.1	0.994	D	N	0.131	3.012	0.212	3.241	0.997
chr1	229547517	229547517	G	A	exonic	ABCB10	.	synonymous SNV	ABCB10:NM_012089:exon3:c.C903T:p.S301S	rs3738187	.	.	.	.	.	.	.	.	.	.	.	.	.	.	.	.	.	.	.	.	.	.	.	.	.	.	.	.	.	.	.	.	.	.	.	.	.	.	.
chr1	229602489	229602489	G	A	exonic	TAF5L	.	synonymous SNV	TAF5L:NM_001025247:exon4:c.C678T:p.P226P,TAF5L:NM_014409:exon4:c.C678T:p.P226P	rs4925500	.	.	.	.	.	.	.	.	.	.	.	.	.	.	.	.	.	.	.	.	.	.	.	.	.	.	.	.	.	.	.	.	.	.	.	.	.	.	.
chr1	230325333	230325333	G	A	exonic	PGBD5	.	synonymous SNV	PGBD5:NM_001258311:exon6:c.C1356T:p.C452C	rs2306813	.	.	.	.	.	.	.	.	.	.	.	.	.	.	.	.	.	.	.	.	.	.	.	.	.	.	.	.	.	.	.	.	.	.	.	.	.	.	.
chr1	230705941	230705941	T	C	exonic	AGT	.	synonymous SNV	AGT:NM_001382817:exon3:c.A1089G:p.L363L,AGT:NM_001384479:exon3:c.A1089G:p.L363L	rs7080	249765	Renal_tubular_dysgenesis|not_specified|not_provided	Human_Phenotype_Ontology:HP:0008660,MONDO:MONDO:0017609,MedGen:C0266313,Orphanet:ORPHA3033,SNOMED_CT:702397002|MedGen:CN169374|MedGen:CN517202	criteria_provided,_multiple_submitters,_no_conflicts	Benign	.	.	.	.	.	.	.	.	.	.	.	.	.	.	.	.	.	.	.	.	.	.	.	.	.	.	.	.	.	.	.	.	.	.
chr1	230792447	230792447	G	A	exonic	CAPN9	.	nonsynonymous SNV	CAPN9:NM_001319676:exon14:c.G1555A:p.E519K,CAPN9:NM_016452:exon15:c.G1666A:p.E556K,CAPN9:NM_006615:exon16:c.G1744A:p.E582K	rs148405103	.	.	.	.	.	12.2	D	D	P	B	D	D	L	D	N	0.588	D	D	D	0.566	.	0.902	0.159	T	T	T	D	T	D	3.38	24.3	0.998	D	D	0.436	4.573	0.507	5.226	1
chr1	230906986	230906986	T	A	exonic	TTC13	.	synonymous SNV	TTC13:NM_001376509:exon19:c.A2115T:p.V705V,TTC13:NM_001376514:exon19:c.A2112T:p.V704V,TTC13:NM_001376508:exon20:c.A2181T:p.V727V,TTC13:NM_001122835:exon21:c.A2340T:p.V780V,TTC13:NM_001376511:exon21:c.A2343T:p.V781V,TTC13:NM_001376512:exon21:c.A2271T:p.V757V,TTC13:NM_001376507:exon22:c.A2409T:p.V803V,TTC13:NM_001376513:exon22:c.A2406T:p.V802V,TTC13:NM_001376510:exon23:c.A2499T:p.V833V,TTC13:NM_024…	rs3811502	.	.	.	.	.	.	.	.	.	.	.	.	.	.	.	.	.	.	.	.	.	.	.	.	.	.	.	.	.	.	.	.	.	.	.	.	.	.	.
chr1	230978796	230978796	-	AGC	exonic	TTC13	.	nonframeshift insertion	TTC13:NM_001122835:exon1:c.34_35insGCT:p.C11_F12insC,TTC13:NM_001376507:exon1:c.34_35insGCT:p.C11_F12insC,TTC13:NM_001376508:exon1:c.34_35insGCT:p.C11_F12insC,TTC13:NM_001376509:exon1:c.34_35insGCT:p.C11_F12insC,TTC13:NM_001376510:exon1:c.34_35insGCT:p.C11_F12insC,TTC13:NM_001376511:exon1:c.34_35insGCT:p.C11_F12insC,TTC13:NM_001376512:exon1:c.34_35insGCT:p.C11_F12insC,TTC13:NM_001376513:exon1:c.3…	rs577954914	.	.	.	.	.	.	.	.	.	.	.	.	.	.	.	.	.	.	.	.	.	.	.	.	.	.	.	.	.	.	.	.	.	.	.	.	.	.	.
chr1	231352778	231352778	C	T	exonic	SPRTN	.	nonsynonymous SNV	SPRTN:NM_032018:exon5:c.C887T:p.P296L	rs2437150	1323915	Ruijs-Aalfs_syndrome	MONDO:MONDO:0014527,MedGen:C4015461,OMIM:616200,Orphanet:ORPHA435953	criteria_provided,_single_submitter	Benign	0.19	T	T	B	B	N	P	N	T	N	0.014	T	T	.	0.039	.	.	0.019	T	T	T	T	T	T	0.436	5.821	0.269	N	N	-1.252	0.192	-1.235	0.255	0.997
chr1	231694549	231694549	G	A	exonic	DISC1	.	nonsynonymous SNV	DISC1:NM_001012957:exon2:c.G791A:p.R264Q,DISC1:NM_001012958:exon2:c.G791A:p.R264Q,DISC1:NM_001012959:exon2:c.G791A:p.R264Q,DISC1:NM_001164537:exon2:c.G791A:p.R264Q,DISC1:NM_001164538:exon2:c.G791A:p.R264Q,DISC1:NM_001164539:exon2:c.G791A:p.R264Q,DISC1:NM_001164540:exon2:c.G791A:p.R264Q,DISC1:NM_001164541:exon2:c.G791A:p.R264Q,DISC1:NM_001164542:exon2:c.G791A:p.R264Q,DISC1:NM_001164544:exon2:c.G79…	rs3738401	104239	not_provided	MedGen:CN517202	no_assertion_provided	not_provided	0.19	T	T	B	B	N	P	N	T	N	0.07	T	T	.	0.028	.	.	0.13	T	T	T	T	T	T	-0.949	0.01	0.823	N	N	-2.086	0.006	-2.153	0.006	1
chr1	231770843	231770843	C	T	exonic	DISC1	.	synonymous SNV	DISC1:NM_001164556:exon4:c.C357T:p.I119I,DISC1:NM_001012957:exon6:c.C1407T:p.I469I,DISC1:NM_001012959:exon6:c.C1407T:p.I469I,DISC1:NM_001164538:exon6:c.C1407T:p.I469I,DISC1:NM_001164539:exon6:c.C1407T:p.I469I,DISC1:NM_001164541:exon6:c.C1407T:p.I469I,DISC1:NM_001164542:exon6:c.C1407T:p.I469I,DISC1:NM_001164544:exon6:c.C1407T:p.I469I,DISC1:NM_001164545:exon6:c.C1407T:p.I469I,DISC1:NM_001164546:exo…	rs2492367	.	.	.	.	.	1.7	.	D	.	.	.	P	.	.	.	0.14	.	.	.	.	.	.	.	.	.	T	T	.	T	-0.302	0.308	0.703	N	N	.	.	.	.	0.992
chr1	232460907	232460907	A	G	exonic	SIPA1L2	.	synonymous SNV	SIPA1L2:NM_001377488:exon10:c.T3075C:p.H1025H,SIPA1L2:NM_020808:exon10:c.T3075C:p.H1025H	rs1766574	.	.	.	.	.	.	.	.	.	.	.	.	.	.	.	.	.	.	.	.	.	.	.	.	.	.	.	.	.	.	.	.	.	.	.	.	.	.	.
chr1	232515004	232515004	A	G	exonic	SIPA1L2	.	synonymous SNV	SIPA1L2:NM_001377488:exon3:c.T336C:p.S112S,SIPA1L2:NM_020808:exon3:c.T336C:p.S112S	rs3795366	.	.	.	.	.	.	.	.	.	.	.	.	.	.	.	.	.	.	.	.	.	.	.	.	.	.	.	.	.	.	.	.	.	.	.	.	.	.	.
chr1	232515121	232515121	C	T	exonic	SIPA1L2	.	synonymous SNV	SIPA1L2:NM_001377488:exon3:c.G219A:p.K73K,SIPA1L2:NM_020808:exon3:c.G219A:p.K73K	rs4649383	.	.	.	.	.	.	.	.	.	.	.	.	.	.	.	.	.	.	.	.	.	.	.	.	.	.	.	.	.	.	.	.	.	.	.	.	.	.	.
chr1	232955717	232955717	T	A	exonic	NTPCR	.	synonymous SNV	NTPCR:NM_001329452:exon2:c.T195A:p.V65V,NTPCR:NM_001329453:exon2:c.T195A:p.V65V,NTPCR:NM_032324:exon2:c.T195A:p.V65V	rs12725558	.	.	.	.	.	.	.	.	.	.	.	.	.	.	.	.	.	.	.	.	.	.	.	.	.	.	.	.	.	.	.	.	.	.	.	.	.	.	.
chr1	233090102	233090102	T	C	exonic	PCNX2	.	synonymous SNV	PCNX2:NM_014801:exon23:c.A4035G:p.T1345T	rs12059884	.	.	.	.	.	.	.	.	.	.	.	.	.	.	.	.	.	.	.	.	.	.	.	.	.	.	.	.	.	.	.	.	.	.	.	.	.	.	.
chr1	233262967	233262967	C	T	exonic	PCNX2	.	nonsynonymous SNV	PCNX2:NM_014801:exon2:c.G350A:p.R117K	rs1033325	.	.	.	.	.	0.18	T	T	B	B	.	P	N	T	N	0.007	T	T	.	0.058	.	.	0.151	T	T	T	T	T	T	0.818	9.573	0.453	N	N	-0.984	0.422	-0.897	0.624	0.971
chr1	233379667	233379667	G	A	exonic	MAP3K21	.	synonymous SNV	MAP3K21:NM_032435:exon9:c.G2661A:p.P887P	rs1402815	.	.	.	.	.	.	.	.	.	.	.	.	.	.	.	.	.	.	.	.	.	.	.	.	.	.	.	.	.	.	.	.	.	.	.	.	.	.	.
chr1	233905571	233905571	C	T	exonic	SLC35F3	.	synonymous SNV	SLC35F3:NM_173508:exon2:c.C96T:p.S32S	rs79244900	.	.	.	.	.	.	.	.	.	.	.	.	.	.	.	.	.	.	.	.	.	.	.	.	.	.	.	.	.	.	.	.	.	.	.	.	.	.	.
chr1	233905676	233905676	G	C	exonic	SLC35F3	.	synonymous SNV	SLC35F3:NM_173508:exon2:c.G201C:p.P67P	rs57010808	.	.	.	.	.	.	.	.	.	.	.	.	.	.	.	.	.	.	.	.	.	.	.	.	.	.	.	.	.	.	.	.	.	.	.	.	.	.	.
chr1	234446905	234446905	T	C	exonic	TARBP1	.	nonsynonymous SNV	TARBP1:NM_005646:exon12:c.A2032G:p.S678G	rs4920246	.	.	.	.	.	0.19	T	T	B	B	N	P	N	T	N	0.026	T	T	.	0.179	.	.	0.037	T	T	T	T	T	T	1.377	14.93	0.135	N	N	-1.289	0.171	-1.109	0.367	0.006
chr1	234448485	234448485	C	T	exonic	TARBP1	.	synonymous SNV	TARBP1:NM_005646:exon11:c.G1956A:p.Q652Q	rs2102596	.	.	.	.	.	.	.	.	.	.	.	.	.	.	.	.	.	.	.	.	.	.	.	.	.	.	.	.	.	.	.	.	.	.	.	.	.	.	.
chr1	234467640	234467640	G	T	exonic	TARBP1	.	synonymous SNV	TARBP1:NM_005646:exon4:c.C1110A:p.L370L	rs270502	.	.	.	.	.	.	.	.	.	.	.	.	.	.	.	.	.	.	.	.	.	.	.	.	.	.	.	.	.	.	.	.	.	.	.	.	.	.	.
chr1	234609263	234609263	A	G	exonic	IRF2BP2	.	nonsynonymous SNV	IRF2BP2:NM_001077397:exon1:c.T232C:p.S78P,IRF2BP2:NM_182972:exon1:c.T232C:p.S78P	rs7545855	389426	Immunodeficiency,_common_variable,_14|not_specified|not_provided	MONDO:MONDO:0054691,MedGen:C4540380,OMIM:617765|MedGen:CN169374|MedGen:CN517202	criteria_provided,_multiple_submitters,_no_conflicts	Benign	1.19	T	T	B	B	N	P	N	T	N	0.048	T	T	.	0.028	.	.	1.47	D	T	T	T	T	T	0.601	7.526	0.134	N	N	-1.525	0.074	-1.534	0.095	1
chr1	235175303	235175303	G	A	exonic	ARID4B	.	nonsynonymous SNV	ARID4B:NM_031371:exon21:c.C3287T:p.T1096I,ARID4B:NM_001206794:exon22:c.C3545T:p.T1182I,ARID4B:NM_016374:exon22:c.C3545T:p.T1182I	rs148402228	.	.	.	.	.	4.2	D	T	B	B	N	D	L	T	N	0.264	T	T	T	0.07	.	0.239	0.342	T	T	T	T	T	D	2.863	23.1	0.998	D	N	-0.128	2.086	-0.049	2.2	0.385
chr1	235977874	235977874	T	C	exonic	NID1	.	nonsynonymous SNV	NID1:NM_002508:exon20:c.A3737G:p.Q1246R	rs3213190	1238863	not_provided	MedGen:CN517202	criteria_provided,_single_submitter	Benign	1.19	T	T	B	B	N	P	N	D	N	0.019	T	T	.	0.201	.	.	0.232	T	T	T	T	T	T	0.149	2.565	0.643	N	N	-1.087	0.318	-0.778	0.789	0.552
chr1	236045473	236045473	C	T	exonic	NID1	.	nonsynonymous SNV	NID1:NM_002508:exon3:c.G736A:p.V246I	rs10733133	1269757	not_provided	MedGen:CN517202	criteria_provided,_single_submitter	Benign	0.19	T	T	B	B	N	P	N	T	N	0.037	T	T	.	0.093	.	.	0.175	T	T	T	T	T	T	-0.624	0.065	0.308	N	N	-1.515	0.077	-1.445	0.13	0
chr1	236218525	236218525	G	C	exonic	ERO1B	.	nonsynonymous SNV	ERO1B:NM_019891:exon16:c.C1395G:p.H465Q	rs1055851	.	.	.	.	.	1.19	T	T	B	B	N	P	N	T	N	0.03	T	T	.	0.114	.	.	0.251	T	T	T	T	T	T	1.651	16.7	0.898	D	N	-0.306	1.6	-0.061	2.162	0.003
chr1	236537507	236537507	T	A	exonic	LGALS8	.	nonsynonymous SNV	LGALS8:NM_201544:exon3:c.T56A:p.F19Y,LGALS8:NM_006499:exon4:c.T56A:p.F19Y,LGALS8:NM_201543:exon4:c.T56A:p.F19Y,LGALS8:NM_201545:exon4:c.T56A:p.F19Y	rs1126407	.	.	.	.	.	0.19	T	T	B	B	N	P	N	T	N	0.169	T	T	.	0.124	.	.	0.06	T	T	T	T	T	T	1.594	16.34	0.771	N	N	-0.749	0.733	-0.498	1.205	0.922
chr1	236537523	236537523	T	C	exonic	LGALS8	.	synonymous SNV	LGALS8:NM_201544:exon3:c.T72C:p.P24P,LGALS8:NM_006499:exon4:c.T72C:p.P24P,LGALS8:NM_201543:exon4:c.T72C:p.P24P,LGALS8:NM_201545:exon4:c.T72C:p.P24P	rs1041934	.	.	.	.	.	.	.	.	.	.	.	.	.	.	.	.	.	.	.	.	.	.	.	.	.	.	.	.	.	.	.	.	.	.	.	.	.	.	.
chr1	236537557	236537557	C	T	exonic	LGALS8	.	nonsynonymous SNV	LGALS8:NM_201544:exon3:c.C106T:p.R36C,LGALS8:NM_006499:exon4:c.C106T:p.R36C,LGALS8:NM_201543:exon4:c.C106T:p.R36C,LGALS8:NM_201545:exon4:c.C106T:p.R36C	rs1041935	.	.	.	.	.	7.19	T	D	B	B	D	P	M	T	D	0.409	T	T	.	0.186	.	.	0.074	T	T	T	T	T	D	3.241	24	0.998	D	D	0.22	3.393	0.319	3.831	1
chr1	236538909	236538909	C	T	exonic	LGALS8	.	synonymous SNV	LGALS8:NM_201544:exon4:c.C165T:p.S55S,LGALS8:NM_006499:exon5:c.C165T:p.S55S,LGALS8:NM_201543:exon5:c.C165T:p.S55S,LGALS8:NM_201545:exon5:c.C165T:p.S55S	rs1041936	.	.	.	.	.	.	.	.	.	.	.	.	.	.	.	.	.	.	.	.	.	.	.	.	.	.	.	.	.	.	.	.	.	.	.	.	.	.	.
chr1	236538910	236538910	A	G	exonic	LGALS8	.	nonsynonymous SNV	LGALS8:NM_201544:exon4:c.A166G:p.M56V,LGALS8:NM_006499:exon5:c.A166G:p.M56V,LGALS8:NM_201543:exon5:c.A166G:p.M56V,LGALS8:NM_201545:exon5:c.A166G:p.M56V	rs1041937	.	.	.	.	.	0.19	T	T	B	B	N	P	N	T	N	0.045	T	T	.	0.029	.	.	0.054	T	T	T	T	T	T	0.323	4.55	0.702	N	N	-1.179	0.242	-1.01	0.476	0.158
chr1	236539074	236539074	G	A	exonic	LGALS8	.	synonymous SNV	LGALS8:NM_201544:exon4:c.G330A:p.L110L,LGALS8:NM_006499:exon5:c.G330A:p.L110L,LGALS8:NM_201543:exon5:c.G330A:p.L110L,LGALS8:NM_201545:exon5:c.G330A:p.L110L	rs2472126	.	.	.	.	.	.	.	.	.	.	.	.	.	.	.	.	.	.	.	.	.	.	.	.	.	.	.	.	.	.	.	.	.	.	.	.	.	.	.
chr1	236548023	236548023	T	C	exonic	LGALS8	.	synonymous SNV	LGALS8:NM_201544:exon10:c.T816C:p.Y272Y,LGALS8:NM_201543:exon11:c.T816C:p.Y272Y,LGALS8:NM_006499:exon12:c.T942C:p.Y314Y,LGALS8:NM_201545:exon12:c.T942C:p.Y314Y	rs15701	.	.	.	.	.	.	.	.	.	.	.	.	.	.	.	.	.	.	.	.	.	.	.	.	.	.	.	.	.	.	.	.	.	.	.	.	.	.	.
chr1	236553659	236553659	C	T	exonic	HEATR1	.	synonymous SNV	HEATR1:NM_018072:exon43:c.G6159A:p.S2053S	rs2275685	.	.	.	.	.	.	.	.	.	.	.	.	.	.	.	.	.	.	.	.	.	.	.	.	.	.	.	.	.	.	.	.	.	.	.	.	.	.	.
chr1	236554626	236554626	T	C	exonic	HEATR1	.	nonsynonymous SNV	HEATR1:NM_018072:exon42:c.A6050G:p.E2017G	rs2275687	.	.	.	.	.	7.19	D	D	D	P	D	P	L	T	D	0.244	T	T	.	0.28	.	.	0.208	T	T	T	T	T	T	4.488	32	0.998	D	D	0.456	4.713	0.537	5.516	1
chr1	236555320	236555320	T	C	exonic	HEATR1	.	nonsynonymous SNV	HEATR1:NM_018072:exon41:c.A5899G:p.N1967D	rs1126627	.	.	.	.	.	2.19	T	T	P	B	D	P	N	T	N	0.206	T	T	.	0.083	.	.	0.149	T	T	T	T	T	T	2.67	22.8	0.809	D	N	-0.1	2.176	0.085	2.674	0.832
chr1	236555893	236555893	A	G	exonic	HEATR1	.	nonsynonymous SNV	HEATR1:NM_018072:exon39:c.T5561C:p.V1854A	rs1885533	.	.	.	.	.	0.19	T	T	B	B	N	P	L	T	N	0.03	T	T	.	0.059	.	.	0.113	T	T	T	T	T	T	1.278	14.23	0.805	N	N	-0.662	0.878	-0.547	1.128	0.01
chr1	236558310	236558310	G	A	exonic	HEATR1	.	synonymous SNV	HEATR1:NM_018072:exon36:c.C5131T:p.L1711L	rs2275688	.	.	.	.	.	.	.	.	.	.	.	.	.	.	.	.	.	.	.	.	.	.	.	.	.	.	.	.	.	.	.	.	.	.	.	.	.	.	.
chr1	236558360	236558360	T	C	exonic	HEATR1	.	nonsynonymous SNV	HEATR1:NM_018072:exon36:c.A5081G:p.N1694S	rs2275689	.	.	.	.	.	0.19	T	T	B	B	N	P	N	T	N	0.015	T	T	.	0.086	.	.	0.074	T	T	T	T	T	T	-0.825	0.022	0.288	N	N	-1.751	0.029	-1.767	0.039	0.926
chr1	236581412	236581412	C	A	exonic	HEATR1	.	synonymous SNV	HEATR1:NM_018072:exon20:c.G2565T:p.V855V	rs4518892	.	.	.	.	.	.	.	.	.	.	.	.	.	.	.	.	.	.	.	.	.	.	.	.	.	.	.	.	.	.	.	.	.	.	.	.	.	.	.
chr1	236583143	236583143	C	T	exonic	HEATR1	.	synonymous SNV	HEATR1:NM_018072:exon18:c.G2295A:p.V765V	rs2794768	.	.	.	.	.	.	.	.	.	.	.	.	.	.	.	.	.	.	.	.	.	.	.	.	.	.	.	.	.	.	.	.	.	.	.	.	.	.	.
chr1	236585205	236585205	T	C	exonic	HEATR1	.	synonymous SNV	HEATR1:NM_018072:exon17:c.A2061G:p.L687L	rs1006456	.	.	.	.	.	.	.	.	.	.	.	.	.	.	.	.	.	.	.	.	.	.	.	.	.	.	.	.	.	.	.	.	.	.	.	.	.	.	.
chr1	236586349	236586349	T	C	exonic	HEATR1	.	nonsynonymous SNV	HEATR1:NM_018072:exon15:c.A1819G:p.M607V	rs2794763	.	.	.	.	.	5.19	D	D	P	B	D	P	M	T	N	0.454	T	T	.	0.154	.	.	0.154	T	T	T	T	T	T	2.662	22.8	0.977	D	N	0.123	2.977	0.175	3.062	0.739
chr1	236592537	236592537	C	T	exonic	HEATR1	.	synonymous SNV	HEATR1:NM_018072:exon10:c.G1290A:p.R430R	rs2564739	.	.	.	.	.	.	.	.	.	.	.	.	.	.	.	.	.	.	.	.	.	.	.	.	.	.	.	.	.	.	.	.	.	.	.	.	.	.	.
chr1	236595587	236595587	T	C	exonic	HEATR1	.	nonsynonymous SNV	HEATR1:NM_018072:exon8:c.A1043G:p.H348R	rs2794751	.	.	.	.	.	0.19	T	T	B	B	N	P	N	T	N	0.045	T	T	.	0.038	.	.	0.115	T	T	T	T	T	T	0.678	8.253	0.21	N	N	-0.939	0.473	-0.768	0.803	0.135
chr1	236604030	236604030	A	G	exonic	HEATR1	.	synonymous SNV	HEATR1:NM_018072:exon2:c.T66C:p.S22S	rs10802551	.	.	.	.	.	.	.	.	.	.	.	.	.	.	.	.	.	.	.	.	.	.	.	.	.	.	.	.	.	.	.	.	.	.	.	.	.	.	.
chr1	236719003	236719003	T	C	exonic	ACTN2	.	synonymous SNV	ACTN2:NM_001103:exon3:c.T351C:p.I117I,ACTN2:NM_001278343:exon3:c.T351C:p.I117I	rs1341864	53106	Dilated_cardiomyopathy_1AA|Primary_familial_hypertrophic_cardiomyopathy|Myopathy,_congenital,_with_structured_cores_and_z-line_abnormalities|not_specified|Cardiovascular_phenotype	MONDO:MONDO:0012808,MedGen:C2677338,OMIM:612158|MONDO:MONDO:0024573,MeSH:D024741,MedGen:C0949658,OMIM:PS192600,Orphanet:ORPHA155,SNOMED_CT:83978005|MONDO:MONDO:0032852,MedGen:C5231445,OMIM:618654|MedGen:CN169374|MedGen:CN230736	criteria_provided,_multiple_submitters,_no_conflicts	Benign	.	.	.	.	.	.	.	.	.	.	.	.	.	.	.	.	.	.	.	.	.	.	.	.	.	.	.	.	.	.	.	.	.	.
chr1	236720121	236720121	C	T	exonic	ACTN2	.	synonymous SNV	ACTN2:NM_001103:exon4:c.C378T:p.N126N,ACTN2:NM_001278343:exon4:c.C378T:p.N126N	rs1341863	53107	Dilated_cardiomyopathy_1AA|Primary_familial_hypertrophic_cardiomyopathy|Myopathy,_congenital,_with_structured_cores_and_z-line_abnormalities|not_specified|Cardiovascular_phenotype	MONDO:MONDO:0012808,MedGen:C2677338,OMIM:612158|MONDO:MONDO:0024573,MeSH:D024741,MedGen:C0949658,OMIM:PS192600,Orphanet:ORPHA155,SNOMED_CT:83978005|MONDO:MONDO:0032852,MedGen:C5231445,OMIM:618654|MedGen:CN169374|MedGen:CN230736	criteria_provided,_multiple_submitters,_no_conflicts	Benign	.	.	.	.	.	.	.	.	.	.	.	.	.	.	.	.	.	.	.	.	.	.	.	.	.	.	.	.	.	.	.	.	.	.
chr1	236826841	236826841	G	A	exonic	MTR	.	nonsynonymous SNV	MTR:NM_000254:exon11:c.G940A:p.D314N,MTR:NM_001291939:exon11:c.G940A:p.D314N	rs2229274	281579	Methylcobalamin_deficiency_type_cblG|Disorders_of_Intracellular_Cobalamin_Metabolism|not_specified|not_provided	MONDO:MONDO:0009609,MedGen:C1855128,OMIM:250940,Orphanet:ORPHA2170|MedGen:CN043592|MedGen:CN169374|MedGen:CN517202	criteria_provided,_multiple_submitters,_no_conflicts	Benign	4.19	T	T	B	B	N	D	L	T	D	0.181	T	T	.	0.12	.	.	0.434	T	T	T	T	T	D	2.545	22.5	0.999	D	N	-0.148	2.026	-0.041	2.224	0.991
chr1	236891269	236891269	A	G	exonic	MTR	.	synonymous SNV	MTR:NM_001291939:exon28:c.A2991G:p.A997A,MTR:NM_001291940:exon28:c.A1923G:p.A641A,MTR:NM_000254:exon29:c.A3144G:p.A1048A	rs2229276	141993	Methylcobalamin_deficiency_type_cblG|Disorders_of_Intracellular_Cobalamin_Metabolism|not_specified	MONDO:MONDO:0009609,MedGen:C1855128,OMIM:250940,Orphanet:ORPHA2170|MedGen:CN043592|MedGen:CN169374	criteria_provided,_multiple_submitters,_no_conflicts	Benign	.	.	.	.	.	.	.	.	.	.	.	.	.	.	.	.	.	.	.	.	.	.	.	.	.	.	.	.	.	.	.	.	.	.
chr1	236895444	236895444	C	A	exonic	MTR	.	synonymous SNV	MTR:NM_001291939:exon30:c.C3339A:p.R1113R,MTR:NM_001291940:exon30:c.C2271A:p.R757R,MTR:NM_000254:exon31:c.C3492A:p.R1164R	rs12070777	141986	Methylcobalamin_deficiency_type_cblG|Disorders_of_Intracellular_Cobalamin_Metabolism|not_specified	MONDO:MONDO:0009609,MedGen:C1855128,OMIM:250940,Orphanet:ORPHA2170|MedGen:CN043592|MedGen:CN169374	criteria_provided,_multiple_submitters,_no_conflicts	Benign	.	.	.	.	.	.	.	.	.	.	.	.	.	.	.	.	.	.	.	.	.	.	.	.	.	.	.	.	.	.	.	.	.	.
chr1	236895528	236895528	C	T	exonic	MTR	.	synonymous SNV	MTR:NM_001291939:exon30:c.C3423T:p.L1141L,MTR:NM_001291940:exon30:c.C2355T:p.L785L,MTR:NM_000254:exon31:c.C3576T:p.L1192L	rs1131449	141987	Methylcobalamin_deficiency_type_cblG|Disorders_of_Intracellular_Cobalamin_Metabolism|not_specified	MONDO:MONDO:0009609,MedGen:C1855128,OMIM:250940,Orphanet:ORPHA2170|MedGen:CN043592|MedGen:CN169374	criteria_provided,_multiple_submitters,_no_conflicts	Benign	.	.	.	.	.	.	.	.	.	.	.	.	.	.	.	.	.	.	.	.	.	.	.	.	.	.	.	.	.	.	.	.	.	.
[truncated: 12,343 more rows]
[truncated: 30 more columns]
