# Supplementary material for: iSCORE-PD: an isogenic stem cell collection to research Parkinson’s Disease
Source: bioRxiv. 2025 Mar 9:2024.02.12.579917. Originally published 2024 Feb 13. Preprint. [Version 2] doi: 10.1101/2024.02.12.579917 (PMC10888955; doi:10.1101/2024.02.12.579917)
Supplement: Supplement 6 — Supplemental Table 6. Annotation of all SNVs/indels with an impact in coding DNA sequence (CDS). Intended gene edited alterations are highlighted in yellow, shared CDS mutation between correctly gene edited cell lines of the same editing group are highlighted in blue. The information for each editing group is separated in tabs. [file media-6.xlsx]

## Sheet: WIBR3
	Supplemental Table 6. CDS impact
	WIBR3
	SYMBOL	GENENAME	REF	ALT	GT	LOCATION	CONSEQUENCE	CELL LINE	COMMENTS
	HLA-DRB5	major histocompatibility complex, class II, DR beta 5	T	C	0/1	chr6:32518567-32518567	nonsynonymous	WIBR3_S2

## Sheet: EWTS6-8
	Supplemental Table 6. CDS impact
	EWT
	SYMBOL	GENENAME	REF	ALT	GT	LOCATION	CONSEQUENCE	CELL LINE	COMMENTS
	ARID1A	AT-rich interaction domain 1A	A	G	0/1	chr1:26763186-26763186	nonsynonymous	WIBR3_EWT_S7
	EIF4G2	eukaryotic translation initiation factor 4 gamma 2	C	A	0/1	chr11:10799617-10799617	nonsynonymous	WIBR3_EWT_S8
	SSH2	slingshot protein phosphatase 2	G	T	0/1	chr17:29632265-29632265	nonsynonymous	WIBR3_EWT_S6
	PNISR	PNN interacting serine and arginine rich protein	C	T	0/1	chr6:99404607-99404607	synonymous	WIBR3_EWT_S6
	HMBOX1	homeobox containing 1	A	G	0/1	chr8:28980117-28980117	nonsynonymous	WIBR3_EWT_S6

## Sheet: (PARK1) SNCA
	Supplemental Table 6. CDS impact
	(PARK1) SNCA
	SYMBOL	GENENAME	REF	ALT	GT	LOCATION	CONSEQUENCE	CELL LINE	COMMENTS
	UBB	ubiquitin B	A	G	0/1	chr17:16382456-16382456	synonymous	WIBR3_SNCA_A53T_1
	OR10H1	olfactory receptor family 10 subfamily H member 1	G	A	0/1	chr19:15807615-15807615	synonymous	WIBR3_SNCA_A53T_1
	SNCA	synuclein alpha	C	T	0/1	chr4:89828149-89828149	nonsynonymous	WIBR3_SNCA_A53T_1 + WIBR3_SNCA_A53T_2 + WIBR3_SNCA_A53T_4	Gene edited SNCA-A53T mutation
	MUC3A	mucin 3A, cell surface associated	C	T	0/1	chr7:100957905-100957905	synonymous	WIBR3_SNCA_A53T_1
	FRMPD4	FERM and PDZ domain containing 4	C	A	0/1	chrX:12716994-12716994	synonymous	WIBR3_SNCA_A53T_1
	PUM1	pumilio RNA binding family member 1	G	A	0/1	chr1:31059561-31059561	synonymous	WIBR3_SNCA_A30P_A2_3
	HMCN1	hemicentin 1	C	T	0/1	chr1:186117483-186117483	nonsynonymous	WIBR3_EWT_S3 + WIBR3_SNCA_A30P_E1_3
	THNSL1	threonine synthase like 1	G	A	0/1	chr10:25024624-25024624	synonymous	WIBR3_SNCA_A30P_Homo_C8_2
	UBQLN3	ubiquilin 3	C	A	0/1	chr11:5507641-5507641	nonsynonymous	WIBR3_SNCA_A30P_F12_1
	SLC22A11	solute carrier family 22 member 11	G	A	0/1	chr11:64567742-64567742	nonsynonymous	WIBR3_EWT_S3 + WIBR3_SNCA_A30P_E1_3
	KCTD2	potassium channel tetramerization domain containing 2	G	A	0/1	chr17:75047281-75047281	nonsynonymous	WIBR3_EWT_S2
	ASPSCR1	ASPSCR1 tether for SLC2A4, UBX domain containing	T	A	0/1	chr17:82009186-82009186	nonsynonymous	WIBR3_EWT_S3
	GARIN5B	golgi associated RAB2 interactor family member 5B	GGCTCCTTCATCTCGCCCCATGGCT	G	./1	chr19:55358511-55358535	nonsynonymous	WIBR3_EWT_S1
	FTCD	formimidoyltransferase cyclodeaminase	C	T	0/1	chr21:46154222-46154222	synonymous	WIBR3_SNCA_A30P_Homo_C8_2
	SNCA	synuclein alpha	C	G	0/1,1/1	chr4:89835580-89835580	nonsynonymous	WIBR3_SNCA_A30P_A2_3 + WIBR3_SNCA_A30P_E1_3 + WIBR3_SNCA_A30P_F12_1 + WIBR3_SNCA_A30P_Homo_C8_2	Gene edited SNCA-A30P mutation
	DPY19L1	dpy-19 like C-mannosyltransferase 1	A	G	0/1	chr7:34966943-34966943	synonymous	WIBR3_EWT_S3 + WIBR3_SNCA_A30P_E1_3
	PTPN12	protein tyrosine phosphatase non-receptor type 12	CT	C	0/1	chr7:77627094-77627095	frameshift	WIBR3_EWT_S3
	FOXP2	forkhead box P2	T	C	0/1	chr7:114658264-114658264	nonsynonymous	WIBR3_EWT_S2
	CNTNAP2	contactin associated protein 2	T	C	0/1	chr7:147639115-147639115	nonsynonymous	WIBR3_SNCA_A30P_F12_1
	ABRA	actin binding Rho activating protein	C	A	0/1	chr8:106769968-106769968	nonsynonymous	WIBR3_EWT_S3 + WIBR3_SNCA_A30P_E1_3
	LY6K	lymphocyte antigen 6 family member K	C	T	0/1	chr8:142700628-142700628	nonsynonymous	WIBR3_SNCA_A30P_F12_1
	EEF1D	eukaryotic translation elongation factor 1 delta	G	A	0/1	chr8:143589288-143589288	nonsynonymous	WIBR3_EWT_S3 + WIBR3_SNCA_A30P_E1_3
	SLC25A51	solute carrier family 25 member 51	G	A	0/1	chr9:37888319-37888319	nonsense	WIBR3_EWT_S1 + WIBR3_EWT_S2 + WIBR3_SNCA_A30P_A2_3 + WIBR3_SNCA_A30P_F12_1	shared coding mutation between SNCA-A30P cell lines
	ADGRD2	adhesion G protein-coupled receptor D2	C	T	0/1	chr9:124452122-124452122	nonsynonymous	WIBR3_EWT_S3

## Sheet: (PARK2) PRKN
	Supplemental Table 6. CDS impact
	(PARK2) PRKN
	SYMBOL	GENENAME	REF	ALT	GT	LOCATION	CONSEQUENCE	CELL LINE	COMMENTS
	USP17L2	ubiquitin specific peptidase 17 like family member 2	A	G	0/1	chr8:12137342-12137342	synonymous	WIBR3_PRKN_X3DEL_B1_3

## Sheet: (PARK6) PINK1
	Supplemental Table 6. CDS impact
	(PARK6) PINK1
	SYMBOL	GENENAME	REF	ALT	GT	LOCATION	CONSEQUENCE	CELL LINE	COMMENTS
	PINK1	PTEN induced kinase 1	C	T	2025-01-01	chr1:20633933-20633933	nonsense	WIBR3_PINK1_Q129X_C4_1 + WIBR3_PINK1_Q129X_E2_2 + WIBR3_PINK1_Q129X_E7_1	Gene edited Pink1_Q129X mutation
	FASLG	Fas ligand	A	G	0/1	chr1:172666006-172666006	nonsynonymous	WIBR3_PINK1_Q129X_E2_2
	PSD	pleckstrin and Sec7 domain containing	G	T	0/1	chr10:102416532-102416532	synonymous	WIBR3_PINK1_Q129X_C4_1
	CFAP46	cilia and flagella associated protein 46	G	A	0/1	chr10:132924844-132924844	nonsense	WIBR3_PINK1_Q129X_E2_2
	RBL2	RB transcriptional corepressor like 2	G	GTGAC	0/1	chr16:53459517-53459517	frameshift	WIBR3_PINK1_Q129X_C4_1
	PVALEF	parvalbumin like EF-hand containing	G	A	0/1	chr17:81181595-81181595	nonsynonymous	WIBR3_PINK1_Q129X_E7_1

## Sheet: (PARK7) DJ1
	Supplemental Table 6. CDS impact
	(PARK7) DJ1
	SYMBOL	GENENAME	REF	ALT	GT	LOCATION	CONSEQUENCE	CELL LINE	COMMENTS
	ENSA	endosulfine alpha	A	T	0/1	chr1:150625799-150625799	nonsynonymous	WIBR3_DJ1_X1_5DEL_2860
	CCNB2	cyclin B2	G	A	0/1	chr15:59114563-59114563	synonymous	WIBR3_DJ1_X1-5DEL_Het_2038
	SLC27A1	solute carrier family 27 member 1	G	T	0/1	chr19:17488890-17488890	nonsynonymous	WIBR3_DJ1_X1-5DEL_Het_2051
	RAB4B-EGLN2	RAB4B-EGLN2 readthrough (NMD candidate)	A	G	0/1	chr19:40783836-40783836	nonsynonymous	WIBR3_DJ1_X1-5DEL_Het_2046
	RAB4B	RAB4B, member RAS oncogene family	A	G	0/1	chr19:40783836-40783836	nonsynonymous	WIBR3_DJ1_X1-5DEL_Het_2046
	POLD1	DNA polymerase delta 1, catalytic subunit	C	T	0/1	chr19:50399052-50399052	synonymous	WIBR3_DJ1_X1-5DEL_Het_2051
	SEPTIN10	septin 10	C	T	0/1	chr2:109585747-109585747	nonsynonymous	WIBR3_DJ1_X1-5DEL_Het_2067 + WIBR3_DJ1_X1_5DEL_2860 + WIBR3_DJ1_X1_5DEL_2872 + WIBR3_DJ1_X1_5DEL_2876	shared coding mutation
	LCT	lactase	C	T	0/1	chr2:135808630-135808630	synonymous	WIBR3_DJ1_X1-5DEL_Het_2038
	SCN2A	sodium voltage-gated channel alpha subunit 2	C	T	0/1	chr2:165323195-165323195	nonsynonymous	WIBR3_DJ1_X1_5DEL_2860
	TRIM42	tripartite motif containing 42	C	T	0/1	chr3:140700918-140700918	nonsense	WIBR3_DJ1_X1_5DEL_2876
	RGS7BP	regulator of G protein signaling 7 binding protein	C	T	0/1	chr5:64594791-64594791	nonsynonymous	WIBR3_DJ1_X1_5DEL_2872
	ZNF716	zinc finger protein 716	A	G	0/1	chr7:57469776-57469776	nonsynonymous	WIBR3_DJ1_X1-5DEL_Het_2046
	ASTN2	astrotactin 2	G	A	0/1	chr9:116440722-116440722	synonymous	WIBR3_DJ1_X1_5DEL_2872
	ZMYND19	zinc finger MYND-type containing 19	C	T	0/1	chr9:137582638-137582638	nonsynonymous	WIBR3_DJ1_X1-5DEL_Het_2046
	ZDHHC9	zinc finger DHHC-type palmitoyltransferase 9	C	G	0/1	chrX:129814787-129814787	nonsynonymous	WIBR3_DJ1_X1-5DEL_Het_2036
	SAGE1	sarcoma antigen 1	C	T	0/1	chrX:135906497-135906497	nonsynonymous	WIBR3_DJ1_X1_5DEL_2876

## Sheet: (PARK8) LRRK2
	Supplemental Table 6. CDS impact
	(PARK8) LRRK2
	SYMBOL	GENENAME	REF	ALT	GT	LOCATION	CONSEQUENCE	CELL LINE	COMMENTS
	LRRK2	leucine rich repeat kinase 2	G	A	0/1,1/1	chr12:40340400-40340400	nonsynonymous	WIBR3_LRRK2_G2019S_2093_Het + WIBR3_LRRK2_G2019S_216_Het + WIBR3_LRRK2_G2019S_5_Het + WIBR3_LRRK2_G2019S_65_Homo + WIBR3_LRRK2_G2019S_6_Het	Gene edited LRRK2-G2019S mutation
	SLC25A47	solute carrier family 25 member 47	C	T	0/1	chr14:100328946-100328946	nonsynonymous	WIBR3_LRRK2_G2019S_65_Homo
	KCNG2	potassium voltage-gated channel modifier subfamily G member 2	G	A	0/1	chr18:79864211-79864211	nonsynonymous	WIBR3_LRRK2_G2019S_6_Het
	SLC9A4	solute carrier family 9 member A4	G	A	0/1	chr2:102478951-102478951	synonymous	WIBR3_LRRK2_G2019S_5_Het + WIBR3_LRRK2_G2019S_6_Het	shared coding mutation
	TARS1	threonyl-tRNA synthetase 1	A	G	0/1	chr5:33445347-33445347	synonymous	WIBR3_LRRK2_G2019S_65_Homo
	AKAP12	A-kinase anchoring protein 12	A	G	0/1	chr6:151353660-151353660	nonsynonymous	WIBR3_LRRK2_G2019S_65_Homo
	ADGRB1	adhesion G protein-coupled receptor B1	G	GC	0/1	chr8:142477473-142477473	frameshift	WIBR3_LRRK2_G2019S_216_Het

## Sheet: (PARK9) ATP13A2
	Supplemental Table 6. CDS impact
	(PARK9) ATP13A2
	SYMBOL	GENENAME	REF	ALT	GT	LOCATION	CONSEQUENCE	CELL LINE	COMMENTS
	ATP13A2	ATPase cation transporting 13A2	GGT	G	0/1	chr1:16997107-16997109	frameshift	WIBR3_ATP13A2_FS_5_6	Gene edited frameshift (FS) (see Supplemental Figure 12)
	ATP13A2	ATPase cation transporting 13A2	GT	G,GTT	1/1,2/2	chr1:16997110-16997111	frameshift	WIBR3_ATP13A2_FS_Homo_12_6 + WIBR3_ATP13A2_FS_Homo_2_5	Gene edited frameshift (FS) (see Supplemental Figure 12)
	ATP13A2	ATPase cation transporting 13A2	G	GTC	0/1,1/1	chr1:16997112-16997112	frameshift	WIBR3_ATP13A2_FS_5_6 + WIBR3_ATP13A2_FS_Homo_6_1	Gene edited frameshift (FS) (see Supplemental Figure 12)
	TRIP4	thyroid hormone receptor interactor 4	G	C	0/1	chr15:64418664-64418664	nonsynonymous	WIBR3_ATP13A2_FS_5_6
	TAF4	TATA-box binding protein associated factor 4	C	T	0/1	chr20:62003269-62003269	nonsynonymous	WIBR3_ATP13A2_FS_5_6
	CXXC4	CXXC finger protein 4	A	G	0/1	chr4:104491194-104491194	synonymous	WIBR3_ATP13A2_FS_Homo_2_5
	UBN2	ubinuclein 2	C	T	0/1	chr7:139258597-139258597	nonsynonymous	WIBR3_ATP13A2_FS_Homo_6_1
	AFF2	ALF transcription elongation factor 2	C	A	0/1	chrX:148662520-148662520	nonsynonymous	WIBR3_ATP13A2_FS_Homo_12_6

## Sheet: (PARK15) FBXO7
	Supplemental Table 6. CDS impact
	(PARK15) FBXO7
	SYMBOL	GENENAME	REF	ALT	GT	LOCATION	CONSEQUENCE	CELL LINE	COMMENTS
	MIB2	MIB E3 ubiquitin protein ligase 2	G	A	0/1	chr1:1630438-1630438	nonsynonymous	WIBR3_FBXO7_R498X_A7_1
	OR52I2	olfactory receptor family 52 subfamily I member 2	C	T	0/1	chr11:4587803-4587803	nonsynonymous	WIBR3_FBXO7_FS_A3_1
	POLR3B	RNA polymerase III subunit B	G	A	0/1	chr12:106501412-106501412	nonsynonymous	WIBR3_FBXO7_FS_A3_1
	IGDCC3	immunoglobulin superfamily DCC subclass member 3	G	A	0/1	chr15:65330730-65330730	nonsynonymous	WIBR3_FBXO7_R498X_A7_1
	SDK2	sidekick cell adhesion molecule 2	G	A	0/1	chr17:73338597-73338597	nonsynonymous	WIBR3_FBXO7_FS_A3_1
	EVPL	envoplakin	C	T	0/1	chr17:76007584-76007584	nonsynonymous	WIBR3_FBXO7_FS_A3_1
	KLF16	KLF transcription factor 16	G	A	0/1	chr19:1863348-1863348	synonymous	WIBR3_FBXO7_R498X_A7_1
	FBXO7	F-box protein 7	AG	A	1/1	chr22:32498449-32498450	frameshift	WIBR3_FBXO7_FS_A3_1	Gene edited Frameshift deletion (1bp) (see Suplemental Figure 13)
	FBXO7	F-box protein 7	C	T	1/1	chr22:32498453-32498453	nonsense	WIBR3_FBXO7_R498X_A7_1	Gene edited FBXO7-R498X stop mutation (see Suplemental Figure 13)
	FBXO7	F-box protein 7	G	C	1/1	chr22:32498457-32498457	nonsynonymous	WIBR3_FBXO7_R498X_A7_1	non-synonomous SNV downsream of FBXO7-R498X stop mutation (see Suplemental Figure 13)
	FKTN	fukutin	A	G	0/1	chr9:105604419-105604419	nonsynonymous	WIBR3_FBXO7_FS_A3_1

## Sheet: (PARK19) DNAJC6
	Supplemental Table 6. CDS impact
	(PARK19) DNAJC6
	SYMBOL	GENENAME	REF	ALT	GT	LOCATION	CONSEQUENCE	CELL LINE	COMMENTS
	DNAJC6	DnaJ heat shock protein family (Hsp40) member C6	ATATGTGTGACCTACTGGCAGACA	AT,ATATGTGTGACTGGCAGACA	0.5	chr1:65385723-65385746	frameshift	WIBR3_DNAJC6_c801_2_A_G_FS_FS_G12_2	Gene edited deletions
	CPXM2	carboxypeptidase X, M14 family member 2	C	G	0/1	chr10:123798059-123798059	nonsynonymous	WIBR3_DNAJC6_c801_2_A_G_FS_FS_G12_2
	KDM7A	lysine demethylase 7A	G	A	0/1	chr7:140097560-140097560	synonymous	WIBR3_DNAJC6_c801_2_A_G_FS_FS_G12_2

[truncated: 3 more sheets: (PARK23) VPS13C, (PARK20) SYNJ1, GBA1]
