# Supplementary material for: iSCORE-PD: an isogenic stem cell collection to research Parkinson’s Disease
Source: bioRxiv. 2025 Mar 9:2024.02.12.579917. Originally published 2024 Feb 13. Preprint. [Version 2] doi: 10.1101/2024.02.12.579917 (PMC10888955; doi:10.1101/2024.02.12.579917)
Supplement: Supplement 7 — Supplemental Table 7. Complete description of all SNVs/Indels in the protein coding region (splice sites, promoter region, introns, coding exons, 5’ UTR and 3’UTR) or each cell line in the iSCORE-PD collection. Intended gene edited alterations are highlighted in yellow, shared CDS mutation between correctly gene edited cell lines of the same editing group are highlighted in blue. The information for each editing group is separated in tabs. [file media-7.xlsx]

## Sheet: WIBR3
	Supplemental Table 7. Full SNVs/Indels description
	WIBR3
	SYMBOL	GENENAME	GENETYPE	FEATURE	LOCATION	CELL LINE	COMMENTS
	LINC02798	long intergenic non-protein coding RNA 2798	protein-coding	intron	chr1:121431666-121431666	WIBR3_S1 + WIBR3_2 + WIBR3_S3
	MROH3P	maestro heat like repeat family member 3, pseudogene	pseudo	intron	chr1:200939403-200939403	WIBR3_S1
	ATP2B4	ATPase plasma membrane Ca2+ transporting 4	protein-coding	intron	chr1:203653960-203653970	WIBR3_S3
	DAB1	DAB adaptor protein 1	protein-coding	intron	chr1:58433584-58433598	WIBR3_S3
	OMA1	OMA1 zinc metallopeptidase	protein-coding	intron	chr1:58433584-58433598	WIBR3_S3
	LINC01748	long intergenic non-protein coding RNA 1748	ncRNA	intron	chr1:60621481-60621481	WIBR3_S1
	LINC02884	long intergenic non-protein coding RNA 2884	ncRNA	intron	chr1:112357188-112357188	WIBR3_S1 + WIBR3_2 + WIBR3_S3
	LYST	lysosomal trafficking regulator	protein-coding	intron	chr1:235733441-235733441	WIBR3_S1 + WIBR3_2 + WIBR3_S3
	NRXN1-DT	NRXN1 divergent transcript	ncRNA	intron	chr2:52351965-52351969	WIBR3_S1
	DNAJC10	DnaJ heat shock protein family (Hsp40) member C10	protein-coding	intron	chr2:182762159-182762159	WIBR3_S3
	CALCRL-AS1	CALCRL and TFPI antisense RNA 1	ncRNA	intron	chr2:187321638-187321639	WIBR3_S1
	TSGA10	testis specific 10	protein-coding	intron	chr2:99050769-99050769	WIBR3_2 + WIBR3_S3
	TBC1D8	TBC1 domain family member 8	protein-coding	intron	chr2:101028966-101028966	WIBR3_S1 + WIBR3_2 + WIBR3_S3
	ZRANB3	zinc finger RANBP2-type containing 3	protein-coding	intron	chr2:135386680-135386680	WIBR3_S1 + WIBR3_2 + WIBR3_S3
	NEK10	NIMA related kinase 10	protein-coding	intron	chr3:27305614-27305617	WIBR3_S1
	KCNIP4	potassium voltage-gated channel interacting protein 4	protein-coding	intron	chr4:20919416-20919420	WIBR3_S1
	TRPC3	transient receptor potential cation channel subfamily C member 3	protein-coding	intron	chr4:121948364-121948365	WIBR3_S1
	FBXW7	F-box and WD repeat domain containing 7	protein-coding	intron	chr4:152339581-152339583	WIBR3_S1 + WIBR3_2 + WIBR3_S3
	LINC03000	long intergenic non-protein coding RNA 3000	ncRNA	intron	chr5:164444013-164444013	WIBR3_S1
	LOC102546299	uncharacterized LOC102546299	ncRNA	intron	chr5:164444013-164444013	WIBR3_S1
	TBCA	tubulin folding cofactor A	protein-coding	intron	chr5:77845523-77845524	WIBR3_S1 + WIBR3_2 + WIBR3_S3
	LOC105375010	uncharacterized LOC105375010	ncRNA	intron	chr6:29867731-29867731	WIBR3_S1
	POU6F2	POU class 6 homeobox 2	protein-coding	intron	chr7:39339077-39339077	WIBR3_S1
	ZNF727	zinc finger protein 727	protein-coding	intron	chr7:64052378-64052383	WIBR3_S3
	LOC105375523	uncharacterized LOC105375523	ncRNA	intron	chr7:136393613-136393613	WIBR3_2 + WIBR3_S3
	LOC101929050	uncharacterized LOC101929050	ncRNA	intron	chr7:63381080-63381080	WIBR3_S2
	DENND2A	DENN domain containing 2A	protein-coding	intron	chr7:140543121-140543127	WIBR3_S1
	BRAF	B-Raf proto-oncogene, serine/threonine kinase	protein-coding	intron	chr7:140872216-140872216	WIBR3_S3
	LINC02842	long intergenic non-protein coding RNA 2842	ncRNA	intron	chr8:61802367-61802367	WIBR3_2 + WIBR3_S3
	LOC105375707	uncharacterized LOC105375707	ncRNA	intron	chr8:111753868-111753869	WIBR3_S1 + WIBR3_S3
	TRIB1AL	TRIB1 associated lncRNA	ncRNA	intron	chr8:125474286-125474287	WIBR3_S1
	PVT1	Pvt1 oncogene	ncRNA	intron	chr8:128146753-128146757	WIBR3_S3
	LOC124902020	uncharacterized LOC124902020	ncRNA	intron	chr8:128146753-128146757	WIBR3_S3
	SPAG11B	sperm associated antigen 11B	protein-coding	intron	chr8:7445604-7445608	WIBR3_S3
	ATRNL1	attractin like 1	protein-coding	intron	chr10:115559414-115559418	WIBR3_S1
	LHPP	phospholysine phosphohistidine inorganic pyrophosphate phosphatase	protein-coding	intron	chr10:124527772-124527772	WIBR3_S1
	ADARB2	adenosine deaminase RNA specific B2 (inactive)	protein-coding	intron	chr10:1341066-1341066	WIBR3_S2
	ADARB2	adenosine deaminase RNA specific B2 (inactive)	protein-coding	intron	chr10:1341100-1341100	WIBR3_S2
	ADARB2	adenosine deaminase RNA specific B2 (inactive)	protein-coding	intron	chr10:1341116-1341116	WIBR3_S2
	ADARB2	adenosine deaminase RNA specific B2 (inactive)	protein-coding	intron	chr10:1438908-1438908	WIBR3_S2
	DEPDC7	DEP domain containing 7	protein-coding	intron	chr11:33017752-33017752	WIBR3_S1 + WIBR3_2 + WIBR3_S3
	DCDC1	doublecortin domain containing 1	protein-coding	intron	chr11:31309138-31309138	WIBR3_S3
	CASP4LP	caspase 4 like, pseudogene	pseudo	intron	chr11:104906254-104906254	WIBR3_S1 + WIBR3_2 + WIBR3_S3
	ALKBH8	alkB homolog 8, tRNA methyltransferase	protein-coding	intron	chr11:107512304-107512304	WIBR3_S1
	ENO2	enolase 2	protein-coding	intron	chr12:6918353-6918353	WIBR3_S1 + WIBR3_2 + WIBR3_S3
	SLCO1B3	solute carrier organic anion transporter family member 1B3	protein-coding	intron	chr12:20845306-20845318	WIBR3_S1 + WIBR3_S3
	LOC124902894	putative solute carrier organic anion transporter family member 1B7	protein-coding	intron	chr12:20845306-20845318	WIBR3_S1 + WIBR3_S3
	SLCO1B3-SLCO1B7	SLCO1B3-SLCO1B7 readthrough	protein-coding	intron	chr12:20845306-20845318	WIBR3_S1 + WIBR3_S3
	MAP2K1	mitogen-activated protein kinase kinase 1	protein-coding	intron	chr15:66429666-66429680	WIBR3_S2
	HS3ST4	heparan sulfate-glucosamine 3-sulfotransferase 4	protein-coding	intron	chr16:25737901-25737901	WIBR3_S3
	TOP3A	DNA topoisomerase III alpha	protein-coding	intron	chr17:18305486-18305494	WIBR3_S3
	TIMP2	TIMP metallopeptidase inhibitor 2	protein-coding	intron	chr17:78873300-78873300	WIBR3_S1
	TIMP2	TIMP metallopeptidase inhibitor 2	protein-coding	intron	chr17:78873303-78873306	WIBR3_S1
	FBXO7	F-box protein 7	protein-coding	intron	chr22:32479776-32479776	WIBR3_S1 + WIBR3_2 + WIBR3_S3
	CXorf58	chromosome X open reading frame 58	protein-coding	intron	chrX:23927922-23927923	WIBR3_S1 + WIBR3_2 + WIBR3_S3
	KIF4A	kinesin family member 4A	protein-coding	intron	chrX:70396166-70396167	WIBR3_S1 + WIBR3_2 + WIBR3_S3
	KANK2	KN motif and ankyrin repeat domains 2	protein-coding	threeUTR	chr19:11164710-11164738	WIBR3_S3
	HLA-DRB5	major histocompatibility complex, class II, DR beta 5	protein-coding	coding	chr6:32518567-32518567	WIBR3_S2
	HAPLN1	hyaluronan and proteoglycan link protein 1	protein-coding	promoter	chr5:83721739-83721749	WIBR3_S1
	ENO2	enolase 2	protein-coding	promoter	chr12:6918353-6918353	WIBR3_S1 + WIBR3_2 + WIBR3_S3

## Sheet: EWTS6-8
	Supplemental Table 7. Full SNVs/Indels description
	EWT
	SYMBOL	GENENAME	GENETYPE	FEATURE	LOCATION	CELL LINE	COMMENTS
	IGSF21	immunoglobin superfamily member 21	protein-coding	intron	chr1:18370195-18370195	WIBR3_EWT_S8
	CSMD2-AS1	CSMD2 antisense RNA 1	ncRNA	intron	chr1:33890044-33890045	WIBR3_EWT_S7
	MIR4422HG	MIR4422 host gene	ncRNA	intron	chr1:55277559-55277559	WIBR3_EWT_S7
	ROR1	receptor tyrosine kinase like orphan receptor 1	protein-coding	intron	chr1:64138546-64138546	WIBR3_EWT_S6
	ADGRL2	adhesion G protein-coupled receptor L2	protein-coding	intron	chr1:81411879-81411880	WIBR3_EWT_S7
	LOC105371729	uncharacterized LOC105371729	ncRNA	intron	chr1:156030182-156030182	WIBR3_EWT_S6
	UAP1	UDP-N-acetylglucosamine pyrophosphorylase 1	protein-coding	intron	chr1:162578428-162578428	WIBR3_EWT_S6
	LOC107985241	uncharacterized LOC107985241	ncRNA	intron	chr1:192626377-192626377	WIBR3_EWT_S8
	FLVCR1	FLVCR choline and heme transporter 1	protein-coding	intron	chr1:212894081-212894081	WIBR3_EWT_S6
	KCNK2	potassium two pore domain channel subfamily K member 2	protein-coding	intron	chr1:215123403-215123404	WIBR3_EWT_S6
	RRP15	ribosomal RNA processing 15 homolog	protein-coding	intron	chr1:218303413-218303413	WIBR3_EWT_S7
	CCNL2	cyclin L2	protein-coding	intron	chr1:1391292-1391292	WIBR3_EWT_S7
	ACOT7	acyl-CoA thioesterase 7	protein-coding	intron	chr1:6357237-6357238	WIBR3_EWT_S6
	LINC01141	long intergenic non-protein coding RNA 1141	ncRNA	intron	chr1:20373742-20373742	WIBR3_EWT_S8
	CSMD2	CUB and Sushi multiple domains 2	protein-coding	intron	chr1:33890044-33890045	WIBR3_EWT_S7
	LOC105378641	uncharacterized LOC105378641	ncRNA	intron	chr1:34665523-34665523	WIBR3_EWT_S6
	LOC107984942	uncharacterized LOC107984942	ncRNA	intron	chr1:37358018-37358018	WIBR3_EWT_S6
	AGBL4	AGBL carboxypeptidase 4	protein-coding	intron	chr1:49537926-49537926	WIBR3_EWT_S8
	AGBL4	AGBL carboxypeptidase 4	protein-coding	intron	chr1:49785899-49785899	WIBR3_EWT_S7
	AGBL4	AGBL carboxypeptidase 4	protein-coding	intron	chr1:49877847-49877847	WIBR3_EWT_S7
	C8B	complement C8 beta chain	protein-coding	intron	chr1:56943827-56943827	WIBR3_EWT_S8
	ROR1-AS1	ROR1 antisense RNA 1	ncRNA	intron	chr1:64138546-64138546	WIBR3_EWT_S6
	NEGR1	neuronal growth regulator 1	protein-coding	intron	chr1:72062454-72062454	WIBR3_EWT_S8
	ZZZ3	zinc finger ZZ-type containing 3	protein-coding	intron	chr1:77606628-77606628	WIBR3_EWT_S7
	VAV3	vav guanine nucleotide exchange factor 3	protein-coding	intron	chr1:107890972-107890972	WIBR3_EWT_S7
	IGSF3	immunoglobulin superfamily member 3	protein-coding	intron	chr1:116619320-116619320	WIBR3_EWT_S6
	GON4L	gon-4 like	protein-coding	intron	chr1:155821272-155821272	WIBR3_EWT_S6
	LOC105371664	uncharacterized LOC105371664	ncRNA	intron	chr1:192626377-192626377	WIBR3_EWT_S8
	LOC105371665	uncharacterized LOC105371665	ncRNA	intron	chr1:192626377-192626377	WIBR3_EWT_S8
	LINC02608	long intergenic non-protein coding RNA 2608	ncRNA	intron	chr1:212268294-212268295	WIBR3_EWT_S8
	LIN9	lin-9 DREAM MuvB core complex component	protein-coding	intron	chr1:226252281-226252281	WIBR3_EWT_S7
	AGT	angiotensinogen	protein-coding	intron	chr1:230711816-230711816	WIBR3_EWT_S7
	RGS7	regulator of G protein signaling 7	protein-coding	intron	chr1:240967582-240967582	WIBR3_EWT_S7
	PLB1	phospholipase B1	protein-coding	intron	chr2:28573754-28573754	WIBR3_EWT_S6
	ANKRD36BP2	ankyrin repeat domain 36B pseudogene 2	pseudo	intron	chr2:88795866-88795869	WIBR3_EWT_S8
	MERTK	MER proto-oncogene, tyrosine kinase	protein-coding	intron	chr2:111919799-111919800	WIBR3_EWT_S7
	THSD7B	thrombospondin type 1 domain containing 7B	protein-coding	intron	chr2:137078712-137078712	WIBR3_EWT_S6
	CALCRL-AS1	CALCRL and TFPI antisense RNA 1	ncRNA	intron	chr2:187321644-187321644	WIBR3_EWT_S6
	CALCRL-AS1	CALCRL and TFPI antisense RNA 1	ncRNA	intron	chr2:187323145-187323145	WIBR3_EWT_S6
	SNHG31	small nucleolar RNA host gene 31	ncRNA	intron	chr2:214917087-214917087	WIBR3_EWT_S8
	LOC105373895	uncharacterized LOC105373895	ncRNA	intron	chr2:220656366-220656368	WIBR3_EWT_S8
	SPATA3	spermatogenesis associated 3	protein-coding	intron	chr2:231021989-231021989	WIBR3_EWT_S7
	ARMC9	armadillo repeat containing 9	protein-coding	intron	chr2:231256845-231256845	WIBR3_EWT_S7
	NBAS	NBAS subunit of NRZ tethering complex	protein-coding	intron	chr2:15442037-15442037	WIBR3_EWT_S6
	DTNB	dystrobrevin beta	protein-coding	intron	chr2:25437463-25437463	WIBR3_EWT_S6
	GALNT14	polypeptide N-acetylgalactosaminyltransferase 14	protein-coding	intron	chr2:31143123-31143123	WIBR3_EWT_S6
	THUMPD2	THUMP domain containing 2	protein-coding	intron	chr2:39768209-39768209	WIBR3_EWT_S7
	C2orf81	chromosome 2 open reading frame 81	protein-coding	intron	chr2:74420392-74420392	WIBR3_EWT_S6
	LOC105374836	uncharacterized LOC105374836	ncRNA	intron	chr2:84904326-84904326	WIBR3_EWT_S7
	LRP1B	LDL receptor related protein 1B	protein-coding	intron	chr2:140980431-140980431	WIBR3_EWT_S6
	TLK1	tousled like kinase 1	protein-coding	intron	chr2:171072608-171072608	WIBR3_EWT_S7
	RAPH1	Ras association (RalGDS/AF-6) and pleckstrin homology domains 1	protein-coding	intron	chr2:203474750-203474750	WIBR3_EWT_S8
	ERBB4	erb-b2 receptor tyrosine kinase 4	protein-coding	intron	chr2:212012561-212012561	WIBR3_EWT_S7
	ERBB4	erb-b2 receptor tyrosine kinase 4	protein-coding	intron	chr2:212340626-212340626	WIBR3_EWT_S7
	LOC112268431	uncharacterized LOC112268431	ncRNA	intron	chr2:230549025-230549025	WIBR3_EWT_S7
	THAP4	THAP domain containing 4	protein-coding	intron	chr2:241610753-241610753	WIBR3_EWT_S6
	CNTN4	contactin 4	protein-coding	intron	chr3:2386942-2386942	WIBR3_EWT_S8
	LOC102723512	uncharacterized LOC102723512	ncRNA	intron	chr3:4017389-4017389	WIBR3_EWT_S6
	GRM7	glutamate metabotropic receptor 7	protein-coding	intron	chr3:7296099-7296099	WIBR3_EWT_S7
	ROBO2	roundabout guidance receptor 2	protein-coding	intron	chr3:76913857-76913857	WIBR3_EWT_S7
	LINC02008	long intergenic non-protein coding RNA 2008	ncRNA	intron	chr3:82291555-82291555	WIBR3_EWT_S7
	CADM2	cell adhesion molecule 2	protein-coding	intron	chr3:86017293-86017293	WIBR3_EWT_S8
	CLSTN2	calsyntenin 2	protein-coding	intron	chr3:140304314-140304314	WIBR3_EWT_S7
	SIAH2-AS1	SIAH2 antisense RNA 1	ncRNA	intron	chr3:150854714-150854714	WIBR3_EWT_S6
	CLRN1-AS1	CLRN1 antisense RNA 1	ncRNA	intron	chr3:150854714-150854714	WIBR3_EWT_S6
	MBNL1	muscleblind like splicing regulator 1	protein-coding	intron	chr3:152424563-152424564	WIBR3_EWT_S7
	PPM1L	protein phosphatase, Mg2+/Mn2+ dependent 1L	protein-coding	intron	chr3:161020124-161020125	WIBR3_EWT_S6
	NLGN1	neuroligin 1	protein-coding	intron	chr3:174040770-174040770	WIBR3_EWT_S7
	NAALADL2	N-acetylated alpha-linked acidic dipeptidase like 2	protein-coding	intron	chr3:174717767-174717767	WIBR3_EWT_S6
	SUMF1	sulfatase modifying factor 1	protein-coding	intron	chr3:4017389-4017389	WIBR3_EWT_S6
	VGLL4	vestigial like family member 4	protein-coding	intron	chr3:11729008-11729008	WIBR3_EWT_S7
	IP6K2	inositol hexakisphosphate kinase 2	protein-coding	intron	chr3:48733512-48733512	WIBR3_EWT_S7
	SFMBT1	Scm like with four mbt domains 1	protein-coding	intron	chr3:52923558-52923558	WIBR3_EWT_S6
	LINC00877	long intergenic non-protein coding RNA 877	ncRNA	intron	chr3:72042214-72042214	WIBR3_EWT_S7
	CNTN3	contactin 3	protein-coding	intron	chr3:74456914-74456915	WIBR3_EWT_S8
	LINC00882	long intergenic non-protein coding RNA 882	ncRNA	intron	chr3:106643288-106643288	WIBR3_EWT_S6
	LOC105374060	uncharacterized LOC105374060	ncRNA	intron	chr3:118451664-118451664	WIBR3_EWT_S6
	LOC105374060	uncharacterized LOC105374060	ncRNA	intron	chr3:118574328-118574332	WIBR3_EWT_S8
	LOC105374060	uncharacterized LOC105374060	ncRNA	intron	chr3:118715188-118715188	WIBR3_EWT_S7
	PIK3CA-DT	PIK3CA divergent transcript	ncRNA	intron	chr3:179105824-179105824	WIBR3_EWT_S8
	EHHADH	enoyl-CoA hydratase and 3-hydroxyacyl CoA dehydrogenase	protein-coding	intron	chr3:185233033-185233048	WIBR3_EWT_S7
	NSD2	nuclear receptor binding SET domain protein 2	protein-coding	intron	chr4:1955363-1955363	WIBR3_EWT_S6
	LOC105374528	uncharacterized LOC105374528	ncRNA	intron	chr4:23646563-23646563	WIBR3_EWT_S7
	SLC30A9	solute carrier family 30 member 9	protein-coding	intron	chr4:42075466-42075466	WIBR3_EWT_S6
	SRD5A3	steroid 5 alpha-reductase 3	protein-coding	intron	chr4:55347040-55347040	WIBR3_EWT_S8
	LINC02928	long intergenic non-protein coding RNA 2928	ncRNA	intron	chr4:55347040-55347040	WIBR3_EWT_S8
	UBA6-DT	UBA6 divergent transcript	ncRNA	intron	chr4:67768133-67768133	WIBR3_EWT_S6
	THAP9	THAP domain containing 9	protein-coding	intron	chr4:82906136-82906136	WIBR3_EWT_S7
	GRID2	glutamate ionotropic receptor delta type subunit 2	protein-coding	intron	chr4:92860966-92860966	WIBR3_EWT_S8
	RAP1GDS1	Rap1 GTPase-GDP dissociation stimulator 1	protein-coding	intron	chr4:98326031-98326031	WIBR3_EWT_S6
	SGMS2	sphingomyelin synthase 2	protein-coding	intron	chr4:107879466-107879466	WIBR3_EWT_S7
	UGT8	UDP glycosyltransferase 8	protein-coding	intron	chr4:114662941-114662941	WIBR3_EWT_S8
	MGST2	microsomal glutathione S-transferase 2	protein-coding	intron	chr4:139674468-139674468	WIBR3_EWT_S6
	TRIM60	tripartite motif containing 60	protein-coding	intron	chr4:165028439-165028439	WIBR3_EWT_S8
	CLCN3	chloride voltage-gated channel 3	protein-coding	intron	chr4:169645382-169645382	WIBR3_EWT_S6
	FAM184B	family with sequence similarity 184 member B	protein-coding	intron	chr4:17769250-17769250	WIBR3_EWT_S6
	LOC105374438	uncharacterized LOC105374438	ncRNA	intron	chr4:43980441-43980441	WIBR3_EWT_S7
	EPHA5	EPH receptor A5	protein-coding	intron	chr4:65643697-65643697	WIBR3_EWT_S7
	MAPK10	mitogen-activated protein kinase 10	protein-coding	intron	chr4:86428140-86428140	WIBR3_EWT_S8
	STPG2	sperm tail PG-rich repeat containing 2	protein-coding	intron	chr4:97781105-97781105	WIBR3_EWT_S6
	STPG2	sperm tail PG-rich repeat containing 2	protein-coding	intron	chr4:97783418-97783418	WIBR3_EWT_S6
	CYP2U1-AS1	CYP2U1 and SGMS2 antisense RNA 1	ncRNA	intron	chr4:107879466-107879466	WIBR3_EWT_S7
	MARCHF1	membrane associated ring-CH-type finger 1	protein-coding	intron	chr4:163892013-163892013	WIBR3_EWT_S7
	MARCHF1	membrane associated ring-CH-type finger 1	protein-coding	intron	chr4:164015943-164015943	WIBR3_EWT_S6
	MARCHF1	membrane associated ring-CH-type finger 1	protein-coding	intron	chr4:164108234-164108234	WIBR3_EWT_S7
	MARCHF1	membrane associated ring-CH-type finger 1	protein-coding	intron	chr4:164197142-164197142	WIBR3_EWT_S7
	GPM6A	glycoprotein M6A	protein-coding	intron	chr4:175940397-175940397	WIBR3_EWT_S7
	GPM6A	glycoprotein M6A	protein-coding	intron	chr4:175940399-175940399	WIBR3_EWT_S7
	TENM3-AS2	TENM3 antisense transcript 2	ncRNA	intron	chr4:181825921-181825921	WIBR3_EWT_S6
	ARHGEF28	Rho guanine nucleotide exchange factor 28	protein-coding	intron	chr5:73899976-73899976	WIBR3_EWT_S6
	FER	FER tyrosine kinase	protein-coding	intron	chr5:109139893-109139893	WIBR3_EWT_S6
	TENM2	teneurin transmembrane protein 2	protein-coding	intron	chr5:167609488-167609489	WIBR3_EWT_S8
	BTNL8	butyrophilin like 8	protein-coding	intron	chr5:180902156-180902156	WIBR3_EWT_S6
	BTNL8	butyrophilin like 8	protein-coding	intron	chr5:180902157-180902157	WIBR3_EWT_S6
	LMBRD2	LMBR1 domain containing 2	protein-coding	intron	chr5:36135480-36135480	WIBR3_EWT_S6
	SSBP2	single stranded DNA binding protein 2	protein-coding	intron	chr5:81730232-81730233	WIBR3_EWT_S7
	LINC01170	long intergenic non-protein coding RNA 1170	ncRNA	intron	chr5:124368542-124368543	WIBR3_EWT_S8
	LOC101927397	uncharacterized LOC101927397	ncRNA	intron	chr5:124368542-124368543	WIBR3_EWT_S8
	LOC107986448	uncharacterized LOC107986448	ncRNA	intron	chr5:124368542-124368543	WIBR3_EWT_S8
	SIL1	SIL1 nucleotide exchange factor	protein-coding	intron	chr5:139066363-139066363	WIBR3_EWT_S8
	LINC01470	long intergenic non-protein coding RNA 1470	ncRNA	intron	chr5:152970220-152970220	WIBR3_EWT_S7
	RASGEF1C	RasGEF domain family member 1C	protein-coding	intron	chr5:180126178-180126178	WIBR3_EWT_S6
	LY6G6F	lymphocyte antigen 6 family member G6F	protein-coding	intron	chr6:31709242-31709242	WIBR3_EWT_S8
	LY6G6F-LY6G6D	LY6G6F-LY6G6D readthrough	protein-coding	intron	chr6:31709242-31709242	WIBR3_EWT_S8
	LY6G6F	lymphocyte antigen 6 family member G6F	protein-coding	intron	chr6:31709267-31709268	WIBR3_EWT_S8
	LY6G6F-LY6G6D	LY6G6F-LY6G6D readthrough	protein-coding	intron	chr6:31709267-31709268	WIBR3_EWT_S8
	PRIM2	DNA primase subunit 2	protein-coding	intron	chr6:57502029-57502029	WIBR3_EWT_S7
	ADGRB3	adhesion G protein-coupled receptor B3	protein-coding	intron	chr6:69051841-69051841	WIBR3_EWT_S8
	EEF1A1-AS1	EEF1A1 antisense RNA 1	ncRNA	intron	chr6:73524791-73524791	WIBR3_EWT_S7
	HDAC2-AS2	HDAC2 and HS3ST5 antisense RNA 2	ncRNA	intron	chr6:114064177-114064177	WIBR3_EWT_S6
	LOC105377975	uncharacterized LOC105377975	ncRNA	intron	chr6:119378108-119378108	WIBR3_EWT_S8
	PKIB	cAMP-dependent protein kinase inhibitor beta	protein-coding	intron	chr6:122703945-122703945	WIBR3_EWT_S6
	LAMA2	laminin subunit alpha 2	protein-coding	intron	chr6:128890542-128890542	WIBR3_EWT_S8
	LAMA2	laminin subunit alpha 2	protein-coding	intron	chr6:128944638-128944638	WIBR3_EWT_S6
	UST	uronyl 2-sulfotransferase	protein-coding	intron	chr6:149061654-149061654	WIBR3_EWT_S7
	PPP1R14C	protein phosphatase 1 regulatory inhibitor subunit 14C	protein-coding	intron	chr6:150181055-150181055	WIBR3_EWT_S8
	LOC105374894	uncharacterized LOC105374894	ncRNA	intron	chr6:4483249-4483259	WIBR3_EWT_S7
	ABHD16A	abhydrolase domain containing 16A, phospholipase	protein-coding	intron	chr6:31709242-31709242	WIBR3_EWT_S8
	ABHD16A	abhydrolase domain containing 16A, phospholipase	protein-coding	intron	chr6:31709267-31709268	WIBR3_EWT_S8
	ILRUN	inflammation and lipid regulator with UBA-like and NBR1-like domains	protein-coding	intron	chr6:34654165-34654165	WIBR3_EWT_S7
	BTBD9	BTB domain containing 9	protein-coding	intron	chr6:38452572-38452572	WIBR3_EWT_S6
	KIF6	kinesin family member 6	protein-coding	intron	chr6:39566551-39566551	WIBR3_EWT_S6
	EEF1A1	eukaryotic translation elongation factor 1 alpha 1	protein-coding	intron	chr6:73524791-73524791	WIBR3_EWT_S7
	HS3ST5	heparan sulfate-glucosamine 3-sulfotransferase 5	protein-coding	intron	chr6:114064177-114064177	WIBR3_EWT_S6
	CNKSR3	CNKSR family member 3	protein-coding	intron	chr6:154426513-154426513	WIBR3_EWT_S7
	SERAC1	serine active site containing 1	protein-coding	intron	chr6:158158521-158158521	WIBR3_EWT_S8
	LOC107986770	uncharacterized LOC107986770	ncRNA	intron	chr7:13103919-13103919	WIBR3_EWT_S6
	LOC105375161	uncharacterized LOC105375161	ncRNA	intron	chr7:13103919-13103919	WIBR3_EWT_S6
	AHR	aryl hydrocarbon receptor	protein-coding	intron	chr7:17349372-17349372	WIBR3_EWT_S6
	PALS2	protein associated with LIN7 2, MAGUK p55 family member	protein-coding	intron	chr7:24577271-24577271	WIBR3_EWT_S6
	CCM2	CCM2 scaffold protein	protein-coding	intron	chr7:45031381-45031382	WIBR3_EWT_S6
	LOC105375278	uncharacterized LOC105375278	ncRNA	intron	chr7:51566952-51566954	WIBR3_EWT_S8
	LOC100128885	uncharacterized LOC100128885	ncRNA	intron	chr7:64581368-64581369	WIBR3_EWT_S8
	TMEM225B	transmembrane protein 225B	protein-coding	intron	chr7:99603758-99603759	WIBR3_EWT_S7
	CFTR	CF transmembrane conductance regulator	protein-coding	intron	chr7:117428980-117428980	WIBR3_EWT_S6
	SKAP2	src kinase associated phosphoprotein 2	protein-coding	intron	chr7:26888970-26888970	WIBR3_EWT_S7
	ZNF680	zinc finger protein 680	protein-coding	intron	chr7:64545096-64545096	WIBR3_EWT_S7
	CALN1	calneuron 1	protein-coding	intron	chr7:71994851-71994852	WIBR3_EWT_S7
	LINC01392	long intergenic non-protein coding RNA 1392	ncRNA	intron	chr7:115187569-115187569	WIBR3_EWT_S8
	PTN	pleiotrophin	protein-coding	intron	chr7:137250889-137250889	WIBR3_EWT_S7
	LINC01287	long intergenic non-protein coding RNA 1287	ncRNA	intron	chr7:153359525-153359526	WIBR3_EWT_S6
	LMBR1	limb development membrane protein 1	protein-coding	intron	chr7:156874344-156874344	WIBR3_EWT_S7
	MSRA	methionine sulfoxide reductase A	protein-coding	intron	chr8:10093165-10093165	WIBR3_EWT_S6
	LOC124902062	uncharacterized LOC124902062	ncRNA	intron	chr8:36068182-36068182	WIBR3_EWT_S8
	FNTA	farnesyltransferase, CAAX box, subunit alpha	protein-coding	intron	chr8:43032395-43032396	WIBR3_EWT_S6
	SNTG1	syntrophin gamma 1	protein-coding	intron	chr8:50055479-50055479	WIBR3_EWT_S6
	SNTG1	syntrophin gamma 1	protein-coding	intron	chr8:50194889-50194889	WIBR3_EWT_S7
	RP1	RP1 axonemal microtubule associated	protein-coding	intron	chr8:54777177-54777177	WIBR3_EWT_S6
	VPS13B	vacuolar protein sorting 13 homolog B	protein-coding	intron	chr8:99390100-99390101	WIBR3_EWT_S8
	GRHL2	grainyhead like transcription factor 2	protein-coding	intron	chr8:101632640-101632640	WIBR3_EWT_S7
	LOC105375751	uncharacterized LOC105375751	ncRNA	intron	chr8:126872431-126872431	WIBR3_EWT_S7
	PVT1	Pvt1 oncogene	ncRNA	intron	chr8:128074444-128074444	WIBR3_EWT_S6
	CSMD1	CUB and Sushi multiple domains 1	protein-coding	intron	chr8:3692129-3692129	WIBR3_EWT_S6
	CSMD1	CUB and Sushi multiple domains 1	protein-coding	intron	chr8:4295726-4295728	WIBR3_EWT_S6
	LINC00529	long intergenic non-protein coding RNA 529	ncRNA	intron	chr8:11212536-11212536	WIBR3_EWT_S7
	GSR	glutathione-disulfide reductase	protein-coding	intron	chr8:30688116-30688116	WIBR3_EWT_S7
	IKBKB-DT	IKBKB divergent transcript	ncRNA	intron	chr8:42235205-42235206	WIBR3_EWT_S8
	ASAP1	ArfGAP with SH3 domain, ankyrin repeat and PH domain 1	protein-coding	intron	chr8:130338095-130338095	WIBR3_EWT_S6
	LOC401478	uncharacterized LOC401478	ncRNA	intron	chr8:137818612-137818612	WIBR3_EWT_S6
	LOC401478	uncharacterized LOC401478	ncRNA	intron	chr8:138003882-138003882	WIBR3_EWT_S6
	PTK2	protein tyrosine kinase 2	protein-coding	intron	chr8:140761890-140761890	WIBR3_EWT_S6
	JAK2	Janus kinase 2	protein-coding	intron	chr9:5105093-5105093	WIBR3_EWT_S8
	CCDC171	coiled-coil domain containing 171	protein-coding	intron	chr9:15906760-15906760	WIBR3_EWT_S6
	GNA14-AS1	GNA14 antisense RNA 1	ncRNA	intron	chr9:77473611-77473612	WIBR3_EWT_S7
	AOPEP	aminopeptidase O (putative)	protein-coding	intron	chr9:94747038-94747038	WIBR3_EWT_S8
	LINC00587	long intergenic non-protein coding RNA 587	ncRNA	intron	chr9:102547608-102547609	WIBR3_EWT_S7
	TMEM268	transmembrane protein 268	protein-coding	intron	chr9:114619693-114619693	WIBR3_EWT_S7
	OR1J2	olfactory receptor family 1 subfamily J member 2	protein-coding	intron	chr9:122508022-122508022	WIBR3_EWT_S6
	CFAP77	cilia and flagella associated protein 77	protein-coding	intron	chr9:132421714-132421714	WIBR3_EWT_S6
	BNC2	basonuclin zinc finger protein 2	protein-coding	intron	chr9:16467846-16467847	WIBR3_EWT_S8
	LINGO2	leucine rich repeat and Ig domain containing 2	protein-coding	intron	chr9:28298499-28298499	WIBR3_EWT_S8
	LINC01242	long intergenic non-protein coding RNA 1242	ncRNA	intron	chr9:30540412-30540412	WIBR3_EWT_S6
	LINC01243	long intergenic non-protein coding RNA 1243	ncRNA	intron	chr9:31379755-31379755	WIBR3_EWT_S8
	GNA14	G protein subunit alpha 14	protein-coding	intron	chr9:77473611-77473612	WIBR3_EWT_S7
	FRMD3	FERM domain containing 3	protein-coding	intron	chr9:83300695-83300695	WIBR3_EWT_S6
	SUSD1	sushi domain containing 1	protein-coding	intron	chr9:112125138-112125139	WIBR3_EWT_S6
	PHYHIPL	phytanoyl-CoA 2-hydroxylase interacting protein like	protein-coding	intron	chr10:59221862-59221862	WIBR3_EWT_S6
	ARID5B	AT-rich interaction domain 5B	protein-coding	intron	chr10:62085407-62085407	WIBR3_EWT_S7
	MXI1	MAX interactor 1, dimerization protein	protein-coding	intron	chr10:110223574-110223574	WIBR3_EWT_S7
	DMBT1	deleted in malignant brain tumors 1	protein-coding	intron	chr10:122627665-122627665	WIBR3_EWT_S8
	UPF2	UPF2 regulator of nonsense mediated mRNA decay	protein-coding	intron	chr10:11923670-11923671	WIBR3_EWT_S8
	LINC02652	long intergenic non-protein coding RNA 2652	ncRNA	intron	chr10:28437479-28437479	WIBR3_EWT_S6
	PLA2G12B	phospholipase A2 group XIIB	protein-coding	intron	chr10:72942968-72942969	WIBR3_EWT_S8
	MYOZ1	myozenin 1	protein-coding	intron	chr10:73632783-73632784	WIBR3_EWT_S7
	CTR9	CTR9 homolog, Paf1/RNA polymerase II complex component	protein-coding	intron	chr11:10799617-10799617	WIBR3_EWT_S8
	CCDC83	coiled-coil domain containing 83	protein-coding	intron	chr11:85906920-85906920	WIBR3_EWT_S7
	GRIA4	glutamate ionotropic receptor AMPA type subunit 4	protein-coding	intron	chr11:105775422-105775422	WIBR3_EWT_S7
	ST3GAL4	ST3 beta-galactoside alpha-2,3-sialyltransferase 4	protein-coding	intron	chr11:126387673-126387673	WIBR3_EWT_S7
	LINC02712	long intergenic non-protein coding RNA 2712	ncRNA	intron	chr11:127327366-127327367	WIBR3_EWT_S6
	EIF4G2	eukaryotic translation initiation factor 4 gamma 2	protein-coding	intron	chr11:10799617-10799617	WIBR3_EWT_S8
	CPSF7	cleavage and polyadenylation specific factor 7	protein-coding	intron	chr11:61417942-61417942	WIBR3_EWT_S7
	INTS5	integrator complex subunit 5	protein-coding	intron	chr11:62658110-62658110	WIBR3_EWT_S8
	MIR4300HG	MIR4300 host gene	ncRNA	intron	chr11:82308316-82308316	WIBR3_EWT_S7
	OPCML	opioid binding protein/cell adhesion molecule like	protein-coding	intron	chr11:132683389-132683389	WIBR3_EWT_S7
	OPCML	opioid binding protein/cell adhesion molecule like	protein-coding	intron	chr11:133501307-133501307	WIBR3_EWT_S7
	NA	NA	NA	intron	chr12:53790885-53790886	WIBR3_EWT_S7
	NAV3	neuron navigator 3	protein-coding	intron	chr12:77634923-77634923	WIBR3_EWT_S8
	NAV3	neuron navigator 3	protein-coding	intron	chr12:77851425-77851425	WIBR3_EWT_S6
	FOXM1	forkhead box M1	protein-coding	intron	chr12:2862699-2862700	WIBR3_EWT_S7
	ANO2	anoctamin 2	protein-coding	intron	chr12:5624241-5624241	WIBR3_EWT_S8
	DPY19L2	dpy-19 like 2	protein-coding	intron	chr12:63648166-63648166	WIBR3_EWT_S7
	LOC105369844	uncharacterized LOC105369844	ncRNA	intron	chr12:75598583-75598584	WIBR3_EWT_S7
	MYL2	myosin light chain 2	protein-coding	intron	chr12:110924984-110924984	WIBR3_EWT_S6
	DGKH	diacylglycerol kinase eta	protein-coding	intron	chr13:42057407-42057407	WIBR3_EWT_S6
	LINC00351	long intergenic non-protein coding RNA 351	ncRNA	intron	chr13:85407583-85407583	WIBR3_EWT_S7
	GPC5	glypican 5	protein-coding	intron	chr13:92401177-92401178	WIBR3_EWT_S6
	IPO5	importin 5	protein-coding	intron	chr13:97960561-97960561	WIBR3_EWT_S6
	TPP2	tripeptidyl peptidase 2	protein-coding	intron	chr13:102646592-102646592	WIBR3_EWT_S7
	LINC00571	long intergenic non-protein coding RNA 571	ncRNA	intron	chr13:38153320-38153320	WIBR3_EWT_S8
	PCDH9	protocadherin 9	protein-coding	intron	chr13:67124050-67124050	WIBR3_EWT_S6
	KLF12	KLF transcription factor 12	protein-coding	intron	chr13:73913669-73913669	WIBR3_EWT_S6
	NALF1	NALCN channel auxiliary factor 1	protein-coding	intron	chr13:107212728-107212728	WIBR3_EWT_S8
	LINC03082	long intergenic non-protein coding RNA 3082	ncRNA	intron	chr13:110042193-110042193	WIBR3_EWT_S8
	RASA3	RAS p21 protein activator 3	protein-coding	intron	chr13:114053010-114053010	WIBR3_EWT_S8
	NUBPL	NUBP iron-sulfur cluster assembly factor, mitochondrial	protein-coding	intron	chr14:31750358-31750358	WIBR3_EWT_S7
	SRP54	signal recognition particle 54	protein-coding	intron	chr14:34986669-34986669	WIBR3_EWT_S6
	LOC105370462	uncharacterized LOC105370462	ncRNA	intron	chr14:39588526-39588526	WIBR3_EWT_S8
	LOC105370461	uncharacterized LOC105370461	ncRNA	intron	chr14:39588526-39588526	WIBR3_EWT_S8
	LOC105370462	uncharacterized LOC105370462	ncRNA	intron	chr14:39823657-39823657	WIBR3_EWT_S8
	LOC105370461	uncharacterized LOC105370461	ncRNA	intron	chr14:39823657-39823657	WIBR3_EWT_S8
	LOC105370467	uncharacterized LOC105370467	ncRNA	intron	chr14:40678299-40678299	WIBR3_EWT_S7
	FRMD6	FERM domain containing 6	protein-coding	intron	chr14:51536093-51536093	WIBR3_EWT_S7
	KIAA0586	KIAA0586	protein-coding	intron	chr14:58520875-58520875	WIBR3_EWT_S8
	GARIN2	golgi associated RAB2 interactor family member 2	protein-coding	intron	chr14:67208915-67208916	WIBR3_EWT_S7
	PALS1	protein associated with LIN7 1, MAGUK p55 family member	protein-coding	intron	chr14:67286693-67286693	WIBR3_EWT_S7
	RGS6	regulator of G protein signaling 6	protein-coding	intron	chr14:71949438-71949439	WIBR3_EWT_S8
	PRKD1	protein kinase D1	protein-coding	intron	chr14:29856374-29856374	WIBR3_EWT_S8
	LOC102724945	uncharacterized LOC102724945	ncRNA	intron	chr14:34096793-34096793	WIBR3_EWT_S8
	LINC02310	long intergenic non-protein coding RNA 2310	ncRNA	intron	chr14:51536093-51536093	WIBR3_EWT_S7
	FRMD6-AS2	FRMD6 antisense RNA 2	ncRNA	intron	chr14:51536093-51536093	WIBR3_EWT_S7
	NOXRED1	NADP dependent oxidoreductase domain containing 1	protein-coding	intron	chr14:77417140-77417141	WIBR3_EWT_S7
	SEMA6D	semaphorin 6D	protein-coding	intron	chr15:47296225-47296225	WIBR3_EWT_S6
	LOC112268148	uncharacterized LOC112268148	ncRNA	intron	chr15:51945905-51945905	WIBR3_EWT_S7
	ATP8B4	ATPase phospholipid transporting 8B4 (putative)	protein-coding	intron	chr15:49938375-49938375	WIBR3_EWT_S6
	LEO1	LEO1 homolog, Paf1/RNA polymerase II complex component	protein-coding	intron	chr15:51945905-51945905	WIBR3_EWT_S7
	TIPIN	TIMELESS interacting protein	protein-coding	intron	chr15:66340151-66340151	WIBR3_EWT_S8
	OR1F1	olfactory receptor family 1 subfamily F member 1	protein-coding	intron	chr16:3203635-3203635	WIBR3_EWT_S8
	ABCA15P	ATP binding cassette subfamily A member 15, pseudogene	pseudo	intron	chr16:21320144-21320144	WIBR3_EWT_S7
	NKD1	NKD inhibitor of WNT signaling pathway 1	protein-coding	intron	chr16:50616160-50616160	WIBR3_EWT_S6
	CYLD	CYLD lysine 63 deubiquitinase	protein-coding	intron	chr16:50765310-50765310	WIBR3_EWT_S8
	MMP2	matrix metallopeptidase 2	protein-coding	intron	chr16:55439382-55439383	WIBR3_EWT_S7
	TANGO6	transport and golgi organization 6 homolog	protein-coding	intron	chr16:68879057-68879059	WIBR3_EWT_S7
	LOC105371085	uncharacterized LOC105371085	ncRNA	intron	chr16:12582418-12582429	WIBR3_EWT_S7
	CRYM	crystallin mu	protein-coding	intron	chr16:21286384-21286385	WIBR3_EWT_S6
	MMP2-AS1	MMP2 antisense RNA 1	ncRNA	intron	chr16:55439382-55439383	WIBR3_EWT_S7
	LOC124903694	uncharacterized LOC124903694	ncRNA	intron	chr16:55989172-55989172	WIBR3_EWT_S7
	LINC01572	long intergenic non-protein coding RNA 1572	ncRNA	intron	chr16:72288480-72288481	WIBR3_EWT_S7
	DNAH9	dynein axonemal heavy chain 9	protein-coding	intron	chr17:11805886-11805886	WIBR3_EWT_S7
	EFCAB5	EF-hand calcium binding domain 5	protein-coding	intron	chr17:30097493-30097493	WIBR3_EWT_S7
	ANKFN1	ankyrin repeat and fibronectin type III domain containing 1	protein-coding	intron	chr17:55934078-55934078	WIBR3_EWT_S7
	RAD51C	RAD51 paralog C	protein-coding	intron	chr17:58720415-58720415	WIBR3_EWT_S6
	PPM1D	protein phosphatase, Mg2+/Mn2+ dependent 1D	protein-coding	intron	chr17:60643055-60643055	WIBR3_EWT_S6
	SLC43A2	solute carrier family 43 member 2	protein-coding	intron	chr17:1620876-1620876	WIBR3_EWT_S6
	LRRC75A	leucine rich repeat containing 75A	protein-coding	intron	chr17:16480351-16480351	WIBR3_EWT_S7
	RSKR	ribosomal protein S6 kinase related	protein-coding	intron	chr17:28464404-28464405	WIBR3_EWT_S7
	MYO1D	myosin ID	protein-coding	intron	chr17:32808369-32808370	WIBR3_EWT_S6
	CAVIN1	caveolae associated protein 1	protein-coding	intron	chr17:42414902-42414902	WIBR3_EWT_S8
	COL1A1	collagen type I alpha 1 chain	protein-coding	intron	chr17:50198220-50198220	WIBR3_EWT_S8
	LINC02074	long intergenic non-protein coding RNA 2074	ncRNA	intron	chr17:74071139-74071139	WIBR3_EWT_S6
	CYP4F35P	cytochrome P450 family 4 subfamily F member 35, pseudogene	pseudo	intron	chr18:14311937-14311938	WIBR3_EWT_S6
	LINC01915	long intergenic non-protein coding RNA 1915	ncRNA	intron	chr18:24577470-24577470	WIBR3_EWT_S6
	LOC105372028	uncharacterized LOC105372028	ncRNA	intron	chr18:24823032-24823032	WIBR3_EWT_S8
	LINC00907	long intergenic non-protein coding RNA 907	ncRNA	intron	chr18:42244640-42244640	WIBR3_EWT_S8
	LOC105372130	uncharacterized LOC105372130	ncRNA	intron	chr18:55648277-55648277	WIBR3_EWT_S8
	ZNF407	zinc finger protein 407	protein-coding	intron	chr18:74789853-74789854	WIBR3_EWT_S7
	CTDP1	CTD phosphatase subunit 1	protein-coding	intron	chr18:79683440-79683440	WIBR3_EWT_S6
	LOC105371958	uncharacterized LOC105371958	ncRNA	intron	chr18:2049856-2049856	WIBR3_EWT_S8
	LOC105371956	uncharacterized LOC105371956	ncRNA	intron	chr18:2049856-2049856	WIBR3_EWT_S8
	TCF4	transcription factor 4	protein-coding	intron	chr18:55648277-55648277	WIBR3_EWT_S8
	ZNF516	zinc finger protein 516	protein-coding	intron	chr18:76412070-76412070	WIBR3_EWT_S8
	TMPRSS9	transmembrane serine protease 9	protein-coding	intron	chr19:2404542-2404542	WIBR3_EWT_S7
	UHRF1	ubiquitin like with PHD and ring finger domains 1	protein-coding	intron	chr19:4938660-4938660	WIBR3_EWT_S6
	ZNF431	zinc finger protein 431	protein-coding	intron	chr19:21179561-21179561	WIBR3_EWT_S7
	LINC01535	long intergenic non-protein coding RNA 1535	ncRNA	intron	chr19:37255340-37255341	WIBR3_EWT_S8
	ZIM2-AS1	ZIM2 antisense RNA 1	ncRNA	intron	chr19:56661899-56661900	WIBR3_EWT_S7
	RFX2	regulatory factor X2	protein-coding	intron	chr19:6134405-6134405	WIBR3_EWT_S6
	LOC284412	Putative uncharacterized protein PP6455	ncRNA	intron	chr19:37255340-37255341	WIBR3_EWT_S8
	ATRN	attractin	protein-coding	intron	chr20:3609101-3609101	WIBR3_EWT_S6
	CFAP61	cilia and flagella associated protein 61	protein-coding	intron	chr20:20314199-20314199	WIBR3_EWT_S6
	PROCR	protein C receptor	protein-coding	intron	chr20:35215497-35215497	WIBR3_EWT_S6
	PELATON	plaque enriched lncRNA in atherosclerotic and inflammatory bowel macrophage regulation	ncRNA	intron	chr20:50267287-50267287	WIBR3_EWT_S8
	LOC105372666	uncharacterized LOC105372666	ncRNA	intron	chr20:52246530-52246530	WIBR3_EWT_S8
	AHCY	adenosylhomocysteinase	protein-coding	intron	chr20:34308655-34308655	WIBR3_EWT_S7
	MMP24-AS1-EDEM2	MMP24-AS1-EDEM2 readthrough	protein-coding	intron	chr20:35215497-35215497	WIBR3_EWT_S6
	ZNF334	zinc finger protein 334	protein-coding	intron	chr20:46488419-46488419	WIBR3_EWT_S7
	MIR99AHG	mir-99a-let-7c cluster host gene	ncRNA	intron	chr21:16387515-16387516	WIBR3_EWT_S7
	COL6A2	collagen type VI alpha 2 chain	protein-coding	intron	chr21:46108108-46108108	WIBR3_EWT_S8
	TIAM1	TIAM Rac1 associated GEF 1	protein-coding	intron	chr21:31442070-31442070	WIBR3_EWT_S6
	SLC19A1	solute carrier family 19 member 1	protein-coding	intron	chr21:45537553-45537553	WIBR3_EWT_S7
	CRYBB2P1	crystallin beta B2 pseudogene 1	pseudo	intron	chr22:25453601-25453602	WIBR3_EWT_S6
	ZNRF3	zinc and ring finger 3	protein-coding	intron	chr22:28909407-28909407	WIBR3_EWT_S6
	ZNRF3	zinc and ring finger 3	protein-coding	intron	chr22:29007477-29007477	WIBR3_EWT_S7
	MEI1	meiotic double-stranded break formation protein 1	protein-coding	intron	chr22:41737297-41737297	WIBR3_EWT_S6
	TBC1D22A	TBC1 domain family member 22A	protein-coding	intron	chr22:46814810-46814810	WIBR3_EWT_S6
	RBFOX2	RNA binding fox-1 homolog 2	protein-coding	intron	chr22:36007148-36007148	WIBR3_EWT_S7
	ENTHD1	ENTH domain containing 1	protein-coding	intron	chr22:39869637-39869638	WIBR3_EWT_S8
	CD99	CD99 molecule (Xg blood group)	protein-coding	intron	chrX:2729056-2729056	WIBR3_EWT_S6
	CDKL5	cyclin dependent kinase like 5	protein-coding	intron	chrX:18576806-18576807	WIBR3_EWT_S8
	IL1RAPL1	interleukin 1 receptor accessory protein like 1	protein-coding	intron	chrX:29454807-29454808	WIBR3_EWT_S7
	IL1RAPL1	interleukin 1 receptor accessory protein like 1	protein-coding	intron	chrX:29567217-29567218	WIBR3_EWT_S6
	CFAP47	cilia and flagella associated protein 47	protein-coding	intron	chrX:36372201-36372201	WIBR3_EWT_S6
	FAAH2	fatty acid amide hydrolase 2	protein-coding	intron	chrX:57334085-57334085	WIBR3_EWT_S6
	ZC3H12B	zinc finger CCCH-type containing 12B	protein-coding	intron	chrX:65233531-65233532	WIBR3_EWT_S7
	TAF1	TATA-box binding protein associated factor 1	protein-coding	intron	chrX:71431914-71431915	WIBR3_EWT_S6
	IL1RAPL2	interleukin 1 receptor accessory protein like 2	protein-coding	intron	chrX:105487091-105487092	WIBR3_EWT_S6 + WIBR3_EWT_S7
	ATG4A	autophagy related 4A cysteine peptidase	protein-coding	intron	chrX:108104434-108104435	WIBR3_EWT_S8
	TMEM164	transmembrane protein 164	protein-coding	intron	chrX:110130681-110130682	WIBR3_EWT_S6
	STAG2	STAG2 cohesin complex component	protein-coding	intron	chrX:123998333-123998334	WIBR3_EWT_S6
	STAG2	STAG2 cohesin complex component	protein-coding	intron	chrX:124412495-124412496	WIBR3_EWT_S6
	LOC100506790	uncharacterized LOC100506790	ncRNA	intron	chrX:135396845-135396845	WIBR3_EWT_S7
	SPANXA2-OT1	SPANXA2 overlapping transcript 1	ncRNA	intron	chrX:141372665-141372665	WIBR3_EWT_S6
	LOC105373347	periphilin-1	ncRNA	intron	chrX:147256586-147256587	WIBR3_EWT_S8
	AFF2	ALF transcription elongation factor 2	protein-coding	intron	chrX:148749266-148749266	WIBR3_EWT_S8
	L1CAM-AS1	L1CAM antisense RNA 1	ncRNA	intron	chrX:153886731-153886732	WIBR3_EWT_S7
	VAMP7	vesicle associated membrane protein 7	protein-coding	intron	chrX:155897632-155897632	WIBR3_EWT_S7
	FAM9B	family with sequence similarity 9 member B	protein-coding	intron	chrX:9121401-9121402	WIBR3_EWT_S6
	KLHL15	kelch like family member 15	protein-coding	intron	chrX:24002603-24002604	WIBR3_EWT_S6
	DMD	dystrophin	protein-coding	intron	chrX:31311664-31311664	WIBR3_EWT_S8
	LOC101928627	uncharacterized LOC101928627	ncRNA	intron	chrX:36372201-36372201	WIBR3_EWT_S6
	LOC105373186	uncharacterized LOC105373186	ncRNA	intron	chrX:42740295-42740295	WIBR3_EWT_S6
	KDM5C	lysine demethylase 5C	protein-coding	intron	chrX:53191154-53191154	WIBR3_EWT_S7
	OPHN1	oligophrenin 1	protein-coding	intron	chrX:68000482-68000483	WIBR3_EWT_S8
	OPHN1	oligophrenin 1	protein-coding	intron	chrX:68255740-68255740	WIBR3_EWT_S7
	ZDHHC15	zinc finger DHHC-type palmitoyltransferase 15	protein-coding	intron	chrX:75453292-75453292	WIBR3_EWT_S6
	HMGN5	high mobility group nucleosome binding domain 5	protein-coding	intron	chrX:81125878-81125878	WIBR3_EWT_S6
	TRPC5	transient receptor potential cation channel subfamily C member 5	protein-coding	intron	chrX:111992390-111992390	WIBR3_EWT_S6
	TENM1	teneurin transmembrane protein 1	protein-coding	intron	chrX:124412495-124412496	WIBR3_EWT_S6
	LOC107985698	uncharacterized LOC107985698	ncRNA	intron	chrX:129072060-129072060	WIBR3_EWT_S8
	LOC107985684	uncharacterized LOC107985684	ncRNA	intron	chrX:129072060-129072060	WIBR3_EWT_S8
	ENOX2	ecto-NOX disulfide-thiol exchanger 2	protein-coding	intron	chrX:130631805-130631806	WIBR3_EWT_S6
	FGF13	fibroblast growth factor 13	protein-coding	intron	chrX:138664425-138664425	WIBR3_EWT_S7
	FGF13	fibroblast growth factor 13	protein-coding	intron	chrX:139147862-139147862	WIBR3_EWT_S6
	L1CAM	L1 cell adhesion molecule	protein-coding	intron	chrX:153886731-153886732	WIBR3_EWT_S7
	CCNL2	cyclin L2	protein-coding	threeUTR	chr1:1391292-1391292	WIBR3_EWT_S7
	PNISR	PNN interacting serine and arginine rich protein	protein-coding	threeUTR	chr6:99404607-99404607	WIBR3_EWT_S6
	ZDHHC2	zinc finger DHHC-type palmitoyltransferase 2	protein-coding	threeUTR	chr8:17223094-17223094	WIBR3_EWT_S6
	PCGF6	polycomb group ring finger 6	protein-coding	threeUTR	chr10:103302957-103302957	WIBR3_EWT_S7
	WWC3	WWC family member 3	protein-coding	threeUTR	chrX:10141618-10141619	WIBR3_EWT_S6
	KDM5C	lysine demethylase 5C	protein-coding	threeUTR	chrX:53191154-53191154	WIBR3_EWT_S7
	ARID1A	AT-rich interaction domain 1A	protein-coding	coding	chr1:26763186-26763186	WIBR3_EWT_S7
	PNISR	PNN interacting serine and arginine rich protein	protein-coding	coding	chr6:99404607-99404607	WIBR3_EWT_S6
	HMBOX1	homeobox containing 1	protein-coding	coding	chr8:28980117-28980117	WIBR3_EWT_S6
	EIF4G2	eukaryotic translation initiation factor 4 gamma 2	protein-coding	coding	chr11:10799617-10799617	WIBR3_EWT_S8
	SSH2	slingshot protein phosphatase 2	protein-coding	coding	chr17:29632265-29632265	WIBR3_EWT_S6
	LINC01761	long intergenic non-protein coding RNA 1761	ncRNA	promoter	chr1:95474597-95474597	WIBR3_EWT_S7
	CCNL2	cyclin L2	protein-coding	promoter	chr1:1391292-1391292	WIBR3_EWT_S7
	LOC105372898	uncharacterized LOC105372898	ncRNA	promoter	chr1:209569480-209569480	WIBR3_EWT_S8
	WDR54	WD repeat domain 54	protein-coding	promoter	chr2:74420392-74420392	WIBR3_EWT_S6
	TMSB10	thymosin beta 10	protein-coding	promoter	chr2:84904326-84904326	WIBR3_EWT_S7
	THUMPD2	THUMP domain containing 2	protein-coding	promoter	chr2:39768209-39768209	WIBR3_EWT_S7
	C2orf81	chromosome 2 open reading frame 81	protein-coding	promoter	chr2:74420392-74420392	WIBR3_EWT_S6
	CMSS1	cms1 ribosomal small subunit homolog	protein-coding	promoter	chr3:99816587-99816587	WIBR3_EWT_S7
	NA	NA	NA	promoter	chr3:99816587-99816587	WIBR3_EWT_S7
	ROPN1	rhophilin associated tail protein 1	protein-coding	promoter	chr3:123994092-123994092	WIBR3_EWT_S8
	NSD2	nuclear receptor binding SET domain protein 2	protein-coding	promoter	chr4:1955363-1955363	WIBR3_EWT_S6
	THAP9	THAP domain containing 9	protein-coding	promoter	chr4:82906136-82906136	WIBR3_EWT_S7
	BTNL8	butyrophilin like 8	protein-coding	promoter	chr5:180902156-180902156	WIBR3_EWT_S6
	BTNL8	butyrophilin like 8	protein-coding	promoter	chr5:180902157-180902157	WIBR3_EWT_S6
	EEF1A1	eukaryotic translation elongation factor 1 alpha 1	protein-coding	promoter	chr6:73524791-73524791	WIBR3_EWT_S7
	PNISR	PNN interacting serine and arginine rich protein	protein-coding	promoter	chr6:99404607-99404607	WIBR3_EWT_S6
	LOC641746	glycine cleavage system protein H (aminomethyl carrier) pseudogene	pseudo	promoter	chr7:64581368-64581369	WIBR3_EWT_S8
	ZNF680	zinc finger protein 680	protein-coding	promoter	chr7:64545096-64545096	WIBR3_EWT_S7
	ASZ1	ankyrin repeat, SAM and basic leucine zipper domain containing 1	protein-coding	promoter	chr7:117428980-117428980	WIBR3_EWT_S6
	FNTA	farnesyltransferase, CAAX box, subunit alpha	protein-coding	promoter	chr8:43032395-43032396	WIBR3_EWT_S6
	EIF4G2	eukaryotic translation initiation factor 4 gamma 2	protein-coding	promoter	chr11:10799617-10799617	WIBR3_EWT_S8
	TILAM	TGF-beta induced lncRNA activating myofibroblasts	ncRNA	promoter	chr17:50198220-50198220	WIBR3_EWT_S8
	COL1A1	collagen type I alpha 1 chain	protein-coding	promoter	chr17:50198220-50198220	WIBR3_EWT_S8
	ACSBG2	acyl-CoA synthetase bubblegum family member 2	protein-coding	promoter	chr19:6134405-6134405	WIBR3_EWT_S6
	LINC01535	long intergenic non-protein coding RNA 1535	ncRNA	promoter	chr19:37255340-37255341	WIBR3_EWT_S8
	KIR3DL1	killer cell immunoglobulin like receptor, three Ig domains and long cytoplasmic tail 1	protein-coding	promoter	chr19:54814695-54814695	WIBR3_EWT_S7
	PELATON	plaque enriched lncRNA in atherosclerotic and inflammatory bowel macrophage regulation	ncRNA	promoter	chr20:50267287-50267287	WIBR3_EWT_S8
	ATP1B4	ATPase Na+/K+ transporting family member beta 4	protein-coding	promoter	chrX:120360364-120360365	WIBR3_EWT_S7
	L1CAM	L1 cell adhesion molecule	protein-coding	promoter	chrX:153886731-153886732	WIBR3_EWT_S7

## Sheet: (PARK1) SNCA
	Supplemental Table 7. Full SNVs/Indels description
	(PARK1) SNCA
	SYMBOL	GENENAME	GENETYPE	FEATURE	LOCATION	CELL LINE
	ACTR2	actin related protein 2	protein-coding	spliceSite	chr2:65251025-65251025	WIBR3_EWT_S3	COMMENTS
	INO80	INO80 complex ATPase subunit	protein-coding	spliceSite	chr15:41059212-41059212	WIBR3_SNCA_A30P_A2_3
	CAMTA1	calmodulin binding transcription activator 1	protein-coding	intron	chr1:7727121-7727122	WIBR3_SNCA_A30P_A2_3
	KAZN	kazrin, periplakin interacting protein	protein-coding	intron	chr1:14092896-14092896	WIBR3_SNCA_A30P_Homo_C8_2
	STX12	syntaxin 12	protein-coding	intron	chr1:27775211-27775211	WIBR3_SNCA_A30P_E1_3
	CCDC28B	coiled-coil domain containing 28B	protein-coding	intron	chr1:32200934-32200934	WIBR3_SNCA_A30P_E1_3
	RRAGC-DT	RRAGC divergent transcript	ncRNA	intron	chr1:38945858-38945858	WIBR3_EWT_S1
	MACF1	microtubule actin crosslinking factor 1	protein-coding	intron	chr1:39221923-39221923	WIBR3_SNCA_A30P_A2_3
	ELAVL4	ELAV like RNA binding protein 4	protein-coding	intron	chr1:50131886-50131887	WIBR3_SNCA_A30P_F12_1
	NFIA	nuclear factor I A	protein-coding	intron	chr1:61096495-61096495	WIBR3_SNCA_A30P_Homo_C8_2
	PGM1	phosphoglucomutase 1	protein-coding	intron	chr1:63634477-63634477	WIBR3_SNCA_A30P_Homo_C8_2
	LEPR	leptin receptor	protein-coding	intron	chr1:65569049-65569049	WIBR3_EWT_S1 + WIBR3_EWT_S2 + WIBR3_EWT_S3 + WIBR3_SNCA_A30P_A2_3 + WIBR3_SNCA_A30P_E1_3 + WIBR3_SNCA_A30P_F12_1
	FPGT-TNNI3K	FPGT-TNNI3K readthrough	protein-coding	intron	chr1:74398603-74398603	WIBR3_EWT_S3 + WIBR3_SNCA_A30P_E1_3
	TNNI3K	TNNI3 interacting kinase	protein-coding	intron	chr1:74398603-74398603	WIBR3_EWT_S3 + WIBR3_SNCA_A30P_E1_3
	ST6GALNAC3	ST6 N-acetylgalactosaminide alpha-2,6-sialyltransferase 3	protein-coding	intron	chr1:76376114-76376114	WIBR3_SNCA_A30P_Homo_C8_2
	ADGRL2	adhesion G protein-coupled receptor L2	protein-coding	intron	chr1:81662559-81662559	WIBR3_EWT_S2
	LINC01362	long intergenic non-protein coding RNA 1362	ncRNA	intron	chr1:82993676-82993676	WIBR3_EWT_S1
	BTBD8	BTB domain containing 8	protein-coding	intron	chr1:92131723-92131723	WIBR3_SNCA_A30P_F12_1
	PTBP2	polypyrimidine tract binding protein 2	protein-coding	intron	chr1:96797138-96797141	WIBR3_EWT_S3 + WIBR3_SNCA_A30P_E1_3
	DPYD-AS1	DPYD antisense RNA 1	ncRNA	intron	chr1:97186358-97186358	WIBR3_SNCA_A30P_Homo_C8_2
	CDC14A	cell division cycle 14A	protein-coding	intron	chr1:100474436-100474436	WIBR3_EWT_S2
	LAMTOR5-AS1	LAMTOR5 and SLC16A4 antisense RNA 1	ncRNA	intron	chr1:110414308-110414308	WIBR3_EWT_S1
	WARS2-AS1	WARS2 antisense RNA 1	ncRNA	intron	chr1:119222482-119222482	WIBR3_SNCA_A30P_F12_1
	BCL9	BCL9 transcription coactivator	protein-coding	intron	chr1:147548701-147548701	WIBR3_EWT_S1
	ATP1B1	ATPase Na+/K+ transporting subunit beta 1	protein-coding	intron	chr1:169274634-169274634	WIBR3_SNCA_A30P_F12_1
	DNM3	dynamin 3	protein-coding	intron	chr1:172213827-172213828	WIBR3_EWT_S1 + WIBR3_EWT_S2 + WIBR3_SNCA_A30P_A2_3 + WIBR3_SNCA_A30P_F12_1
	COP1-DT	COP1 divergent transcript	ncRNA	intron	chr1:176370428-176370428	WIBR3_EWT_S1
	CACNA1E	calcium voltage-gated channel subunit alpha1 E	protein-coding	intron	chr1:181372830-181372830	WIBR3_SNCA_A30P_Homo_C8_2
	LOC105371658	uncharacterized LOC105371658	ncRNA	intron	chr1:190282663-190282663	WIBR3_EWT_S3
	LOC124904480	uncharacterized LOC124904480	ncRNA	intron	chr1:200456063-200456063	WIBR3_EWT_S1
	NAV1	neuron navigator 1	protein-coding	intron	chr1:201615267-201615267	WIBR3_EWT_S1
	PPP1R12B	protein phosphatase 1 regulatory subunit 12B	protein-coding	intron	chr1:202361741-202361741	WIBR3_EWT_S3 + WIBR3_SNCA_A30P_E1_3
	FLVCR1	FLVCR choline and heme transporter 1	protein-coding	intron	chr1:212863460-212863460	WIBR3_EWT_S1
	SPATA17	spermatogenesis associated 17	protein-coding	intron	chr1:217669785-217669785	WIBR3_EWT_S2
	DISP1	dispatched RND transporter family member 1	protein-coding	intron	chr1:223001031-223001031	WIBR3_EWT_S2
	CATSPERE	catsper channel auxiliary subunit epsilon	protein-coding	intron	chr1:244465038-244465038	WIBR3_EWT_S3 + WIBR3_SNCA_A30P_E1_3
	MEGF6	multiple EGF like domains 6	protein-coding	intron	chr1:3514526-3514526	WIBR3_SNCA_A30P_F12_1
	ENO1	enolase 1	protein-coding	intron	chr1:8875307-8875307	WIBR3_EWT_S3 + WIBR3_SNCA_A30P_E1_3
	CASZ1	castor zinc finger 1	protein-coding	intron	chr1:10683908-10683908	WIBR3_EWT_S1
	USP48	ubiquitin specific peptidase 48	protein-coding	intron	chr1:21702448-21702448	WIBR3_SNCA_A30P_Homo_C8_2
	USP48	ubiquitin specific peptidase 48	protein-coding	intron	chr1:21707534-21707534	WIBR3_EWT_S3 + WIBR3_SNCA_A30P_E1_3
	TRIM63	tripartite motif containing 63	protein-coding	intron	chr1:26056757-26056758	WIBR3_EWT_S2
	MTF1	metal regulatory transcription factor 1	protein-coding	intron	chr1:37826424-37826424	WIBR3_SNCA_A30P_Homo_C8_2
	AGBL4	AGBL carboxypeptidase 4	protein-coding	intron	chr1:49353993-49353994	WIBR3_SNCA_A30P_F12_1
	AGBL4	AGBL carboxypeptidase 4	protein-coding	intron	chr1:49673359-49673359	WIBR3_EWT_S1
	LOC105378711	uncharacterized LOC105378711	ncRNA	intron	chr1:50211105-50211105	WIBR3_SNCA_A30P_Homo_C8_2
	GLIS1	GLIS family zinc finger 1	protein-coding	intron	chr1:53649656-53649656	WIBR3_SNCA_A30P_Homo_C8_2
	DAB1	DAB adaptor protein 1	protein-coding	intron	chr1:57377269-57377271	WIBR3_SNCA_A30P_Homo_C8_2
	DNAI4	dynein axonemal intermediate chain 4	protein-coding	intron	chr1:66916889-66916890	WIBR3_EWT_S2
	DPYD	dihydropyrimidine dehydrogenase	protein-coding	intron	chr1:97186358-97186358	WIBR3_SNCA_A30P_Homo_C8_2
	CD58	CD58 molecule	protein-coding	intron	chr1:116520507-116520508	WIBR3_EWT_S3 + WIBR3_SNCA_A30P_E1_3
	LINC00624	long intergenic non-protein coding RNA 624	ncRNA	intron	chr1:147330115-147330115	WIBR3_SNCA_A30P_F12_1
	CD5L	CD5 molecule like	protein-coding	intron	chr1:157844135-157844135	WIBR3_EWT_S1
	NME7	NME/NM23 family member 7	protein-coding	intron	chr1:169274634-169274634	WIBR3_SNCA_A30P_F12_1
	COP1	COP1 E3 ubiquitin ligase	protein-coding	intron	chr1:175998405-175998405	WIBR3_EWT_S1
	COP1	COP1 E3 ubiquitin ligase	protein-coding	intron	chr1:176129571-176129571	WIBR3_SNCA_A30P_Homo_C8_2
	NPHS2	NPHS2 stomatin family member, podocin	protein-coding	intron	chr1:179572716-179572716	WIBR3_EWT_S1
	BRINP3	BMP/retinoic acid inducible neural specific 3	protein-coding	intron	chr1:190282663-190282663	WIBR3_EWT_S3
	PLXNA2	plexin A2	protein-coding	intron	chr1:208146230-208146230	WIBR3_EWT_S2
	PROX1-AS1	PROX1 antisense RNA 1	ncRNA	intron	chr1:213941838-213941838	WIBR3_SNCA_A30P_E1_3
	LOC105373162	uncharacterized LOC105373162	ncRNA	intron	chr1:229835585-229835586	WIBR3_EWT_S2
	RGS7	regulator of G protein signaling 7	protein-coding	intron	chr1:240858254-240858254	WIBR3_EWT_S1
	RGS7	regulator of G protein signaling 7	protein-coding	intron	chr1:241137470-241137470	WIBR3_SNCA_A30P_F12_1
	AKT3	AKT serine/threonine kinase 3	protein-coding	intron	chr1:243785063-243785064	WIBR3_EWT_S2
	TPO	thyroid peroxidase	protein-coding	intron	chr2:1484085-1484085	WIBR3_EWT_S1
	MIR3681HG	MIR3681 host gene	ncRNA	intron	chr2:12654131-12654131	WIBR3_SNCA_A30P_Homo_C8_2
	EFR3B	EFR3 homolog B	protein-coding	intron	chr2:25128338-25128338	WIBR3_EWT_S3
	BABAM2	BRISC and BRCA1 A complex member 2	protein-coding	intron	chr2:27874505-27874505	WIBR3_EWT_S3 + WIBR3_SNCA_A30P_E1_3
	LOC107985808	uncharacterized LOC107985808	ncRNA	intron	chr2:35110730-35110730	WIBR3_SNCA_A30P_F12_1
	CAMKMT	calmodulin-lysine N-methyltransferase	protein-coding	intron	chr2:44706613-44706613	WIBR3_EWT_S1 + WIBR3_EWT_S2 + WIBR3_SNCA_A30P_A2_3 + WIBR3_SNCA_A30P_F12_1
	LINC01122	long intergenic non-protein coding RNA 1122	ncRNA	intron	chr2:58854632-58854632	WIBR3_SNCA_A30P_Homo_C8_2
	LOC124907771	uncharacterized LOC124907771	ncRNA	intron	chr2:58854632-58854632	WIBR3_SNCA_A30P_Homo_C8_2
	REL	REL proto-oncogene, NF-kB subunit	protein-coding	intron	chr2:60917737-60917737	WIBR3_SNCA_A30P_E1_3
	LOC105374764	uncharacterized LOC105374764	ncRNA	intron	chr2:62422904-62422904	WIBR3_SNCA_A30P_A2_3
	SLC1A4	solute carrier family 1 member 4	protein-coding	intron	chr2:64989243-64989263	WIBR3_EWT_S3
	ACTR2	actin related protein 2	protein-coding	intron	chr2:65251025-65251025	WIBR3_EWT_S3
	LINC01799	long intergenic non-protein coding RNA 1799	ncRNA	intron	chr2:66850859-66850859	WIBR3_SNCA_A30P_F12_1
	CTNNA2	catenin alpha 2	protein-coding	intron	chr2:79587573-79587573	WIBR3_EWT_S2
	MRPL30	mitochondrial ribosomal protein L30	protein-coding	intron	chr2:99150464-99150464	WIBR3_EWT_S2
	C2orf15	chromosome 2 open reading frame 15	protein-coding	intron	chr2:99150464-99150464	WIBR3_EWT_S2
	MRPL30	mitochondrial ribosomal protein L30	protein-coding	intron	chr2:99229454-99229454	WIBR3_EWT_S2
	SLC9A2	solute carrier family 9 member A2	protein-coding	intron	chr2:102664273-102664274	WIBR3_SNCA_A30P_F12_1
	PTPN4	protein tyrosine phosphatase non-receptor type 4	protein-coding	intron	chr2:119803349-119803349	WIBR3_SNCA_A30P_A2_3
	PTPN4	protein tyrosine phosphatase non-receptor type 4	protein-coding	intron	chr2:119803634-119803634	WIBR3_SNCA_A30P_A2_3
	PTPN4	protein tyrosine phosphatase non-receptor type 4	protein-coding	intron	chr2:119803637-119803637	WIBR3_SNCA_A30P_A2_3
	EPB41L5	erythrocyte membrane protein band 4.1 like 5	protein-coding	intron	chr2:120162510-120162510	WIBR3_SNCA_A30P_A2_3
	ARHGEF4	Rho guanine nucleotide exchange factor 4	protein-coding	intron	chr2:131039393-131039393	WIBR3_SNCA_A30P_Homo_C8_2
	SPOPL	speckle type BTB/POZ protein like	protein-coding	intron	chr2:138561317-138561317	WIBR3_SNCA_A30P_F12_1
	LOC124908059	uncharacterized LOC124908059	ncRNA	intron	chr2:145591463-145591463	WIBR3_SNCA_A30P_A2_3
	MBD5	methyl-CpG binding domain protein 5	protein-coding	intron	chr2:148502543-148502543	WIBR3_EWT_S2
	SLC4A10	solute carrier family 4 member 10	protein-coding	intron	chr2:161823532-161823532	WIBR3_SNCA_A30P_F12_1
	CERS6	ceramide synthase 6	protein-coding	intron	chr2:168696104-168696104	WIBR3_SNCA_A30P_A2_3
	FSIP2	fibrous sheath interacting protein 2	protein-coding	intron	chr2:185818236-185818236	WIBR3_EWT_S3 + WIBR3_SNCA_A30P_E1_3
	FAM171B	family with sequence similarity 171 member B	protein-coding	intron	chr2:186754189-186754189	WIBR3_EWT_S1
	CALCRL-AS1	CALCRL and TFPI antisense RNA 1	ncRNA	intron	chr2:187254918-187254918	WIBR3_EWT_S2
	CDK15	cyclin dependent kinase 15	protein-coding	intron	chr2:201792755-201792756	WIBR3_SNCA_A30P_F12_1
	SNHG31	small nucleolar RNA host gene 31	ncRNA	intron	chr2:214911964-214911964	WIBR3_EWT_S3 + WIBR3_SNCA_A30P_E1_3
	LOC105373893	uncharacterized LOC105373893	ncRNA	intron	chr2:220293277-220293277	WIBR3_SNCA_A30P_A2_3
	CT75	cancer/testis associated transcript 75	ncRNA	intron	chr2:222335692-222335692	WIBR3_EWT_S3 + WIBR3_SNCA_A30P_E1_3
	ARMC9	armadillo repeat containing 9	protein-coding	intron	chr2:231236764-231236764	WIBR3_SNCA_A30P_Homo_C8_2
	LINC01249	long intergenic non-protein coding RNA 1249	ncRNA	intron	chr2:4652813-4652813	WIBR3_SNCA_A30P_F12_1
	RBKS	ribokinase	protein-coding	intron	chr2:27874505-27874505	WIBR3_EWT_S3 + WIBR3_SNCA_A30P_E1_3
	FEZ2	fasciculation and elongation protein zeta 2	protein-coding	intron	chr2:36560418-36560418	WIBR3_SNCA_A30P_F12_1
	EIF2AK2	eukaryotic translation initiation factor 2 alpha kinase 2	protein-coding	intron	chr2:37148825-37148825	WIBR3_EWT_S3 + WIBR3_SNCA_A30P_E1_3
	LINC02245	long intergenic non-protein coding RNA 2245	ncRNA	intron	chr2:64989243-64989263	WIBR3_EWT_S3
	POLR1A	RNA polymerase I subunit A	protein-coding	intron	chr2:86073213-86073215	WIBR3_SNCA_A30P_E1_3
	POLR1A	RNA polymerase I subunit A	protein-coding	intron	chr2:86073216-86073216	WIBR3_SNCA_A30P_E1_3
	TSGA10	testis specific 10	protein-coding	intron	chr2:99150464-99150464	WIBR3_EWT_S2
	AFF3	ALF transcription elongation factor 3	protein-coding	intron	chr2:100061857-100061858	WIBR3_EWT_S2
	FAR2P1	fatty acyl-CoA reductase 2 pseudogene 1	pseudo	intron	chr2:130031773-130031774	WIBR3_EWT_S3
	TMEM163	transmembrane protein 163	protein-coding	intron	chr2:134566221-134566221	WIBR3_EWT_S1 + WIBR3_EWT_S2 + WIBR3_EWT_S3 + WIBR3_SNCA_A30P_A2_3 + WIBR3_SNCA_A30P_E1_3 + WIBR3_SNCA_A30P_F12_1
	LOC105373686	uncharacterized LOC105373686	ncRNA	intron	chr2:151011684-151011684	WIBR3_EWT_S1
	ACVR1	activin A receptor type 1	protein-coding	intron	chr2:157762535-157762535	WIBR3_EWT_S1
	RBMS1	RNA binding motif single stranded interacting protein 1	protein-coding	intron	chr2:160342536-160342536	WIBR3_EWT_S2
	RBMS1	RNA binding motif single stranded interacting protein 1	protein-coding	intron	chr2:160451166-160451166	WIBR3_SNCA_A30P_F12_1
	LNPK	lunapark, ER junction formation factor	protein-coding	intron	chr2:175951584-175951584	WIBR3_SNCA_A30P_Homo_C8_2
	PDE1A	phosphodiesterase 1A	protein-coding	intron	chr2:182295015-182295015	WIBR3_SNCA_A30P_Homo_C8_2
	C2orf80	chromosome 2 open reading frame 80	protein-coding	intron	chr2:208188448-208188448	WIBR3_SNCA_A30P_Homo_C8_2
	KANSL1L	KAT8 regulatory NSL complex subunit 1 like	protein-coding	intron	chr2:210083457-210083457	WIBR3_SNCA_A30P_A2_3
	ERBB4	erb-b2 receptor tyrosine kinase 4	protein-coding	intron	chr2:211724348-211724349	WIBR3_EWT_S3 + WIBR3_SNCA_A30P_E1_3
	IKZF2	IKAROS family zinc finger 2	protein-coding	intron	chr2:213044410-213044410	WIBR3_SNCA_A30P_Homo_C8_2
	TNS1	tensin 1	protein-coding	intron	chr2:217978816-217978816	WIBR3_SNCA_A30P_Homo_C8_2
	NHEJ1	non-homologous end joining factor 1	protein-coding	intron	chr2:219107935-219107935	WIBR3_EWT_S1
	PID1	phosphotyrosine interaction domain containing 1	protein-coding	intron	chr2:228996818-228996818	WIBR3_EWT_S1
	PID1	phosphotyrosine interaction domain containing 1	protein-coding	intron	chr2:229163680-229163680	WIBR3_EWT_S2
	COPS8-DT	COPS8 divergent transcript	ncRNA	intron	chr2:236948685-236948685	WIBR3_SNCA_A30P_F12_1
	LINC01266	long intergenic non-protein coding RNA 1266	ncRNA	intron	chr3:725594-725594	WIBR3_EWT_S1
	CNTN4	contactin 4	protein-coding	intron	chr3:2191694-2191698	WIBR3_EWT_S3
	FANCD2	FA complementation group D2	protein-coding	intron	chr3:10085394-10085394	WIBR3_SNCA_A30P_F12_1
	SATB1-AS1	SATB1 antisense RNA 1	ncRNA	intron	chr3:18892861-18892861	WIBR3_EWT_S2
	LOC101927829	uncharacterized LOC101927829	ncRNA	intron	chr3:20555699-20555699	WIBR3_EWT_S1
	THRB-AS2	THRB antisense RNA 2	ncRNA	intron	chr3:24139560-24139560	WIBR3_EWT_S2
	RARB	retinoic acid receptor beta	protein-coding	intron	chr3:24997329-24997329	WIBR3_EWT_S3 + WIBR3_SNCA_A30P_E1_3
	LOC124909365	uncharacterized LOC124909365	ncRNA	intron	chr3:34630848-34630848	WIBR3_EWT_S1
	ARPP21	cAMP regulated phosphoprotein 21	protein-coding	intron	chr3:35670381-35670381	WIBR3_EWT_S3 + WIBR3_SNCA_A30P_E1_3
	LARS2	leucyl-tRNA synthetase 2, mitochondrial	protein-coding	intron	chr3:45463673-45463673	WIBR3_EWT_S3 + WIBR3_SNCA_A30P_E1_3
	DOCK3	dedicator of cytokinesis 3	protein-coding	intron	chr3:51107192-51107192	WIBR3_SNCA_A30P_F12_1
	DOCK3	dedicator of cytokinesis 3	protein-coding	intron	chr3:51118798-51118798	WIBR3_SNCA_A30P_Homo_C8_2
	DOCK3	dedicator of cytokinesis 3	protein-coding	intron	chr3:51227049-51227049	WIBR3_SNCA_A30P_Homo_C8_2
	PTPRG	protein tyrosine phosphatase receptor type G	protein-coding	intron	chr3:61922366-61922366	WIBR3_SNCA_A30P_A2_3
	SLC25A26	solute carrier family 25 member 26	protein-coding	intron	chr3:66206894-66206894	WIBR3_EWT_S2
	SUCLG2-DT	SUCLG2 divergent transcript	ncRNA	intron	chr3:67914103-67914103	WIBR3_EWT_S2
	ROBO2	roundabout guidance receptor 2	protein-coding	intron	chr3:75996450-75996450	WIBR3_EWT_S1 + WIBR3_EWT_S2 + WIBR3_SNCA_A30P_A2_3 + WIBR3_SNCA_A30P_F12_1
	LINC02008	long intergenic non-protein coding RNA 2008	ncRNA	intron	chr3:82363143-82363144	WIBR3_EWT_S1
	ARL13B	ARF like GTPase 13B	protein-coding	intron	chr3:94000391-94000391	WIBR3_EWT_S2
	EPHA6	EPH receptor A6	protein-coding	intron	chr3:97016824-97016824	WIBR3_SNCA_A30P_F12_1
	ADGRG7	adhesion G protein-coupled receptor G7	protein-coding	intron	chr3:100656012-100656012	WIBR3_SNCA_A30P_Homo_C8_2
	LINC00636	long intergenic non-protein coding RNA 636	ncRNA	intron	chr3:107889123-107889124	WIBR3_EWT_S3 + WIBR3_SNCA_A30P_E1_3
	LINC01205	long intergenic non-protein coding RNA 1205	ncRNA	intron	chr3:109612688-109612689	WIBR3_SNCA_A30P_F12_1
	SIDT1	SID1 transmembrane family member 1	protein-coding	intron	chr3:113608390-113608390	WIBR3_SNCA_A30P_Homo_C8_2
	NDUFB4	NADH:ubiquinone oxidoreductase subunit B4	protein-coding	intron	chr3:120601536-120601536	WIBR3_SNCA_A30P_Homo_C8_2
	LOC124909426	uncharacterized LOC124909426	ncRNA	intron	chr3:126230733-126230734	WIBR3_SNCA_A30P_F12_1
	MCM2	minichromosome maintenance complex component 2	protein-coding	intron	chr3:127603771-127603771	WIBR3_EWT_S3 + WIBR3_SNCA_A30P_E1_3
	ATP2C1	ATPase secretory pathway Ca2+ transporting 1	protein-coding	intron	chr3:130883465-130883466	WIBR3_SNCA_A30P_E1_3
	CEP63	centrosomal protein 63	protein-coding	intron	chr3:134719163-134719164	WIBR3_SNCA_A30P_Homo_C8_2
	EPHB1	EPH receptor B1	protein-coding	intron	chr3:134719163-134719164	WIBR3_SNCA_A30P_Homo_C8_2
	CEP63	centrosomal protein 63	protein-coding	intron	chr3:134730678-134730678	WIBR3_EWT_S2
	EPHB1	EPH receptor B1	protein-coding	intron	chr3:134730678-134730678	WIBR3_EWT_S2
	EPHB1	EPH receptor B1	protein-coding	intron	chr3:135147862-135147862	WIBR3_EWT_S1
	LOC101928236	uncharacterized LOC101928236	ncRNA	intron	chr3:157253273-157253273	WIBR3_SNCA_A30P_Homo_C8_2
	FNDC3B	fibronectin type III domain containing 3B	protein-coding	intron	chr3:172045788-172045788	WIBR3_SNCA_A30P_E1_3
	ATP11B	ATPase phospholipid transporting 11B (putative)	protein-coding	intron	chr3:182826833-182826833	WIBR3_EWT_S3
	LINC02054	long intergenic non-protein coding RNA 2054	ncRNA	intron	chr3:184424072-184424072	WIBR3_EWT_S1
	MAP3K13	mitogen-activated protein kinase kinase kinase 13	protein-coding	intron	chr3:185297734-185297735	WIBR3_EWT_S3
	LPP	LIM domain containing preferred translocation partner in lipoma	protein-coding	intron	chr3:188318827-188318827	WIBR3_EWT_S1
	CHL1-AS2	CHL1 antisense RNA 2	ncRNA	intron	chr3:144149-144150	WIBR3_EWT_S2 + WIBR3_SNCA_A30P_F12_1
	LOC101927394	uncharacterized LOC101927394	ncRNA	intron	chr3:8023084-8023085	WIBR3_EWT_S3 + WIBR3_SNCA_A30P_E1_3
	LMCD1-AS1	LMCD1 antisense RNA 1	ncRNA	intron	chr3:8023084-8023085	WIBR3_EWT_S3 + WIBR3_SNCA_A30P_E1_3
	FANCD2OS	FANCD2 opposite strand	protein-coding	intron	chr3:10085394-10085394	WIBR3_SNCA_A30P_F12_1
	METTL6	methyltransferase 6, tRNA N3-cytidine	protein-coding	intron	chr3:15398197-15398197	WIBR3_EWT_S2
	TBC1D5	TBC1 domain family member 5	protein-coding	intron	chr3:18126177-18126179	WIBR3_SNCA_A30P_F12_1
	LOC105376982	uncharacterized LOC105376982	ncRNA	intron	chr3:19693123-19693123	WIBR3_EWT_S3 + WIBR3_SNCA_A30P_E1_3
	THRB	thyroid hormone receptor beta	protein-coding	intron	chr3:24139560-24139560	WIBR3_EWT_S2
	OSBPL10	oxysterol binding protein like 10	protein-coding	intron	chr3:31961907-31961907	WIBR3_EWT_S1
	SCN5A	sodium voltage-gated channel alpha subunit 5	protein-coding	intron	chr3:38603209-38603210	WIBR3_SNCA_A30P_Homo_C8_2
	ULK4	unc-51 like kinase 4	protein-coding	intron	chr3:41629838-41629838	WIBR3_EWT_S3 + WIBR3_SNCA_A30P_E1_3
	SMARCC1	SWI/SNF related BAF chromatin remodeling complex subunit C1	protein-coding	intron	chr3:47680537-47680537	WIBR3_EWT_S2
	QRICH1	glutamine rich 1	protein-coding	intron	chr3:49042076-49042076	WIBR3_SNCA_A30P_E1_3
	ERC2	ELKS/RAB6-interacting/CAST family member 2	protein-coding	intron	chr3:55799450-55799450	WIBR3_EWT_S3
	LINC00877	long intergenic non-protein coding RNA 877	ncRNA	intron	chr3:71950692-71950694	WIBR3_SNCA_A30P_Homo_C8_2
	LOC105377196	uncharacterized LOC105377196	ncRNA	intron	chr3:86927786-86927786	WIBR3_SNCA_A30P_A2_3
	PROS1	protein S	protein-coding	intron	chr3:93935955-93935956	WIBR3_EWT_S3 + WIBR3_SNCA_A30P_E1_3
	ZBTB20	zinc finger and BTB domain containing 20	protein-coding	intron	chr3:114630832-114630832	WIBR3_SNCA_A30P_A2_3
	TXNRD3	thioredoxin reductase 3	protein-coding	intron	chr3:126574853-126574854	WIBR3_SNCA_A30P_Homo_C8_2
	CPNE4	copine 4	protein-coding	intron	chr3:131916347-131916348	WIBR3_SNCA_A30P_Homo_C8_2
	LOC102724019	uncharacterized LOC102724019	ncRNA	intron	chr3:135147862-135147862	WIBR3_EWT_S1
	LINC00886	long intergenic non-protein coding RNA 886	ncRNA	intron	chr3:156765162-156765162	WIBR3_EWT_S1 + WIBR3_EWT_S2
	MECOM	MDS1 and EVI1 complex locus	protein-coding	intron	chr3:169278377-169278377	WIBR3_SNCA_A30P_F12_1
	PIK3CA-DT	PIK3CA divergent transcript	ncRNA	intron	chr3:179124882-179124882	WIBR3_SNCA_A30P_Homo_C8_2
	C3orf70	chromosome 3 open reading frame 70	protein-coding	intron	chr3:185102864-185102864	WIBR3_SNCA_A30P_Homo_C8_2
	FGF12	fibroblast growth factor 12	protein-coding	intron	chr3:192660989-192660989	WIBR3_SNCA_A30P_A2_3
	FGF12	fibroblast growth factor 12	protein-coding	intron	chr3:192731570-192731570	WIBR3_EWT_S2
	MUC4	mucin 4, cell surface associated	protein-coding	intron	chr3:195801627-195801627	WIBR3_EWT_S1
	ZNF876P	zinc finger protein 876, pseudogene	pseudo	intron	chr4:218446-218447	WIBR3_SNCA_A30P_A2_3
	CD38	CD38 molecule	protein-coding	intron	chr4:15824700-15824700	WIBR3_EWT_S2
	LOC105374511	uncharacterized LOC105374511	ncRNA	intron	chr4:19704814-19704814	WIBR3_SNCA_A30P_A2_3
	LINC02472	long intergenic non-protein coding RNA 2472	ncRNA	intron	chr4:29262934-29262934	WIBR3_EWT_S2
	LINC02506	long intergenic non-protein coding RNA 2506	ncRNA	intron	chr4:32212843-32212843	WIBR3_SNCA_A30P_F12_1
	LOC102723846	uncharacterized LOC102723846	ncRNA	intron	chr4:32212843-32212843	WIBR3_SNCA_A30P_F12_1
	TBC1D1	TBC1 domain family member 1	protein-coding	intron	chr4:37921904-37921904	WIBR3_SNCA_A30P_E1_3
	LOC124900848	uncharacterized LOC124900848	ncRNA	intron	chr4:43798388-43798388	WIBR3_SNCA_A30P_Homo_C8_2
	LOC124900849	uncharacterized LOC124900849	ncRNA	intron	chr4:43798388-43798388	WIBR3_SNCA_A30P_Homo_C8_2
	CWH43	cell wall biogenesis 43 C-terminal homolog	protein-coding	intron	chr4:49047854-49047854	WIBR3_EWT_S3 + WIBR3_SNCA_A30P_E1_3
	ADGRL3	adhesion G protein-coupled receptor L3	protein-coding	intron	chr4:61670431-61670431	WIBR3_SNCA_A30P_A2_3
	CXCL13	C-X-C motif chemokine ligand 13	protein-coding	intron	chr4:77573250-77573250	WIBR3_SNCA_A30P_A2_3
	ARHGAP24	Rho GTPase activating protein 24	protein-coding	intron	chr4:85700394-85700394	WIBR3_EWT_S1
	MAPK10-AS1	MAPK10 antisense RNA 1	ncRNA	intron	chr4:86139374-86139374	WIBR3_EWT_S3 + WIBR3_SNCA_A30P_E1_3
	PTPN13	protein tyrosine phosphatase non-receptor type 13	protein-coding	intron	chr4:86747549-86747549	WIBR3_EWT_S2
	LOC105377329	uncharacterized LOC105377329	ncRNA	intron	chr4:89524275-89524275	WIBR3_EWT_S2
	GRID2	glutamate ionotropic receptor delta type subunit 2	protein-coding	intron	chr4:92716615-92716615	WIBR3_EWT_S1
	GRID2	glutamate ionotropic receptor delta type subunit 2	protein-coding	intron	chr4:92790724-92790725	WIBR3_EWT_S3 + WIBR3_SNCA_A30P_E1_3
	GRID2	glutamate ionotropic receptor delta type subunit 2	protein-coding	intron	chr4:93350176-93350176	WIBR3_SNCA_A30P_Homo_C8_2
	BMPR1B	bone morphogenetic protein receptor type 1B	protein-coding	intron	chr4:95071652-95071652	WIBR3_EWT_S2 + WIBR3_SNCA_A30P_F12_1
	RAP1GDS1	Rap1 GTPase-GDP dissociation stimulator 1	protein-coding	intron	chr4:98394366-98394366	WIBR3_EWT_S3
	NPNT	nephronectin	protein-coding	intron	chr4:105971973-105971973	WIBR3_EWT_S2
	SEC24B	SEC24 homolog B, COPII coat complex component	protein-coding	intron	chr4:109450656-109450657	WIBR3_EWT_S3 + WIBR3_SNCA_A30P_E1_3
	LOC105377366	uncharacterized LOC105377366	ncRNA	intron	chr4:111592491-111592491	WIBR3_SNCA_A30P_Homo_C8_2
	LOC105377459	uncharacterized LOC105377459	ncRNA	intron	chr4:143793700-143793700	WIBR3_EWT_S2
	LOC101927636	uncharacterized LOC101927636	ncRNA	intron	chr4:143793700-143793700	WIBR3_EWT_S2
	LOC105377459	uncharacterized LOC105377459	ncRNA	intron	chr4:143795665-143795665	WIBR3_SNCA_A30P_Homo_C8_2
	LOC101927636	uncharacterized LOC101927636	ncRNA	intron	chr4:143795665-143795665	WIBR3_SNCA_A30P_Homo_C8_2
	LOC105377460	uncharacterized LOC105377460	ncRNA	intron	chr4:144079261-144079261	WIBR3_EWT_S3 + WIBR3_SNCA_A30P_E1_3
	LSM6	LSM6 homolog, U6 small nuclear RNA and mRNA degradation associated	protein-coding	intron	chr4:146186426-146186426	WIBR3_SNCA_A30P_Homo_C8_2
	ARFIP1	ARF interacting protein 1	protein-coding	intron	chr4:152813231-152813231	WIBR3_EWT_S1 + WIBR3_EWT_S2 + WIBR3_SNCA_A30P_A2_3 + WIBR3_SNCA_A30P_F12_1
	TDO2	tryptophan 2,3-dioxygenase	protein-coding	intron	chr4:155915788-155915788	WIBR3_EWT_S3 + WIBR3_SNCA_A30P_E1_3
	CPE	carboxypeptidase E	protein-coding	intron	chr4:165369121-165369121	WIBR3_SNCA_A30P_F12_1
	TLL1	tolloid like 1	protein-coding	intron	chr4:165919382-165919383	WIBR3_SNCA_A30P_A2_3
	TENM3	teneurin transmembrane protein 3	protein-coding	intron	chr4:182263977-182263977	WIBR3_SNCA_A30P_Homo_C8_2
	LINC02436	long intergenic non-protein coding RNA 2436	ncRNA	intron	chr4:185094143-185094143	WIBR3_SNCA_A30P_Homo_C8_2
	LYAR	Ly1 antibody reactive	protein-coding	intron	chr4:4276873-4276873	WIBR3_EWT_S3 + WIBR3_SNCA_A30P_E1_3
	LINC00504	long intergenic non-protein coding RNA 504	ncRNA	intron	chr4:14540078-14540078	WIBR3_SNCA_A30P_A2_3
	LDB2	LIM domain binding 2	protein-coding	intron	chr4:16739585-16739585	WIBR3_EWT_S3
	FAM184B	family with sequence similarity 184 member B	protein-coding	intron	chr4:17695162-17695164	WIBR3_EWT_S1
	LCORL	ligand dependent nuclear receptor corepressor like	protein-coding	intron	chr4:17936360-17936361	WIBR3_EWT_S3 + WIBR3_SNCA_A30P_E1_3
	LCORL	ligand dependent nuclear receptor corepressor like	protein-coding	intron	chr4:17938003-17938003	WIBR3_EWT_S3 + WIBR3_SNCA_A30P_E1_3
	LINC02438	long intergenic non-protein coding RNA 2438	ncRNA	intron	chr4:19405154-19405154	WIBR3_EWT_S2
	APBB2	amyloid beta precursor protein binding family B member 2	protein-coding	intron	chr4:40935761-40935761	WIBR3_EWT_S3 + WIBR3_SNCA_A30P_E1_3
	LOC105377255	uncharacterized LOC105377255	ncRNA	intron	chr4:64839302-64839302	WIBR3_EWT_S1 + WIBR3_EWT_S2 + WIBR3_EWT_S3 + WIBR3_SNCA_A30P_A2_3 + WIBR3_SNCA_A30P_E1_3 + WIBR3_SNCA_A30P_F12_1
	LOC105377255	uncharacterized LOC105377255	ncRNA	intron	chr4:64839303-64839303	WIBR3_EWT_S1 + WIBR3_EWT_S2 + WIBR3_EWT_S3 + WIBR3_SNCA_A30P_A2_3 + WIBR3_SNCA_A30P_E1_3 + WIBR3_SNCA_A30P_F12_1
	LINC02232	long intergenic non-protein coding RNA 2232	ncRNA	intron	chr4:64965351-64965352	WIBR3_SNCA_A30P_Homo_C8_2
	ANKRD17	ankyrin repeat domain 17	protein-coding	intron	chr4:73238090-73238090	WIBR3_EWT_S3 + WIBR3_SNCA_A30P_E1_3
	PRKG2	protein kinase cGMP-dependent 2	protein-coding	intron	chr4:81096731-81096731	WIBR3_SNCA_A30P_Homo_C8_2
	MAPK10	mitogen-activated protein kinase 10	protein-coding	intron	chr4:86139374-86139374	WIBR3_EWT_S3 + WIBR3_SNCA_A30P_E1_3
	SLC10A6	solute carrier family 10 member 6	protein-coding	intron	chr4:86840076-86840077	WIBR3_EWT_S1
	SPARCL1	SPARC like 1	protein-coding	intron	chr4:87525162-87525162	WIBR3_SNCA_A30P_Homo_C8_2
	ELOVL6	ELOVL fatty acid elongase 6	protein-coding	intron	chr4:110180523-110180523	WIBR3_SNCA_A30P_F12_1
	LOC124900777	uncharacterized LOC124900777	ncRNA	intron	chr4:126549540-126549540	WIBR3_SNCA_A30P_A2_3
	LOC124900777	uncharacterized LOC124900777	ncRNA	intron	chr4:126549551-126549551	WIBR3_SNCA_A30P_A2_3
	PGRMC2	progesterone receptor membrane component 2	protein-coding	intron	chr4:128274515-128274515	WIBR3_SNCA_A30P_A2_3
	PABPC4L	poly(A) binding protein cytoplasmic 4 like	protein-coding	intron	chr4:133917698-133917698	WIBR3_SNCA_A30P_Homo_C8_2
	SLC7A11	solute carrier family 7 member 11	protein-coding	intron	chr4:138188067-138188067	WIBR3_EWT_S1
	FSTL5	follistatin like 5	protein-coding	intron	chr4:161558612-161558612	WIBR3_EWT_S1
	FSTL5	follistatin like 5	protein-coding	intron	chr4:161781999-161781999	WIBR3_SNCA_A30P_F12_1
	FSTL5	follistatin like 5	protein-coding	intron	chr4:162138884-162138884	WIBR3_SNCA_A30P_A2_3
	MARCHF1	membrane associated ring-CH-type finger 1	protein-coding	intron	chr4:164168663-164168663	WIBR3_EWT_S2 + WIBR3_SNCA_A30P_F12_1
	LINC02275	long intergenic non-protein coding RNA 2275	ncRNA	intron	chr4:169937934-169937934	WIBR3_SNCA_A30P_F12_1
	LINC02268	long intergenic non-protein coding RNA 2268	ncRNA	intron	chr4:174130296-174130296	WIBR3_SNCA_A30P_E1_3
	SORBS2	sorbin and SH3 domain containing 2	protein-coding	intron	chr4:185802490-185802490	WIBR3_EWT_S1
	TRIO	trio Rho guanine nucleotide exchange factor	protein-coding	intron	chr5:14439159-14439159	WIBR3_EWT_S3 + WIBR3_SNCA_A30P_E1_3
	TTC23L	tetratricopeptide repeat domain 23 like	protein-coding	intron	chr5:34892671-34892671	WIBR3_SNCA_A30P_Homo_C8_2
	GHR	growth hormone receptor	protein-coding	intron	chr5:42460964-42460964	WIBR3_SNCA_A30P_Homo_C8_2
	GHR	growth hormone receptor	protein-coding	intron	chr5:42587589-42587589	WIBR3_SNCA_A30P_A2_3
	ITGA2	integrin subunit alpha 2	protein-coding	intron	chr5:53049500-53049500	WIBR3_EWT_S1
	LNCBRM	lncRNA SMARCA2 (BRM) associated	ncRNA	intron	chr5:57604838-57604838	WIBR3_EWT_S2
	CWC27	CWC27 spliceosome associated cyclophilin	protein-coding	intron	chr5:65012117-65012117	WIBR3_EWT_S3 + WIBR3_SNCA_A30P_E1_3
	LINC02997	long intergenic non-protein coding RNA 2997	ncRNA	intron	chr5:67598660-67598660	WIBR3_SNCA_A30P_F12_1
	MARVELD2	MARVEL domain containing 2	protein-coding	intron	chr5:69432172-69432172	WIBR3_EWT_S3
	BDP1	B double prime 1, subunit of RNA polymerase III transcription initiation factor IIIB	protein-coding	intron	chr5:71468469-71468469	WIBR3_EWT_S2
	PDE8B	phosphodiesterase 8B	protein-coding	intron	chr5:77266791-77266791	WIBR3_SNCA_A30P_Homo_C8_2
	LOC107986434	uncharacterized LOC107986434	ncRNA	intron	chr5:91495018-91495018	WIBR3_EWT_S2
	ARRDC3-AS1	ARRDC3 antisense RNA 1	ncRNA	intron	chr5:91495018-91495018	WIBR3_EWT_S2
	LOC105379080	uncharacterized LOC105379080	ncRNA	intron	chr5:92296500-92296501	WIBR3_SNCA_A30P_A2_3
	RHOBTB3	Rho related BTB domain containing 3	protein-coding	intron	chr5:95805513-95805518	WIBR3_EWT_S2
	NIHCOLE	ncRNA involved in NHEJ oncogenic ligation efficiency	ncRNA	intron	chr5:104397086-104397086	WIBR3_EWT_S1
	LINC02147	long intergenic non-protein coding RNA 2147	ncRNA	intron	chr5:117810640-117810642	WIBR3_EWT_S3
	LOC124901051	uncharacterized LOC124901051	ncRNA	intron	chr5:117810640-117810642	WIBR3_EWT_S3
	CCDC192	coiled-coil domain containing 192	protein-coding	intron	chr5:127713249-127713249	WIBR3_SNCA_A30P_Homo_C8_2
	PSD2	pleckstrin and Sec7 domain containing 2	protein-coding	intron	chr5:139727110-139727110	WIBR3_EWT_S2
	ANKHD1	ankyrin repeat and KH domain containing 1	protein-coding	intron	chr5:140433064-140433064	WIBR3_SNCA_A30P_Homo_C8_2
	ANKHD1-EIF4EBP3	ANKHD1-EIF4EBP3 readthrough	protein-coding	intron	chr5:140433064-140433064	WIBR3_SNCA_A30P_Homo_C8_2
	SPRY4-AS1	SPRY4 antisense RNA 1	ncRNA	intron	chr5:142629896-142629896	WIBR3_EWT_S1 + WIBR3_EWT_S2 + WIBR3_EWT_S3 + WIBR3_SNCA_A30P_A2_3 + WIBR3_SNCA_A30P_E1_3 + WIBR3_SNCA_A30P_F12_1
	LOC105378210	uncharacterized LOC105378210	ncRNA	intron	chr5:143761334-143761334	WIBR3_EWT_S1
	LARP1	La ribonucleoprotein 1, translational regulator	protein-coding	intron	chr5:154770866-154770866	WIBR3_SNCA_A30P_A2_3
	SGCD	sarcoglycan delta	protein-coding	intron	chr5:155980461-155980461	WIBR3_EWT_S2 + WIBR3_SNCA_A30P_F12_1
	TENM2	teneurin transmembrane protein 2	protein-coding	intron	chr5:167698687-167698687	WIBR3_SNCA_A30P_F12_1
	SPDL1	spindle apparatus coiled-coil protein 1	protein-coding	intron	chr5:169597232-169597232	WIBR3_EWT_S2
	C5orf47	chromosome 5 open reading frame 47	protein-coding	intron	chr5:173982918-173982918	WIBR3_EWT_S2
	NSD1	nuclear receptor binding SET domain protein 1	protein-coding	intron	chr5:177223965-177223965	WIBR3_SNCA_A30P_A2_3
	CTNND2	catenin delta 2	protein-coding	intron	chr5:11528415-11528416	WIBR3_EWT_S2
	CDH18	cadherin 18	protein-coding	intron	chr5:20130075-20130078	WIBR3_EWT_S3 + WIBR3_SNCA_A30P_Homo_C8_2
	CDH12	cadherin 12	protein-coding	intron	chr5:22070132-22070132	WIBR3_EWT_S3 + WIBR3_SNCA_A30P_E1_3
	CDH9	cadherin 9	protein-coding	intron	chr5:26984197-26984197	WIBR3_EWT_S2
	LINC02064	long intergenic non-protein coding RNA 2064	ncRNA	intron	chr5:29312127-29312127	WIBR3_SNCA_A30P_A2_3
	LINC02064	long intergenic non-protein coding RNA 2064	ncRNA	intron	chr5:29338866-29338866	WIBR3_SNCA_A30P_A2_3
	HCN1	hyperpolarization activated cyclic nucleotide gated potassium channel 1	protein-coding	intron	chr5:45325859-45325859	WIBR3_EWT_S3 + WIBR3_SNCA_A30P_E1_3
	MCIDAS	multiciliate differentiation and DNA synthesis associated cell cycle protein	protein-coding	intron	chr5:55221924-55221924	WIBR3_SNCA_A30P_A2_3
	TNPO1-DT	TNPO1 divergent transcript	ncRNA	intron	chr5:72774743-72774744	WIBR3_SNCA_A30P_F12_1
	WDR41	WD repeat domain 41	protein-coding	intron	chr5:77466806-77466807	WIBR3_EWT_S3 + WIBR3_SNCA_A30P_E1_3
	TBCA	tubulin folding cofactor A	protein-coding	intron	chr5:77756869-77756869	WIBR3_EWT_S2
	EDIL3	EGF like repeats and discoidin domains 3	protein-coding	intron	chr5:84135823-84135824	WIBR3_SNCA_A30P_Homo_C8_2
	LOC124901023	uncharacterized LOC124901023	ncRNA	intron	chr5:87902779-87902779	WIBR3_SNCA_A30P_Homo_C8_2
	LOC105379082	uncharacterized LOC105379082	ncRNA	intron	chr5:92596538-92596538	WIBR3_EWT_S3 + WIBR3_SNCA_A30P_E1_3
	GLRX	glutaredoxin	protein-coding	intron	chr5:95805513-95805518	WIBR3_EWT_S2
	LOC101927078	uncharacterized LOC101927078	ncRNA	intron	chr5:114620256-114620256	WIBR3_EWT_S1
	LINC01170	long intergenic non-protein coding RNA 1170	ncRNA	intron	chr5:124232519-124232519	WIBR3_SNCA_A30P_F12_1
	LOC101927397	uncharacterized LOC101927397	ncRNA	intron	chr5:124232519-124232519	WIBR3_SNCA_A30P_F12_1
	LOC124901056	uncharacterized LOC124901056	ncRNA	intron	chr5:125634006-125634006	WIBR3_SNCA_A30P_F12_1
	SEPTIN8	septin 8	protein-coding	intron	chr5:132771281-132771281	WIBR3_SNCA_A30P_Homo_C8_2
	NRG2	neuregulin 2	protein-coding	intron	chr5:139944164-139944165	WIBR3_EWT_S2
	FGF1	fibroblast growth factor 1	protein-coding	intron	chr5:142629896-142629896	WIBR3_EWT_S1 + WIBR3_EWT_S2 + WIBR3_EWT_S3 + WIBR3_SNCA_A30P_A2_3 + WIBR3_SNCA_A30P_E1_3 + WIBR3_SNCA_A30P_F12_1
	CSF1R	colony stimulating factor 1 receptor	protein-coding	intron	chr5:150109949-150109949	WIBR3_EWT_S3 + WIBR3_SNCA_A30P_E1_3
	LOC105374910	uncharacterized LOC105374910	ncRNA	intron	chr6:8124786-8124786	WIBR3_EWT_S3 + WIBR3_SNCA_A30P_E1_3
	LOC105374911	uncharacterized LOC105374911	ncRNA	intron	chr6:8124786-8124786	WIBR3_EWT_S3 + WIBR3_SNCA_A30P_E1_3
	TMEM14B	transmembrane protein 14B	protein-coding	intron	chr6:10830746-10830746	WIBR3_SNCA_A30P_A2_3
	SYCP2L	synaptonemal complex protein 2 like	protein-coding	intron	chr6:10830746-10830746	WIBR3_SNCA_A30P_A2_3
	PHACTR1	phosphatase and actin regulator 1	protein-coding	intron	chr6:12991942-12991943	WIBR3_SNCA_A30P_A2_3
	GMPR	guanosine monophosphate reductase	protein-coding	intron	chr6:16286530-16286530	WIBR3_EWT_S1 + WIBR3_EWT_S2 + WIBR3_SNCA_A30P_A2_3 + WIBR3_SNCA_A30P_F12_1
	CASC15	cancer susceptibility 15	ncRNA	intron	chr6:21818129-21818129	WIBR3_EWT_S2
	CASC15	cancer susceptibility 15	ncRNA	intron	chr6:21891259-21891259	WIBR3_SNCA_A30P_F12_1
	TMEM63B	transmembrane protein 63B	protein-coding	intron	chr6:44138823-44138823	WIBR3_SNCA_A30P_Homo_C8_2
	HCRTR2	hypocretin receptor 2	protein-coding	intron	chr6:55163255-55163259	WIBR3_SNCA_A30P_F12_1
	ZNF451	zinc finger protein 451	protein-coding	intron	chr6:57167182-57167182	WIBR3_SNCA_A30P_F12_1
	LOC101927314	uncharacterized LOC101927314	ncRNA	intron	chr6:97736941-97736941	WIBR3_EWT_S1
	LAMA4-AS1	LAMA4 antisense RNA 1	ncRNA	intron	chr6:112272208-112272208	WIBR3_SNCA_A30P_Homo_C8_2
	RFPL4B	ret finger protein like 4B	protein-coding	intron	chr6:112272208-112272208	WIBR3_SNCA_A30P_Homo_C8_2
	HDAC2-AS2	HDAC2 and HS3ST5 antisense RNA 2	ncRNA	intron	chr6:114082250-114082250	WIBR3_SNCA_A30P_Homo_C8_2
	RWDD1	RWD domain containing 1	protein-coding	intron	chr6:116582253-116582254	WIBR3_SNCA_A30P_Homo_C8_2
	LOC105377975	uncharacterized LOC105377975	ncRNA	intron	chr6:119654005-119654005	WIBR3_EWT_S3 + WIBR3_SNCA_A30P_E1_3
	PKIB	cAMP-dependent protein kinase inhibitor beta	protein-coding	intron	chr6:122721146-122721146	WIBR3_SNCA_A30P_Homo_C8_2
	AHI1-DT	AHI1 divergent transcript	ncRNA	intron	chr6:135765689-135765689	WIBR3_EWT_S2
	PDE7B	phosphodiesterase 7B	protein-coding	intron	chr6:136006589-136006589	WIBR3_SNCA_A30P_A2_3
	LOC107986651	uncharacterized LOC107986651	ncRNA	intron	chr6:139394558-139394558	WIBR3_SNCA_A30P_F12_1
	LINC02941	long intergenic non-protein coding RNA 2941	ncRNA	intron	chr6:140090188-140090188	WIBR3_EWT_S2
	LINC02941	long intergenic non-protein coding RNA 2941	ncRNA	intron	chr6:140090792-140090792	WIBR3_EWT_S2
	GRM1	glutamate metabotropic receptor 1	protein-coding	intron	chr6:146189121-146189121	WIBR3_EWT_S1 + WIBR3_EWT_S2 + WIBR3_EWT_S3 + WIBR3_SNCA_A30P_A2_3 + WIBR3_SNCA_A30P_E1_3 + WIBR3_SNCA_A30P_F12_1
	SAMD5	sterile alpha motif domain containing 5	protein-coding	intron	chr6:147723555-147723555	WIBR3_SNCA_A30P_F12_1
	PLEKHG1	pleckstrin homology and RhoGEF domain containing G1	protein-coding	intron	chr6:150824521-150824521	WIBR3_EWT_S3 + WIBR3_SNCA_A30P_E1_3
	TIAM2	TIAM Rac1 associated GEF 2	protein-coding	intron	chr6:155000575-155000575	WIBR3_EWT_S1
	MAK	male germ cell associated kinase	protein-coding	intron	chr6:10830746-10830746	WIBR3_SNCA_A30P_A2_3
	SLC17A1	solute carrier family 17 member 1	protein-coding	intron	chr6:25791487-25791487	WIBR3_SNCA_A30P_F12_1
	USP49	ubiquitin specific peptidase 49	protein-coding	intron	chr6:41841307-41841307	WIBR3_SNCA_A30P_Homo_C8_2
	SUPT3H	SPT3 homolog, SAGA and STAGA complex component	protein-coding	intron	chr6:45274100-45274100	WIBR3_SNCA_A30P_Homo_C8_2
	ZNF451-AS1	ZNF451 regulatory antisense RNA 1	ncRNA	intron	chr6:57167182-57167182	WIBR3_SNCA_A30P_F12_1
	KHDRBS2	KH RNA binding domain containing, signal transduction associated 2	protein-coding	intron	chr6:61945578-61945578	WIBR3_SNCA_A30P_F12_1
	EYS	eyes shut homolog	protein-coding	intron	chr6:65363201-65363201	WIBR3_SNCA_A30P_F12_1
	LOC105377885	uncharacterized LOC105377885	ncRNA	intron	chr6:88282780-88282780	WIBR3_EWT_S3 + WIBR3_SNCA_A30P_E1_3
	LOC105377885	uncharacterized LOC105377885	ncRNA	intron	chr6:88287558-88287558	WIBR3_EWT_S1 + WIBR3_EWT_S2 + WIBR3_EWT_S3 + WIBR3_SNCA_A30P_A2_3 + WIBR3_SNCA_A30P_E1_3 + WIBR3_SNCA_A30P_F12_1
	HS3ST5	heparan sulfate-glucosamine 3-sulfotransferase 5	protein-coding	intron	chr6:114082250-114082250	WIBR3_SNCA_A30P_Homo_C8_2
	LOC105377989	uncharacterized LOC105377989	ncRNA	intron	chr6:126759836-126759836	WIBR3_EWT_S2
	LOC105377993	uncharacterized LOC105377993	ncRNA	intron	chr6:126759836-126759836	WIBR3_EWT_S2
	LINC03002	long intergenic non-protein coding RNA 3002	ncRNA	intron	chr6:134648867-134648867	WIBR3_SNCA_A30P_F12_1
	LINC03002	long intergenic non-protein coding RNA 3002	ncRNA	intron	chr6:134648869-134648869	WIBR3_SNCA_A30P_F12_1
	PDE7B-AS1	PDE7B antisense RNA 1	ncRNA	intron	chr6:136006589-136006589	WIBR3_SNCA_A30P_A2_3
	TXLNB	taxilin beta	protein-coding	intron	chr6:139243776-139243776	WIBR3_EWT_S3 + WIBR3_SNCA_A30P_E1_3
	TXLNB	taxilin beta	protein-coding	intron	chr6:139269657-139269657	WIBR3_EWT_S1
	STXBP5-AS1	STXBP5 antisense RNA 1	ncRNA	intron	chr6:146845189-146845189	WIBR3_EWT_S2 + WIBR3_SNCA_A30P_F12_1
	SYNE1	spectrin repeat containing nuclear envelope protein 1	protein-coding	intron	chr6:152278776-152278776	WIBR3_SNCA_A30P_A2_3
	LOC112267968	uncharacterized LOC112267968	protein-coding	intron	chr6:159120457-159120457	WIBR3_SNCA_A30P_A2_3
	PRKN	parkin RBR E3 ubiquitin protein ligase	protein-coding	intron	chr6:162707576-162707577	WIBR3_SNCA_A30P_A2_3
	PDE10A	phosphodiesterase 10A	protein-coding	intron	chr6:165676770-165676770	WIBR3_SNCA_A30P_F12_1
	GET4	guided entry of tail-anchored proteins factor 4	protein-coding	intron	chr7:876509-876517	WIBR3_SNCA_A30P_F12_1
	SDK1	sidekick cell adhesion molecule 1	protein-coding	intron	chr7:3834760-3834760	WIBR3_SNCA_A30P_F12_1
	RNF216P1	ring finger protein 216 pseudogene 1	pseudo	intron	chr7:5026934-5026934	WIBR3_EWT_S1 + WIBR3_EWT_S2 + WIBR3_SNCA_A30P_A2_3 + WIBR3_SNCA_A30P_F12_1
	RBAK-RBAKDN	RBAK-RBAKDN readthrough	protein-coding	intron	chr7:5026934-5026934	WIBR3_EWT_S1 + WIBR3_EWT_S2 + WIBR3_SNCA_A30P_A2_3 + WIBR3_SNCA_A30P_F12_1
	LOC107986770	uncharacterized LOC107986770	ncRNA	intron	chr7:13353832-13353832	WIBR3_EWT_S2
	LOC105375161	uncharacterized LOC105375161	ncRNA	intron	chr7:13353832-13353832	WIBR3_EWT_S2
	POU6F2	POU class 6 homeobox 2	protein-coding	intron	chr7:39397477-39397481	WIBR3_EWT_S3
	ABCA13	ATP binding cassette subfamily A member 13	protein-coding	intron	chr7:48175749-48175749	WIBR3_SNCA_A30P_F12_1
	LOC105375278	uncharacterized LOC105375278	ncRNA	intron	chr7:51722025-51722025	WIBR3_EWT_S2
	RABGEF1	RAB guanine nucleotide exchange factor 1	protein-coding	intron	chr7:66668240-66668240	WIBR3_EWT_S1
	LOC100996437	uncharacterized LOC100996437	ncRNA	intron	chr7:66668240-66668240	WIBR3_EWT_S1
	RABGEF1	RAB guanine nucleotide exchange factor 1	protein-coding	intron	chr7:66772296-66772296	WIBR3_EWT_S1
	RUNDC3B	RUN domain containing 3B	protein-coding	intron	chr7:87714890-87714890	WIBR3_EWT_S1 + WIBR3_EWT_S2 + WIBR3_SNCA_A30P_A2_3 + WIBR3_SNCA_A30P_F12_1
	ZNF804B	zinc finger protein 804B	protein-coding	intron	chr7:88982242-88982242	WIBR3_EWT_S1
	CDK14	cyclin dependent kinase 14	protein-coding	intron	chr7:91180058-91180058	WIBR3_EWT_S2
	SH2B2	SH2B adaptor protein 2	protein-coding	intron	chr7:102293640-102293640	WIBR3_SNCA_A30P_F12_1
	FAM185A	family with sequence similarity 185 member A	protein-coding	intron	chr7:102754422-102754422	WIBR3_EWT_S1
	LOC101928012	uncharacterized LOC101928012	ncRNA	intron	chr7:112829066-112829066	WIBR3_SNCA_A30P_E1_3
	FOXP2	forkhead box P2	protein-coding	intron	chr7:114658264-114658264	WIBR3_EWT_S2
	ST7	suppression of tumorigenicity 7	protein-coding	intron	chr7:117014811-117014811	WIBR3_EWT_S1
	ST7-OT4	ST7 overlapping transcript 4	ncRNA	intron	chr7:117014811-117014811	WIBR3_EWT_S1
	ANKRD7	ankyrin repeat domain 7	protein-coding	intron	chr7:118237809-118237809	WIBR3_SNCA_A30P_A2_3
	ANKRD7	ankyrin repeat domain 7	protein-coding	intron	chr7:118279519-118279519	WIBR3_EWT_S1 + WIBR3_EWT_S2 + WIBR3_SNCA_A30P_A2_3 + WIBR3_SNCA_A30P_F12_1
	LOC105375472	uncharacterized LOC105375472	ncRNA	intron	chr7:118279519-118279519	WIBR3_EWT_S1 + WIBR3_EWT_S2 + WIBR3_SNCA_A30P_A2_3 + WIBR3_SNCA_A30P_F12_1
	PTPRZ1	protein tyrosine phosphatase receptor type Z1	protein-coding	intron	chr7:121874637-121874639	WIBR3_EWT_S2
	LOC105375521	uncharacterized LOC105375521	ncRNA	intron	chr7:135675360-135675361	WIBR3_SNCA_A30P_A2_3
	OR2F1	olfactory receptor family 2 subfamily F member 1	protein-coding	intron	chr7:143960933-143960933	WIBR3_EWT_S1
	CNTNAP2	contactin associated protein 2	protein-coding	intron	chr7:146717348-146717349	WIBR3_SNCA_A30P_Homo_C8_2
	GIMAP8	GTPase, IMAP family member 8	protein-coding	intron	chr7:150464193-150464193	WIBR3_SNCA_A30P_F12_1
	GIMAP1-GIMAP5	GIMAP1-GIMAP5 readthrough	protein-coding	intron	chr7:150742060-150742060	WIBR3_EWT_S2
	GIMAP5	GTPase, IMAP family member 5	protein-coding	intron	chr7:150742060-150742060	WIBR3_EWT_S2
	AGMO	alkylglycerol monooxygenase	protein-coding	intron	chr7:15295451-15295451	WIBR3_SNCA_A30P_Homo_C8_2
	STEAP1B	STEAP family member 1B	protein-coding	intron	chr7:22571915-22571915	WIBR3_SNCA_A30P_F12_1
	PDE1C	phosphodiesterase 1C	protein-coding	intron	chr7:32380232-32380233	WIBR3_SNCA_A30P_F12_1
	DPY19L1	dpy-19 like C-mannosyltransferase 1	protein-coding	intron	chr7:34966943-34966943	WIBR3_EWT_S3 + WIBR3_SNCA_A30P_E1_3
	AOAH	acyloxyacyl hydrolase	protein-coding	intron	chr7:36642311-36642311	WIBR3_EWT_S1
	ELMO1	engulfment and cell motility 1	protein-coding	intron	chr7:37396830-37396830	WIBR3_EWT_S1
	LOC124901626	uncharacterized LOC124901626	ncRNA	intron	chr7:46921408-46921409	WIBR3_SNCA_A30P_Homo_C8_2
	CALN1	calneuron 1	protein-coding	intron	chr7:71951175-71951175	WIBR3_EWT_S2
	TYW1B	tRNA-yW synthesizing protein 1 homolog B	protein-coding	intron	chr7:72579051-72579052	WIBR3_SNCA_A30P_A2_3
	SEMA3D	semaphorin 3D	protein-coding	intron	chr7:85074639-85074639	WIBR3_EWT_S3 + WIBR3_SNCA_A30P_E1_3
	CDK6	cyclin dependent kinase 6	protein-coding	intron	chr7:92835859-92835859	WIBR3_SNCA_A30P_A2_3
	SEM1	SEM1 26S proteasome subunit	protein-coding	intron	chr7:96577454-96577454	WIBR3_EWT_S2
	BAIAP2L1	BAR/IMD domain containing adaptor protein 2 like 1	protein-coding	intron	chr7:98315625-98315625	WIBR3_EWT_S1
	BAIAP2L1	BAR/IMD domain containing adaptor protein 2 like 1	protein-coding	intron	chr7:98328679-98328680	WIBR3_SNCA_A30P_F12_1
	IMMP2L	inner mitochondrial membrane peptidase subunit 2	protein-coding	intron	chr7:111503755-111503755	WIBR3_SNCA_A30P_F12_1
	SAMTOR	S-adenosylmethionine sensor upstream of mTORC1	protein-coding	intron	chr7:112829066-112829066	WIBR3_SNCA_A30P_E1_3
	GRM8	glutamate metabotropic receptor 8	protein-coding	intron	chr7:126598670-126598671	WIBR3_EWT_S3 + WIBR3_SNCA_A30P_E1_3
	LOC349160	uncharacterized LOC349160	ncRNA	intron	chr7:136724922-136724922	WIBR3_SNCA_A30P_Homo_C8_2
	TPK1	thiamin pyrophosphokinase 1	protein-coding	intron	chr7:144464636-144464636	WIBR3_SNCA_A30P_Homo_C8_2
	RNF32-DT	RNF32 divergent transcript	ncRNA	intron	chr7:156431970-156431971	WIBR3_SNCA_A30P_F12_1
	DLGAP2	DLG associated protein 2	protein-coding	intron	chr8:852258-852258	WIBR3_SNCA_A30P_A2_3
	DLGAP2	DLG associated protein 2	protein-coding	intron	chr8:1290000-1290000	WIBR3_SNCA_A30P_Homo_C8_2
	DLGAP2	DLG associated protein 2	protein-coding	intron	chr8:1290001-1290001	WIBR3_SNCA_A30P_Homo_C8_2
	SH2D4A	SH2 domain containing 4A	protein-coding	intron	chr8:19330767-19330767	WIBR3_SNCA_A30P_Homo_C8_2
	SNTG1	syntrophin gamma 1	protein-coding	intron	chr8:50697041-50697041	WIBR3_SNCA_A30P_Homo_C8_2
	RGS20	regulator of G protein signaling 20	protein-coding	intron	chr8:53856216-53856217	WIBR3_SNCA_A30P_F12_1
	NKAIN3	sodium/potassium transporting ATPase interacting 3	protein-coding	intron	chr8:62790549-62790551	WIBR3_EWT_S3
	LOC107986946	uncharacterized LOC107986946	ncRNA	intron	chr8:62790549-62790551	WIBR3_EWT_S3
	ZBTB10	zinc finger and BTB domain containing 10	protein-coding	intron	chr8:80492484-80492484	WIBR3_SNCA_A30P_F12_1
	LINC00534	long intergenic non-protein coding RNA 534	ncRNA	intron	chr8:90485950-90485950	WIBR3_EWT_S2
	NECAB1	N-terminal EF-hand calcium binding protein 1	protein-coding	intron	chr8:90878917-90878917	WIBR3_EWT_S2
	MTDH	metadherin	protein-coding	intron	chr8:97722045-97722045	WIBR3_SNCA_A30P_F12_1
	VPS13B	vacuolar protein sorting 13 homolog B	protein-coding	intron	chr8:99374177-99374177	WIBR3_SNCA_A30P_A2_3
	GRHL2	grainyhead like transcription factor 2	protein-coding	intron	chr8:101548173-101548173	WIBR3_EWT_S3 + WIBR3_SNCA_A30P_E1_3
	DEPTOR	DEP domain containing MTOR interacting protein	protein-coding	intron	chr8:119898282-119898282	WIBR3_SNCA_A30P_A2_3
	PVT1	Pvt1 oncogene	ncRNA	intron	chr8:127910893-127910893	WIBR3_EWT_S3
	CSMD1	CUB and Sushi multiple domains 1	protein-coding	intron	chr8:4076112-4076112	WIBR3_SNCA_A30P_Homo_C8_2
	SOX7	SRY-box transcription factor 7	protein-coding	intron	chr8:10805443-10805443	WIBR3_SNCA_A30P_E1_3
	PINX1	PIN2 (TERF1) interacting telomerase inhibitor 1	protein-coding	intron	chr8:10805443-10805443	WIBR3_SNCA_A30P_E1_3
	SGCZ	sarcoglycan zeta	protein-coding	intron	chr8:14381611-14381611	WIBR3_SNCA_A30P_F12_1
	MTUS1	microtubule associated scaffold protein 1	protein-coding	intron	chr8:17685476-17685476	WIBR3_EWT_S2
	CSGALNACT1	chondroitin sulfate N-acetylgalactosaminyltransferase 1	protein-coding	intron	chr8:19456213-19456213	WIBR3_SNCA_A30P_F12_1
	SLC18A1	solute carrier family 18 member A1	protein-coding	intron	chr8:20178121-20178121	WIBR3_EWT_S3 + WIBR3_SNCA_A30P_E1_3
	LOC105379316	uncharacterized LOC105379316	ncRNA	intron	chr8:21039950-21039950	WIBR3_SNCA_A30P_Homo_C8_2
	GFRA2	GDNF family receptor alpha 2	protein-coding	intron	chr8:21721934-21721934	WIBR3_SNCA_A30P_Homo_C8_2
	ST18	ST18 C2H2C-type zinc finger transcription factor	protein-coding	intron	chr8:52377655-52377655	WIBR3_EWT_S2
	LOC105375864	uncharacterized LOC105375864	ncRNA	intron	chr8:60414938-60414938	WIBR3_EWT_S1
	LINC01301	long intergenic non-protein coding RNA 1301	ncRNA	intron	chr8:60414938-60414938	WIBR3_EWT_S1
	SBSPON	somatomedin B and thrombospondin type 1 domain containing	protein-coding	intron	chr8:73103369-73103369	WIBR3_SNCA_A30P_F12_1
	CASC9	cancer susceptibility 9	ncRNA	intron	chr8:75344580-75344580	WIBR3_SNCA_A30P_F12_1
	LOC124901975	uncharacterized LOC124901975	ncRNA	intron	chr8:90485950-90485950	WIBR3_EWT_S2
	STK3	serine/threonine kinase 3	protein-coding	intron	chr8:98678567-98678567	WIBR3_SNCA_A30P_A2_3
	STK3	serine/threonine kinase 3	protein-coding	intron	chr8:98708138-98708138	WIBR3_SNCA_A30P_F12_1
	UBR5	ubiquitin protein ligase E3 component n-recognin 5	protein-coding	intron	chr8:102255225-102255225	WIBR3_SNCA_A30P_F12_1
	UBR5	ubiquitin protein ligase E3 component n-recognin 5	protein-coding	intron	chr8:102255420-102255421	WIBR3_SNCA_A30P_A2_3
	SYBU	syntabulin	protein-coding	intron	chr8:109654042-109654042	WIBR3_SNCA_A30P_F12_1
	LINC01608	long intergenic non-protein coding RNA 1608	ncRNA	intron	chr8:110948046-110948047	WIBR3_SNCA_A30P_A2_3
	EIF3H	eukaryotic translation initiation factor 3 subunit H	protein-coding	intron	chr8:116680973-116680974	WIBR3_EWT_S3 + WIBR3_SNCA_A30P_E1_3
	EXT1	exostosin glycosyltransferase 1	protein-coding	intron	chr8:117892732-117892732	WIBR3_SNCA_A30P_A2_3
	DNAAF11	dynein axonemal assembly factor 11	protein-coding	intron	chr8:132578646-132578646	WIBR3_SNCA_A30P_F12_1
	TSNARE1	t-SNARE domain containing 1	protein-coding	intron	chr8:142272696-142272696	WIBR3_EWT_S1
	EEF1D	eukaryotic translation elongation factor 1 delta	protein-coding	intron	chr8:143589288-143589288	WIBR3_EWT_S3 + WIBR3_SNCA_A30P_E1_3
	DMRT1	doublesex and mab-3 related transcription factor 1	protein-coding	intron	chr9:883627-883628	WIBR3_EWT_S3 + WIBR3_SNCA_A30P_E1_3
	ADAMTSL1	ADAMTS like 1	protein-coding	intron	chr9:18099636-18099637	WIBR3_SNCA_A30P_A2_3
	UBE2R2	ubiquitin conjugating enzyme E2 R2	protein-coding	intron	chr9:33836767-33836767	WIBR3_SNCA_A30P_Homo_C8_2
	FXN	frataxin	protein-coding	intron	chr9:69066259-69066259	WIBR3_EWT_S1
	TJP2	tight junction protein 2	protein-coding	intron	chr9:69066259-69066259	WIBR3_EWT_S1
	PCA3	prostate cancer associated 3	ncRNA	intron	chr9:76775304-76775304	WIBR3_SNCA_A30P_Homo_C8_2
	DAPK1	death associated protein kinase 1	protein-coding	intron	chr9:87621767-87621767	WIBR3_EWT_S1
	GAPVD1	GTPase activating protein and VPS9 domains 1	protein-coding	intron	chr9:125288112-125288113	WIBR3_EWT_S1
	PLGRKT	plasminogen receptor with a C-terminal lysine	protein-coding	intron	chr9:5359064-5359064	WIBR3_EWT_S1 + WIBR3_EWT_S2 + WIBR3_SNCA_A30P_A2_3 + WIBR3_SNCA_A30P_F12_1
	PTPRD	protein tyrosine phosphatase receptor type D	protein-coding	intron	chr9:9545364-9545364	WIBR3_SNCA_A30P_E1_3
	CAAP1	caspase activity and apoptosis inhibitor 1	protein-coding	intron	chr9:26860399-26860400	WIBR3_EWT_S2
	SHB	SH2 domain containing adaptor protein B	protein-coding	intron	chr9:37888319-37888319	WIBR3_EWT_S1 + WIBR3_EWT_S2 + WIBR3_SNCA_A30P_A2_3 + WIBR3_SNCA_A30P_F12_1
	SLC25A51	solute carrier family 25 member 51	protein-coding	intron	chr9:37888319-37888319	WIBR3_EWT_S1 + WIBR3_EWT_S2 + WIBR3_SNCA_A30P_A2_3 + WIBR3_SNCA_A30P_F12_1
	TRPM3	transient receptor potential cation channel subfamily M member 3	protein-coding	intron	chr9:71205207-71205208	WIBR3_SNCA_A30P_Homo_C8_2
	PRUNE2	prune homolog 2 with BCH domain	protein-coding	intron	chr9:76775304-76775304	WIBR3_SNCA_A30P_Homo_C8_2
	GOLM1	golgi membrane protein 1	protein-coding	intron	chr9:86088584-86088584	WIBR3_SNCA_A30P_F12_1
	ZNF782	zinc finger protein 782	protein-coding	intron	chr9:96855410-96855410	WIBR3_EWT_S3 + WIBR3_SNCA_A30P_E1_3
	ZNF883	zinc finger protein 883	protein-coding	intron	chr9:112988507-112988533	WIBR3_EWT_S3 + WIBR3_SNCA_A30P_E1_3
	ASTN2	astrotactin 2	protein-coding	intron	chr9:117030759-117030759	WIBR3_SNCA_A30P_A2_3
	BRINP1	BMP/retinoic acid inducible neural specific 1	protein-coding	intron	chr9:119219048-119219048	WIBR3_EWT_S1
	OLAH	oleoyl-ACP hydrolase	protein-coding	intron	chr10:15066240-15066240	WIBR3_SNCA_A30P_A2_3
	LOC105376449	uncharacterized LOC105376449	ncRNA	intron	chr10:22447507-22447507	WIBR3_EWT_S1
	LINC01516	long intergenic non-protein coding RNA 1516	ncRNA	intron	chr10:25024624-25024624	WIBR3_SNCA_A30P_Homo_C8_2
	MYO3A	myosin IIIA	protein-coding	intron	chr10:26074153-26074153	WIBR3_EWT_S1
	PRKG1	protein kinase cGMP-dependent 1	protein-coding	intron	chr10:51897867-51897867	WIBR3_SNCA_A30P_F12_1
	LRRTM3	leucine rich repeat transmembrane neuronal 3	protein-coding	intron	chr10:66936915-66936915	WIBR3_SNCA_A30P_F12_1
	CDH23	cadherin related 23	protein-coding	intron	chr10:71718906-71718906	WIBR3_EWT_S3 + WIBR3_SNCA_A30P_E1_3
	LRMDA	leucine rich melanocyte differentiation associated	protein-coding	intron	chr10:75839932-75839932	WIBR3_SNCA_A30P_Homo_C8_2
	LRMDA	leucine rich melanocyte differentiation associated	protein-coding	intron	chr10:76315140-76315140	WIBR3_SNCA_A30P_A2_3
	NRG3	neuregulin 3	protein-coding	intron	chr10:82054841-82054841	WIBR3_SNCA_A30P_A2_3
	PCGF5	polycomb group ring finger 5	protein-coding	intron	chr10:91278252-91278252	WIBR3_EWT_S2
	PDE6C	phosphodiesterase 6C	protein-coding	intron	chr10:93627479-93627479	WIBR3_EWT_S1
	CC2D2B	coiled-coil and C2 domain containing 2B	protein-coding	intron	chr10:95949657-95949658	WIBR3_SNCA_A30P_A2_3
	LCOR	ligand dependent nuclear receptor corepressor	protein-coding	intron	chr10:96924375-96924383	WIBR3_EWT_S1 + WIBR3_EWT_S2 + WIBR3_SNCA_A30P_A2_3 + WIBR3_SNCA_A30P_F12_1
	BTRC	beta-transducin repeat containing E3 ubiquitin protein ligase	protein-coding	intron	chr10:101378261-101378261	WIBR3_EWT_S2
	VTI1A	vesicle transport through interaction with t-SNAREs 1A	protein-coding	intron	chr10:112776677-112776678	WIBR3_EWT_S3 + WIBR3_SNCA_A30P_E1_3
	ADARB2	adenosine deaminase RNA specific B2 (inactive)	protein-coding	intron	chr10:1510110-1510130	WIBR3_SNCA_A30P_A2_3
	LINC02645	long intergenic non-protein coding RNA 2645	ncRNA	intron	chr10:2467728-2467728	WIBR3_SNCA_A30P_F12_1
	FRMD4A	FERM domain containing 4A	protein-coding	intron	chr10:13902839-13902840	WIBR3_SNCA_A30P_Homo_C8_2
	ITGA8	integrin subunit alpha 8	protein-coding	intron	chr10:15531784-15531784	WIBR3_EWT_S2 + WIBR3_SNCA_A30P_F12_1
	ENKUR	enkurin, TRPC channel interacting protein	protein-coding	intron	chr10:25024624-25024624	WIBR3_SNCA_A30P_Homo_C8_2
	ABI1	abl interactor 1	protein-coding	intron	chr10:26750606-26750606	WIBR3_EWT_S1
	ODAD2	outer dynein arm docking complex subunit 2	protein-coding	intron	chr10:27823365-27823365	WIBR3_EWT_S2
	SVIL	supervillin	protein-coding	intron	chr10:29656193-29656193	WIBR3_EWT_S1
	NRP1	neuropilin 1	protein-coding	intron	chr10:33258043-33258043	WIBR3_SNCA_A30P_Homo_C8_2
	LNCAROD	lncRNA activating regulator of DKK1	ncRNA	intron	chr10:52607582-52607582	WIBR3_SNCA_A30P_Homo_C8_2
	LOC105378305	uncharacterized LOC105378305	ncRNA	intron	chr10:52607582-52607582	WIBR3_SNCA_A30P_Homo_C8_2
	LNCAROD	lncRNA activating regulator of DKK1	ncRNA	intron	chr10:52621892-52621892	WIBR3_SNCA_A30P_F12_1
	LOC105378305	uncharacterized LOC105378305	ncRNA	intron	chr10:52621892-52621892	WIBR3_SNCA_A30P_F12_1
	PCDH15	protocadherin related 15	protein-coding	intron	chr10:55300121-55300121	WIBR3_EWT_S3 + WIBR3_SNCA_A30P_E1_3
	PCDH15	protocadherin related 15	protein-coding	intron	chr10:55618491-55618491	WIBR3_EWT_S3 + WIBR3_SNCA_A30P_E1_3
	CTNNA3	catenin alpha 3	protein-coding	intron	chr10:66936915-66936915	WIBR3_SNCA_A30P_F12_1
	C10orf105	chromosome 10 open reading frame 105	protein-coding	intron	chr10:71718906-71718906	WIBR3_EWT_S3 + WIBR3_SNCA_A30P_E1_3
	CFAP70	cilia and flagella associated protein 70	protein-coding	intron	chr10:73351348-73351348	WIBR3_SNCA_A30P_Homo_C8_2
	LOC105378403	uncharacterized LOC105378403	ncRNA	intron	chr10:85423868-85423868	WIBR3_EWT_S3 + WIBR3_SNCA_A30P_E1_3
	LINC02647	long intergenic non-protein coding RNA 2647	ncRNA	intron	chr10:85423868-85423868	WIBR3_EWT_S3 + WIBR3_SNCA_A30P_E1_3
	RNLS	renalase, FAD dependent amine oxidase	protein-coding	intron	chr10:88395775-88395775	WIBR3_SNCA_A30P_F12_1
	CPEB3	cytoplasmic polyadenylation element binding protein 3	protein-coding	intron	chr10:92140071-92140071	WIBR3_SNCA_A30P_A2_3
	ENTPD1-AS1	ENTPD1 antisense RNA 1	ncRNA	intron	chr10:95949657-95949658	WIBR3_SNCA_A30P_A2_3
	CRTAC1	cartilage acidic protein 1	protein-coding	intron	chr10:97957426-97957426	WIBR3_EWT_S2
	HPSE2	heparanase 2 (inactive)	protein-coding	intron	chr10:99071069-99071070	WIBR3_SNCA_A30P_E1_3
	CWF19L1	CWF19 like cell cycle control factor 1	protein-coding	intron	chr10:100264609-100264609	WIBR3_EWT_S2
	SH3PXD2A	SH3 and PX domains 2A	protein-coding	intron	chr10:103717747-103717747	WIBR3_EWT_S2
	COL17A1	collagen type XVII alpha 1 chain	protein-coding	intron	chr10:104047290-104047290	WIBR3_SNCA_A30P_F12_1
	LINC01435	long intergenic non-protein coding RNA 1435	ncRNA	intron	chr10:107907308-107907309	WIBR3_EWT_S1
	SHTN1	shootin 1	protein-coding	intron	chr10:117095120-117095120	WIBR3_EWT_S2
	ATE1	arginyltransferase 1	protein-coding	intron	chr10:121876826-121876826	WIBR3_SNCA_A30P_A2_3
	KCNQ1	potassium voltage-gated channel subfamily Q member 1	protein-coding	intron	chr11:2455644-2455644	WIBR3_EWT_S1
	CSRP3-AS1	CSRP3 and E2F8 antisense RNA 1	ncRNA	intron	chr11:19211060-19211060	WIBR3_SNCA_A30P_Homo_C8_2
	CSRP3-AS1	CSRP3 and E2F8 antisense RNA 1	ncRNA	intron	chr11:19301038-19301038	WIBR3_SNCA_A30P_Homo_C8_2
	PRR5L	proline rich 5 like	protein-coding	intron	chr11:36366353-36366353	WIBR3_EWT_S1
	PRR5L	proline rich 5 like	protein-coding	intron	chr11:36408281-36408281	WIBR3_EWT_S2
	LOC101928894	uncharacterized LOC101928894	ncRNA	intron	chr11:46176190-46176190	WIBR3_SNCA_A30P_E1_3
	LOC124902811	uncharacterized LOC124902811	ncRNA	intron	chr11:50204423-50204424	WIBR3_EWT_S3 + WIBR3_SNCA_A30P_E1_3
	OR9Q1	olfactory receptor family 9 subfamily Q member 1	protein-coding	intron	chr11:58085770-58085770	WIBR3_EWT_S3 + WIBR3_SNCA_A30P_E1_3
	SLC22A9	solute carrier family 22 member 9	protein-coding	intron	chr11:63373538-63373538	WIBR3_SNCA_A30P_Homo_C8_2
	SLC22A11	solute carrier family 22 member 11	protein-coding	intron	chr11:64567742-64567742	WIBR3_EWT_S3 + WIBR3_SNCA_A30P_E1_3
	LRP5	LDL receptor related protein 5	protein-coding	intron	chr11:68410658-68410658	WIBR3_SNCA_A30P_F12_1
	POLD3	DNA polymerase delta 3, accessory subunit	protein-coding	intron	chr11:74653322-74653322	WIBR3_SNCA_A30P_F12_1
	DGAT2	diacylglycerol O-acyltransferase 2	protein-coding	intron	chr11:75770612-75770612	WIBR3_EWT_S1 + WIBR3_EWT_S2 + WIBR3_SNCA_A30P_A2_3 + WIBR3_SNCA_A30P_F12_1
	YAP1	Yes1 associated transcriptional regulator	protein-coding	intron	chr11:102191358-102191358	WIBR3_SNCA_A30P_F12_1
	GRIA4	glutamate ionotropic receptor AMPA type subunit 4	protein-coding	intron	chr11:105899845-105899845	WIBR3_SNCA_A30P_F12_1
	GATD1	glutamine amidotransferase class 1 domain containing 1	protein-coding	intron	chr11:769858-769858	WIBR3_EWT_S1 + WIBR3_EWT_S2 + WIBR3_EWT_S3 + WIBR3_SNCA_A30P_A2_3 + WIBR3_SNCA_A30P_E1_3 + WIBR3_SNCA_A30P_F12_1
	TRIM5	tripartite motif containing 5	protein-coding	intron	chr11:5507641-5507641	WIBR3_SNCA_A30P_F12_1
	TSG101	tumor susceptibility 101	protein-coding	intron	chr11:18488976-18488976	WIBR3_SNCA_A30P_Homo_C8_2
	LRRC4C	leucine rich repeat containing 4C	protein-coding	intron	chr11:40171587-40171587	WIBR3_SNCA_A30P_Homo_C8_2
	CELF1	CUGBP Elav-like family member 1	protein-coding	intron	chr11:47514310-47514310	WIBR3_SNCA_A30P_Homo_C8_2
	CYB561A3	cytochrome b561 family member A3	protein-coding	intron	chr11:61354860-61354860	WIBR3_EWT_S3
	MACROD1	mono-ADP ribosylhydrolase 1	protein-coding	intron	chr11:64003660-64003660	WIBR3_SNCA_A30P_A2_3
	SHANK2	SH3 and multiple ankyrin repeat domains 2	protein-coding	intron	chr11:70491895-70491895	WIBR3_EWT_S3 + WIBR3_SNCA_A30P_E1_3
	MIR4300HG	MIR4300 host gene	ncRNA	intron	chr11:82308118-82308118	WIBR3_EWT_S3 + WIBR3_SNCA_A30P_E1_3
	DLG2	discs large MAGUK scaffold protein 2	protein-coding	intron	chr11:83505936-83505936	WIBR3_EWT_S3 + WIBR3_SNCA_A30P_E1_3
	DLG2	discs large MAGUK scaffold protein 2	protein-coding	intron	chr11:85146062-85146062	WIBR3_EWT_S2
	TRPC6	transient receptor potential cation channel subfamily C member 6	protein-coding	intron	chr11:101688055-101688055	WIBR3_SNCA_A30P_A2_3
	OPCML	opioid binding protein/cell adhesion molecule like	protein-coding	intron	chr11:132483569-132483569	WIBR3_EWT_S2
	IQSEC3	IQ motif and Sec7 domain ArfGEF 3	protein-coding	intron	chr12:152833-152833	WIBR3_EWT_S2
	CCDC77	coiled-coil domain containing 77	protein-coding	intron	chr12:424371-424371	WIBR3_EWT_S3 + WIBR3_SNCA_A30P_E1_3
	ERC1	ELKS/RAB6-interacting/CAST family member 1	protein-coding	intron	chr12:1341412-1341412	WIBR3_SNCA_A30P_Homo_C8_2
	WNT5B	Wnt family member 5B	protein-coding	intron	chr12:1609322-1609322	WIBR3_SNCA_A30P_A2_3
	ITFG2	integrin alpha FG-GAP repeat containing 2	protein-coding	intron	chr12:2853016-2853016	WIBR3_SNCA_A30P_Homo_C8_2
	LOC408186	alpha-2-macroglobulin like 1 pseudogene	pseudo	intron	chr12:9464097-9464097	WIBR3_SNCA_A30P_A2_3
	LOC374443	C-type lectin domain family 2 member D pseudogene	pseudo	intron	chr12:9464097-9464097	WIBR3_SNCA_A30P_A2_3
	GPRC5D-AS1	GPRC5D and HEBP1 antisense RNA 1	ncRNA	intron	chr12:12952190-12952190	WIBR3_EWT_S2
	LOC124902894	putative solute carrier organic anion transporter family member 1B7	protein-coding	intron	chr12:21010921-21010921	WIBR3_EWT_S3 + WIBR3_SNCA_A30P_E1_3
	SLCO1B3-SLCO1B7	SLCO1B3-SLCO1B7 readthrough	protein-coding	intron	chr12:21010921-21010921	WIBR3_EWT_S3 + WIBR3_SNCA_A30P_E1_3
	LINC02955	long intergenic non-protein coding RNA 2955	ncRNA	intron	chr12:23166106-23166106	WIBR3_SNCA_A30P_F12_1
	MED21	mediator complex subunit 21	protein-coding	intron	chr12:27034336-27034336	WIBR3_SNCA_A30P_F12_1
	LINC02395	long intergenic non-protein coding RNA 2395	ncRNA	intron	chr12:49914866-49914867	WIBR3_SNCA_A30P_Homo_C8_2
	SRGAP1	SLIT-ROBO Rho GTPase activating protein 1	protein-coding	intron	chr12:63964030-63964030	WIBR3_SNCA_A30P_Homo_C8_2
	LOC105369890	uncharacterized LOC105369890	ncRNA	intron	chr12:89886531-89886531	WIBR3_SNCA_A30P_A2_3
	SCYL2	SCY1 like pseudokinase 2	protein-coding	intron	chr12:100269987-100269987	WIBR3_EWT_S3 + WIBR3_SNCA_A30P_E1_3
	DNAH10	dynein axonemal heavy chain 10	protein-coding	intron	chr12:123768117-123768120	WIBR3_SNCA_A30P_F12_1
	TEX52	testis expressed 52	protein-coding	intron	chr12:2853016-2853016	WIBR3_SNCA_A30P_Homo_C8_2
	ANO2	anoctamin 2	protein-coding	intron	chr12:5907636-5907636	WIBR3_SNCA_A30P_A2_3
	A2M	alpha-2-macroglobulin	protein-coding	intron	chr12:9081279-9081279	WIBR3_EWT_S2
	PRH1-PRR4	PRH1-PRR4 readthrough	ncRNA	intron	chr12:11038892-11038892	WIBR3_SNCA_A30P_E1_3
	PRH1	proline rich protein HaeIII subfamily 1	protein-coding	intron	chr12:11038892-11038892	WIBR3_SNCA_A30P_E1_3
	PRH1-TAS2R14	PRH1-TAS2R14 readthrough	protein-coding	intron	chr12:11038892-11038892	WIBR3_SNCA_A30P_E1_3
	RERG	RAS like estrogen regulated growth inhibitor	protein-coding	intron	chr12:15176282-15176282	WIBR3_EWT_S3 + WIBR3_SNCA_A30P_E1_3
	LOC105369673	uncharacterized LOC105369673	ncRNA	intron	chr12:15176282-15176282	WIBR3_EWT_S3 + WIBR3_SNCA_A30P_E1_3
	SOX5	SRY-box transcription factor 5	protein-coding	intron	chr12:23969325-23969325	WIBR3_SNCA_A30P_A2_3
	KIF21A	kinesin family member 21A	protein-coding	intron	chr12:39395857-39395857	WIBR3_EWT_S1
	LOC105369746	uncharacterized LOC105369746	ncRNA	intron	chr12:47258881-47258885	WIBR3_EWT_S1
	PPFIA2	PTPRF interacting protein alpha 2	protein-coding	intron	chr12:81624168-81624168	WIBR3_EWT_S3
	PPFIA2	PTPRF interacting protein alpha 2	protein-coding	intron	chr12:81630881-81630885	WIBR3_EWT_S2
	CCDC59	coiled-coil domain containing 59	protein-coding	intron	chr12:82350337-82350337	WIBR3_EWT_S3 + WIBR3_SNCA_A30P_E1_3
	MGAT4C	MGAT4 family member C	protein-coding	intron	chr12:86595403-86595403	WIBR3_SNCA_A30P_Homo_C8_2
	LOC643339	uncharacterized LOC643339	ncRNA	intron	chr12:93119097-93119098	WIBR3_SNCA_A30P_Homo_C8_2
	NTN4	netrin 4	protein-coding	intron	chr12:95741626-95741626	WIBR3_EWT_S3
	SDS	serine dehydratase	protein-coding	intron	chr12:113402001-113402001	WIBR3_EWT_S3 + WIBR3_SNCA_A30P_E1_3
	TAOK3	TAO kinase 3	protein-coding	intron	chr12:118246035-118246035	WIBR3_EWT_S2 + WIBR3_SNCA_A30P_F12_1
	LOC105370027	uncharacterized LOC105370027	ncRNA	intron	chr12:119565170-119565170	WIBR3_EWT_S2
	KDM2B	lysine demethylase 2B	protein-coding	intron	chr12:121552438-121552438	WIBR3_SNCA_A30P_Homo_C8_2
	CLIP1	CAP-Gly domain containing linker protein 1	protein-coding	intron	chr12:122408230-122408230	WIBR3_SNCA_A30P_A2_3
	VPS37B	VPS37B subunit of ESCRT-I	protein-coding	intron	chr12:122889722-122889722	WIBR3_SNCA_A30P_A2_3
	NCOR2	nuclear receptor corepressor 2	protein-coding	intron	chr12:124473598-124473598	WIBR3_EWT_S2
	SPATA13	spermatogenesis associated 13	protein-coding	intron	chr13:24167356-24167356	WIBR3_EWT_S1
	SPATA13	spermatogenesis associated 13	protein-coding	intron	chr13:24184649-24184649	WIBR3_SNCA_A30P_A2_3
	ATP8A2	ATPase phospholipid transporting 8A2	protein-coding	intron	chr13:25768874-25768875	WIBR3_EWT_S3 + WIBR3_SNCA_A30P_E1_3
	PDS5B	PDS5 cohesin associated factor B	protein-coding	intron	chr13:32610146-32610146	WIBR3_SNCA_A30P_F12_1
	ITM2B	integral membrane protein 2B	protein-coding	intron	chr13:48253966-48253966	WIBR3_SNCA_A30P_A2_3
	WDFY2	WD repeat and FYVE domain containing 2	protein-coding	intron	chr13:51643071-51643071	WIBR3_SNCA_A30P_F12_1
	PCDH17	protocadherin 17	protein-coding	intron	chr13:57667786-57667786	WIBR3_EWT_S2
	LINC00348	long intergenic non-protein coding RNA 348	ncRNA	intron	chr13:71054416-71054416	WIBR3_EWT_S2
	LINC00392	long intergenic non-protein coding RNA 392	ncRNA	intron	chr13:73571085-73571086	WIBR3_SNCA_A30P_Homo_C8_2
	SCEL	sciellin	protein-coding	intron	chr13:77618090-77618090	WIBR3_EWT_S1
	LOC107984621	uncharacterized LOC107984621	ncRNA	intron	chr13:89464961-89464961	WIBR3_SNCA_A30P_Homo_C8_2
	LOC124903189	uncharacterized LOC124903189	ncRNA	intron	chr13:91378821-91378821	WIBR3_SNCA_A30P_F12_1
	GPC5	glypican 5	protein-coding	intron	chr13:92103672-92103672	WIBR3_SNCA_A30P_F12_1
	STARD13	StAR related lipid transfer domain containing 13	protein-coding	intron	chr13:33370623-33370623	WIBR3_SNCA_A30P_F12_1
	POSTN	periostin	protein-coding	intron	chr13:37595154-37595157	WIBR3_SNCA_A30P_Homo_C8_2
	TRPC4	transient receptor potential cation channel subfamily C member 4	protein-coding	intron	chr13:37722339-37722339	WIBR3_SNCA_A30P_Homo_C8_2
	VWA8	von Willebrand factor A domain containing 8	protein-coding	intron	chr13:41819637-41819637	WIBR3_EWT_S3 + WIBR3_SNCA_A30P_E1_3
	NEK5	NIMA related kinase 5	protein-coding	intron	chr13:52080031-52080031	WIBR3_SNCA_A30P_A2_3
	LINC01065	long intergenic non-protein coding RNA 1065	ncRNA	intron	chr13:53149896-53149896	WIBR3_SNCA_A30P_A2_3
	DACH1	dachshund family transcription factor 1	protein-coding	intron	chr13:71674788-71674789	WIBR3_SNCA_A30P_F12_1
	LINC00393	long intergenic non-protein coding RNA 393	ncRNA	intron	chr13:73571085-73571086	WIBR3_SNCA_A30P_Homo_C8_2
	SLITRK1	SLIT and NTRK like family member 1	protein-coding	intron	chr13:83881751-83881752	WIBR3_EWT_S3
	ABCC4	ATP binding cassette subfamily C member 4 (PEL blood group)	protein-coding	intron	chr13:95057246-95057246	WIBR3_EWT_S2
	ABCC4	ATP binding cassette subfamily C member 4 (PEL blood group)	protein-coding	intron	chr13:95076625-95076625	WIBR3_EWT_S1
	NOVA1-DT	NOVA1 divergent transcript	ncRNA	intron	chr14:26633476-26633476	WIBR3_SNCA_A30P_Homo_C8_2
	NUBPL	NUBP iron-sulfur cluster assembly factor, mitochondrial	protein-coding	intron	chr14:31562592-31562592	WIBR3_EWT_S3 + WIBR3_SNCA_A30P_Homo_C8_2
	NUBPL	NUBP iron-sulfur cluster assembly factor, mitochondrial	protein-coding	intron	chr14:31562604-31562606	WIBR3_EWT_S3 + WIBR3_SNCA_A30P_Homo_C8_2
	NUBPL	NUBP iron-sulfur cluster assembly factor, mitochondrial	protein-coding	intron	chr14:31572692-31572692	WIBR3_SNCA_A30P_A2_3
	NUBPL	NUBP iron-sulfur cluster assembly factor, mitochondrial	protein-coding	intron	chr14:31613514-31613514	WIBR3_SNCA_A30P_Homo_C8_2
	NPAS3	neuronal PAS domain protein 3	protein-coding	intron	chr14:33404113-33404113	WIBR3_SNCA_A30P_A2_3
	MIPOL1	mirror-image polydactyly 1	protein-coding	intron	chr14:37554650-37554650	WIBR3_EWT_S1
	SAMD4A	sterile alpha motif domain containing 4A	protein-coding	intron	chr14:54695591-54695591	WIBR3_SNCA_A30P_F12_1
	SUSD6	sushi domain containing 6	protein-coding	intron	chr14:69706003-69706003	WIBR3_SNCA_A30P_Homo_C8_2
	ACOT2	acyl-CoA thioesterase 2	protein-coding	intron	chr14:73568690-73568690	WIBR3_SNCA_A30P_A2_3
	JDP2	Jun dimerization protein 2	protein-coding	intron	chr14:75469267-75469267	WIBR3_EWT_S1 + WIBR3_EWT_S2 + WIBR3_EWT_S3 + WIBR3_SNCA_A30P_A2_3 + WIBR3_SNCA_A30P_E1_3 + WIBR3_SNCA_A30P_F12_1
	NRXN3	neurexin 3	protein-coding	intron	chr14:79595692-79595692	WIBR3_EWT_S2
	LINC01148	long intergenic non-protein coding RNA 1148	ncRNA	intron	chr14:86916636-86916636	WIBR3_EWT_S1
	SLC24A4	solute carrier family 24 member 4	protein-coding	intron	chr14:92395066-92395066	WIBR3_SNCA_A30P_Homo_C8_2
	UNC79	unc-79 homolog, NALCN channel complex subunit	protein-coding	intron	chr14:93698626-93698626	WIBR3_SNCA_A30P_F12_1
	LINC02299	long intergenic non-protein coding RNA 2299	ncRNA	intron	chr14:96790604-96790606	WIBR3_EWT_S3 + WIBR3_SNCA_A30P_E1_3
	YY1	YY1 transcription factor	protein-coding	intron	chr14:100243267-100243267	WIBR3_SNCA_A30P_Homo_C8_2
	C14orf180	chromosome 14 open reading frame 180	protein-coding	intron	chr14:104581635-104581635	WIBR3_SNCA_A30P_A2_3
	OR6J1	olfactory receptor family 6 subfamily J member 1	protein-coding	intron	chr14:22641460-22641480	WIBR3_EWT_S1
	MAP4K5	mitogen-activated protein kinase kinase kinase kinase 5	protein-coding	intron	chr14:50494546-50494546	WIBR3_EWT_S3
	SAMD4A-AS1	SAMD4A antisense RNA 1	ncRNA	intron	chr14:54695591-54695591	WIBR3_SNCA_A30P_F12_1
	SLC35F4	solute carrier family 35 member F4	protein-coding	intron	chr14:57783399-57783399	WIBR3_SNCA_A30P_F12_1
	DPF3	double PHD fingers 3	protein-coding	intron	chr14:72877902-72877902	WIBR3_EWT_S2
	HEATR4	HEAT repeat containing 4	protein-coding	intron	chr14:73568690-73568690	WIBR3_SNCA_A30P_A2_3
	ALKBH1	alkB homolog 1, histone H2A dioxygenase	protein-coding	intron	chr14:77706096-77706098	WIBR3_SNCA_A30P_F12_1
	ITPK1	inositol-tetrakisphosphate 1-kinase	protein-coding	intron	chr14:92962309-92962309	WIBR3_SNCA_A30P_Homo_C8_2
	CLMN	calmin	protein-coding	intron	chr14:95299954-95299954	WIBR3_EWT_S1 + WIBR3_EWT_S2 + WIBR3_EWT_S3 + WIBR3_SNCA_A30P_A2_3 + WIBR3_SNCA_A30P_E1_3 + WIBR3_SNCA_A30P_F12_1
	TMEM179	transmembrane protein 179	protein-coding	intron	chr14:104581635-104581635	WIBR3_SNCA_A30P_A2_3
	PWRN3	Prader-Willi region non-protein coding RNA 3	ncRNA	intron	chr15:24362202-24362202	WIBR3_SNCA_A30P_F12_1
	LOC105370733	uncharacterized LOC105370733	ncRNA	intron	chr15:24362202-24362202	WIBR3_SNCA_A30P_F12_1
	LOC105370733	uncharacterized LOC105370733	ncRNA	intron	chr15:24560956-24560956	WIBR3_EWT_S2
	PWRN1	Prader-Willi region non-protein coding RNA 1	ncRNA	intron	chr15:24560956-24560956	WIBR3_EWT_S2
	SNHG14	small nucleolar RNA host gene 14	ncRNA	intron	chr15:25069847-25069851	WIBR3_EWT_S1
	LOC128966705	uncharacterized LOC128966705	ncRNA	intron	chr15:25069847-25069851	WIBR3_EWT_S1
	CHP1	calcineurin like EF-hand protein 1	protein-coding	intron	chr15:41264720-41264720	WIBR3_SNCA_A30P_Homo_C8_2
	VPS39-DT	VPS39 divergent transcript	ncRNA	intron	chr15:42216682-42216682	WIBR3_SNCA_A30P_A2_3
	SLC30A4-AS1	SLC30A4 antisense RNA 1	protein-coding	intron	chr15:45481188-45481188	WIBR3_SNCA_A30P_Homo_C8_2
	FGF7	fibroblast growth factor 7	protein-coding	intron	chr15:49468230-49468230	WIBR3_SNCA_A30P_Homo_C8_2
	MIR4713HG	MIR4713 host gene	ncRNA	intron	chr15:51264379-51264379	WIBR3_SNCA_A30P_A2_3
	UNC13C	unc-13 homolog C	protein-coding	intron	chr15:54118902-54118903	WIBR3_SNCA_A30P_A2_3
	RAB8B	RAB8B, member RAS oncogene family	protein-coding	intron	chr15:63249249-63249249	WIBR3_SNCA_A30P_Homo_C8_2
	PCAT29	prostate cancer associated transcript 29	ncRNA	intron	chr15:69723037-69723037	WIBR3_EWT_S1
	LRRC49	leucine rich repeat containing 49	protein-coding	intron	chr15:70988770-70988770	WIBR3_SNCA_A30P_A2_3
	REC114	REC114 meiotic recombination protein	protein-coding	intron	chr15:73508423-73508424	WIBR3_EWT_S2 + WIBR3_SNCA_A30P_F12_1
	LOC124903541	uncharacterized LOC124903541	ncRNA	intron	chr15:81655037-81655037	WIBR3_SNCA_A30P_A2_3
	LOC105370921	uncharacterized LOC105370921	ncRNA	intron	chr15:81655037-81655037	WIBR3_SNCA_A30P_A2_3
	ADAMTSL3	ADAMTS like 3	protein-coding	intron	chr15:83914848-83914848	WIBR3_SNCA_A30P_Homo_C8_2
	AGBL1	AGBL carboxypeptidase 1	protein-coding	intron	chr15:86843337-86843338	WIBR3_EWT_S3 + WIBR3_SNCA_A30P_E1_3
	AGBL1	AGBL carboxypeptidase 1	protein-coding	intron	chr15:86913200-86913200	WIBR3_SNCA_A30P_F12_1
	ACAN	aggrecan	protein-coding	intron	chr15:88832303-88832304	WIBR3_SNCA_A30P_F12_1
	CRAT37	cervical cancer-associated transcript 37	ncRNA	intron	chr15:91523408-91523408	WIBR3_EWT_S1 + WIBR3_EWT_S2 + WIBR3_SNCA_A30P_A2_3 + WIBR3_SNCA_A30P_F12_1
	LOC112268156	uncharacterized LOC112268156	ncRNA	intron	chr15:96056920-96056920	WIBR3_SNCA_A30P_A2_3
	LOC112268156	uncharacterized LOC112268156	ncRNA	intron	chr15:96172682-96172682	WIBR3_EWT_S3
	LOC105370997	uncharacterized LOC105370997	ncRNA	intron	chr15:96172682-96172682	WIBR3_EWT_S3
	LOC112268156	uncharacterized LOC112268156	ncRNA	intron	chr15:96298808-96298808	WIBR3_EWT_S2
	LOC400464	ubiquitin conjugating enzyme E2 Q2 pseudogene	pseudo	intron	chr15:99888568-99888568	WIBR3_EWT_S2
	DPH6	diphthamine biosynthesis 6	protein-coding	intron	chr15:35287594-35287594	WIBR3_EWT_S1
	DPH6	diphthamine biosynthesis 6	protein-coding	intron	chr15:35506751-35506751	WIBR3_SNCA_A30P_A2_3
	INO80	INO80 complex ATPase subunit	protein-coding	intron	chr15:41059208-41059208	WIBR3_SNCA_A30P_A2_3
	INO80	INO80 complex ATPase subunit	protein-coding	intron	chr15:41059212-41059212	WIBR3_SNCA_A30P_A2_3
	INO80	INO80 complex ATPase subunit	protein-coding	intron	chr15:41059213-41059213	WIBR3_SNCA_A30P_A2_3
	EXD1	exonuclease 3'-5' domain containing 1	protein-coding	intron	chr15:41196645-41196645	WIBR3_EWT_S2
	TMEM87A	transmembrane protein 87A	protein-coding	intron	chr15:42216682-42216682	WIBR3_SNCA_A30P_A2_3
	FAM227B	family with sequence similarity 227 member B	protein-coding	intron	chr15:49468230-49468230	WIBR3_SNCA_A30P_Homo_C8_2
	CYP19A1	cytochrome P450 family 19 subfamily A member 1	protein-coding	intron	chr15:51264379-51264379	WIBR3_SNCA_A30P_A2_3
	DNAAF4-CCPG1	DNAAF4-CCPG1 readthrough (NMD candidate)	ncRNA	intron	chr15:55452146-55452146	WIBR3_EWT_S3 + WIBR3_SNCA_A30P_E1_3
	DNAAF4	dynein axonemal assembly factor 4	protein-coding	intron	chr15:55452146-55452146	WIBR3_EWT_S3 + WIBR3_SNCA_A30P_E1_3
	RFX7	regulatory factor X7	protein-coding	intron	chr15:56152780-56152780	WIBR3_EWT_S2
	RORA	RAR related orphan receptor A	protein-coding	intron	chr15:60914948-60914948	WIBR3_EWT_S2
	UACA	uveal autoantigen with coiled-coil domains and ankyrin repeats	protein-coding	intron	chr15:70756173-70756173	WIBR3_SNCA_A30P_Homo_C8_2
	SCAPER	S-phase cyclin A associated protein in the ER	protein-coding	intron	chr15:76732855-76732855	WIBR3_SNCA_A30P_F12_1
	MTHFS	methenyltetrahydrofolate synthetase	protein-coding	intron	chr15:79855181-79855181	WIBR3_SNCA_A30P_A2_3
	ST20-MTHFS	ST20-MTHFS readthrough	protein-coding	intron	chr15:79855181-79855181	WIBR3_SNCA_A30P_A2_3
	LOC102723985	uncharacterized LOC102723985	ncRNA	intron	chr15:81655037-81655037	WIBR3_SNCA_A30P_A2_3
	LOC102724465	uncharacterized LOC102724465	ncRNA	intron	chr15:87614174-87614175	WIBR3_EWT_S3 + WIBR3_SNCA_A30P_E1_3
	RHCG	Rh family C glycoprotein	protein-coding	intron	chr15:89484999-89484999	WIBR3_SNCA_A30P_A2_3
	LINC01579	long intergenic non-protein coding RNA 1579	ncRNA	intron	chr15:94016432-94016432	WIBR3_EWT_S1
	LINC01581	long intergenic non-protein coding RNA 1581	ncRNA	intron	chr15:94016432-94016432	WIBR3_EWT_S1
	LOC105370998	uncharacterized LOC105370998	ncRNA	intron	chr15:96056920-96056920	WIBR3_SNCA_A30P_A2_3
	NR2F2-AS1	NR2F2 antisense RNA 1	ncRNA	intron	chr15:96172682-96172682	WIBR3_EWT_S3
	NR2F2-AS1	NR2F2 antisense RNA 1	ncRNA	intron	chr15:96298808-96298808	WIBR3_EWT_S2
	CLEC16A	C-type lectin domain containing 16A	protein-coding	intron	chr16:11008818-11008818	WIBR3_SNCA_A30P_Homo_C8_2
	SNX29	sorting nexin 29	protein-coding	intron	chr16:12122782-12122782	WIBR3_EWT_S1
	ACSM3	acyl-CoA synthetase medium chain family member 3	protein-coding	intron	chr16:20625853-20625853	WIBR3_SNCA_A30P_F12_1
	TMEM219	transmembrane protein 219	protein-coding	intron	chr16:29951712-29951712	WIBR3_SNCA_A30P_A2_3
	CPNE2	copine 2	protein-coding	intron	chr16:57113895-57113895	WIBR3_EWT_S3 + WIBR3_SNCA_A30P_E1_3
	LINC02137	long intergenic non-protein coding RNA 2137	ncRNA	intron	chr16:58461729-58461729	WIBR3_EWT_S3 + WIBR3_SNCA_A30P_E1_3
	LINC02141	long intergenic non-protein coding RNA 2141	ncRNA	intron	chr16:60004029-60004029	WIBR3_SNCA_A30P_F12_1
	LOC101927605	uncharacterized LOC101927605	ncRNA	intron	chr16:60406276-60406300	WIBR3_SNCA_A53T_1 + WIBR3_SNCA_A53T_2 + WIBR3_SNCA_A53T_4
	LRRC36	leucine rich repeat containing 36	protein-coding	intron	chr16:67332905-67332905	WIBR3_SNCA_A30P_Homo_C8_2
	WWOX	WW domain containing oxidoreductase	protein-coding	intron	chr16:78713273-78713287	WIBR3_EWT_S2
	CDH13	cadherin 13	protein-coding	intron	chr16:83424183-83424183	WIBR3_SNCA_A30P_F12_1
	MEIOB	meiosis specific with OB-fold	protein-coding	intron	chr16:1881306-1881306	WIBR3_EWT_S2
	LINC00254	long intergenic non-protein coding RNA 254	ncRNA	intron	chr16:1881306-1881306	WIBR3_EWT_S2
	ACSM1	acyl-CoA synthetase medium chain family member 1	protein-coding	intron	chr16:20625853-20625853	WIBR3_SNCA_A30P_F12_1
	CDH11	cadherin 11	protein-coding	intron	chr16:65012230-65012230	WIBR3_SNCA_A30P_A2_3
	ZFHX3	zinc finger homeobox 3	protein-coding	intron	chr16:73695232-73695232	WIBR3_SNCA_A30P_E1_3
	DYNLRB2-AS1	DYNLRB2 antisense RNA 1	ncRNA	intron	chr16:80247732-80247732	WIBR3_EWT_S3
	ARLNC1	androgen receptor regulated long noncoding RNA 1	ncRNA	intron	chr16:80993988-80993991	WIBR3_SNCA_A30P_F12_1
	CMC2	C-X9-C motif containing 2	protein-coding	intron	chr16:80993988-80993991	WIBR3_SNCA_A30P_F12_1
	KCNG4	potassium voltage-gated channel modifier subfamily G member 4	protein-coding	intron	chr16:84232896-84232897	WIBR3_SNCA_A30P_A2_3
	LINC02096	long intergenic non-protein coding RNA 2096	ncRNA	intron	chr17:14861434-14861434	WIBR3_SNCA_A30P_F12_1
	ADORA2B	adenosine A2b receptor	protein-coding	intron	chr17:15868369-15868370	WIBR3_SNCA_A30P_F12_1
	MAPK7	mitogen-activated protein kinase 7	protein-coding	intron	chr17:19379147-19379147	WIBR3_EWT_S2
	TAOK1	TAO kinase 1	protein-coding	intron	chr17:29498925-29498926	WIBR3_EWT_S2
	SUZ12P1	SUZ12 pseudogene 1	pseudo	intron	chr17:30773368-30773368	WIBR3_EWT_S1
	ATAD5	ATPase family AAA domain containing 5	protein-coding	intron	chr17:30847329-30847329	WIBR3_SNCA_A30P_A2_3
	CASC3	CASC3 exon junction complex subunit	protein-coding	intron	chr17:40163076-40163077	WIBR3_SNCA_A30P_F12_1
	WIPF2	WAS/WASL interacting protein family member 2	protein-coding	intron	chr17:40264030-40264030	WIBR3_EWT_S3 + WIBR3_SNCA_A30P_E1_3
	ODAD4	outer dynein arm docking complex subunit 4	protein-coding	intron	chr17:41933986-41933986	WIBR3_EWT_S3 + WIBR3_SNCA_A30P_E1_3
	NBR1	NBR1 autophagy cargo receptor	protein-coding	intron	chr17:43195069-43195069	WIBR3_EWT_S3 + WIBR3_SNCA_A30P_E1_3
	DGKE	diacylglycerol kinase epsilon	protein-coding	intron	chr17:56857046-56857046	WIBR3_EWT_S1
	MAP2K6	mitogen-activated protein kinase kinase 6	protein-coding	intron	chr17:69449501-69449501	A-B-E
	GPRC5C	G protein-coupled receptor class C group 5 member C	protein-coding	intron	chr17:74448963-74448963	WIBR3_EWT_S3 + WIBR3_SNCA_A30P_E1_3
	KCTD2	potassium channel tetramerization domain containing 2	protein-coding	intron	chr17:75047281-75047281	WIBR3_EWT_S2
	RPTOR	regulatory associated protein of MTOR complex 1	protein-coding	intron	chr17:80618847-80618847	WIBR3_EWT_S3 + WIBR3_SNCA_A30P_E1_3
	FLCN	folliculin	protein-coding	intron	chr17:17219869-17219869	WIBR3_EWT_S1
	NOS2	nitric oxide synthase 2	protein-coding	intron	chr17:27770186-27770186	WIBR3_EWT_S1
	FAM222B	family with sequence similarity 222 member B	protein-coding	intron	chr17:28819939-28819939	WIBR3_SNCA_A30P_Homo_C8_2
	CRLF3	cytokine receptor like factor 3	protein-coding	intron	chr17:30773368-30773368	WIBR3_EWT_S1
	MYO1D	myosin ID	protein-coding	intron	chr17:32526605-32526605	WIBR3_SNCA_A30P_F12_1
	LHX1-DT	LHX1 divergent transcript	ncRNA	intron	chr17:36913840-36913840	WIBR3_EWT_S3 + WIBR3_SNCA_A30P_E1_3
	WNT3	Wnt family member 3	protein-coding	intron	chr17:46828273-46828273	WIBR3_SNCA_A30P_F12_1
	LOC101929777	uncharacterized LOC101929777	ncRNA	intron	chr17:46828273-46828273	WIBR3_SNCA_A30P_F12_1
	MBTD1	mbt domain containing 1	protein-coding	intron	chr17:51255618-51255618	WIBR3_SNCA_A30P_A2_3
	LOC124904036	uncharacterized LOC124904036	ncRNA	intron	chr17:56857046-56857046	WIBR3_EWT_S1
	TRIM25	tripartite motif containing 25	protein-coding	intron	chr17:56857046-56857046	WIBR3_EWT_S1
	TRIM37	tripartite motif containing 37	protein-coding	intron	chr17:59055103-59055103	WIBR3_SNCA_A30P_A2_3
	TRIM37	tripartite motif containing 37	protein-coding	intron	chr17:59055104-59055104	WIBR3_SNCA_A30P_A2_3
	USP32	ubiquitin specific peptidase 32	protein-coding	intron	chr17:60370048-60370048	WIBR3_EWT_S2
	CEP112	centrosomal protein 112	protein-coding	intron	chr17:66029715-66029719	WIBR3_EWT_S3
	CYTH1	cytohesin 1	protein-coding	intron	chr17:78744845-78744846	WIBR3_EWT_S1 + WIBR3_EWT_S2 + WIBR3_SNCA_A30P_A2_3 + WIBR3_SNCA_A30P_F12_1
	TIMP2	TIMP metallopeptidase inhibitor 2	protein-coding	intron	chr17:78908915-78908915	WIBR3_EWT_S3 + WIBR3_SNCA_A30P_E1_3
	TBC1D16	TBC1 domain family member 16	protein-coding	intron	chr17:79982035-79982035	WIBR3_SNCA_A30P_F12_1
	LOC105371957	uncharacterized LOC105371957	ncRNA	intron	chr18:1836758-1836758	WIBR3_SNCA_A30P_F12_1
	TGIF1	TGFB induced factor homeobox 1	protein-coding	intron	chr18:3453790-3453790	WIBR3_EWT_S3 + WIBR3_SNCA_A30P_E1_3
	MIR3976HG	MIR3976 host gene	ncRNA	intron	chr18:5781273-5781273	WIBR3_SNCA_A30P_Homo_C8_2
	ANKRD20A5P	ankyrin repeat domain 20 family member A5, pseudogene	pseudo	intron	chr18:14241563-14241563	WIBR3_EWT_S1
	CYP4F35P	cytochrome P450 family 4 subfamily F member 35, pseudogene	pseudo	intron	chr18:14241563-14241563	WIBR3_EWT_S1
	AQP4-AS1	AQP4 antisense RNA 1	ncRNA	intron	chr18:27105501-27105501	WIBR3_EWT_S1 + WIBR3_EWT_S2 + WIBR3_SNCA_A30P_A2_3 + WIBR3_SNCA_A30P_F12_1
	RAB27B	RAB27B, member RAS oncogene family	protein-coding	intron	chr18:54771495-54771495	WIBR3_EWT_S1
	NEDD4L	NEDD4 like E3 ubiquitin protein ligase	protein-coding	intron	chr18:58134078-58134078	WIBR3_EWT_S2
	NFATC1	nuclear factor of activated T cells 1	protein-coding	intron	chr18:79489661-79489661	WIBR3_SNCA_A30P_A2_3
	LINC00470	long intergenic non-protein coding RNA 470	ncRNA	intron	chr18:1324093-1324094	WIBR3_EWT_S1
	LOC105371954	uncharacterized LOC105371954	ncRNA	intron	chr18:1324093-1324094	WIBR3_EWT_S1
	DLGAP1	DLG associated protein 1	protein-coding	intron	chr18:4132353-4132353	WIBR3_SNCA_A30P_A2_3
	EPB41L3	erythrocyte membrane protein band 4.1 like 3	protein-coding	intron	chr18:5617324-5617324	WIBR3_EWT_S3 + WIBR3_SNCA_A30P_E1_3
	PIEZO2	piezo type mechanosensitive ion channel component 2	protein-coding	intron	chr18:10950456-10950456	WIBR3_SNCA_A30P_Homo_C8_2
	OSBPL1A	oxysterol binding protein like 1A	protein-coding	intron	chr18:24229744-24229744	WIBR3_EWT_S1
	CHST9	carbohydrate sulfotransferase 9	protein-coding	intron	chr18:27105501-27105501	WIBR3_EWT_S1 + WIBR3_EWT_S2 + WIBR3_SNCA_A30P_A2_3 + WIBR3_SNCA_A30P_F12_1
	ZNF24TR	ZNF24 transcription regulator	ncRNA	intron	chr18:35478354-35478354	WIBR3_SNCA_A30P_Homo_C8_2
	INO80C	INO80 complex subunit C	protein-coding	intron	chr18:35478354-35478354	WIBR3_SNCA_A30P_Homo_C8_2
	MRO	maestro	protein-coding	intron	chr18:50824450-50824450	WIBR3_EWT_S3
	TCF4	transcription factor 4	protein-coding	intron	chr18:55370427-55370427	WIBR3_EWT_S2
	PIGN	phosphatidylinositol glycan anchor biosynthesis class N	protein-coding	intron	chr18:62026821-62026821	WIBR3_EWT_S3 + WIBR3_SNCA_A30P_E1_3
	PIGN	phosphatidylinositol glycan anchor biosynthesis class N	protein-coding	intron	chr18:62026822-62026822	WIBR3_EWT_S3 + WIBR3_SNCA_A30P_E1_3
	FZR1	fizzy and cell division cycle 20 related 1	protein-coding	intron	chr19:3529148-3529154	WIBR3_SNCA_A30P_E1_3
	TJP3	tight junction protein 3	protein-coding	intron	chr19:3713882-3713883	WIBR3_EWT_S3 + WIBR3_SNCA_A30P_E1_3
	ADGRE1	adhesion G protein-coupled receptor E1	protein-coding	intron	chr19:6889687-6889688	WIBR3_EWT_S1 + WIBR3_SNCA_A30P_A2_3 + WIBR3_SNCA_A30P_F12_1
	DAND5	DAN domain BMP antagonist family member 5	protein-coding	intron	chr19:12965613-12965613	WIBR3_SNCA_A30P_Homo_C8_2
	CYP4F22	cytochrome P450 family 4 subfamily F member 22	protein-coding	intron	chr19:15532549-15532550	WIBR3_SNCA_A30P_F12_1
	GATAD2A	GATA zinc finger domain containing 2A	protein-coding	intron	chr19:19492941-19492941	WIBR3_EWT_S2
	VSTM2B	V-set and transmembrane domain containing 2B	protein-coding	intron	chr19:29556401-29556401	WIBR3_SNCA_A30P_Homo_C8_2
	ZNF536	zinc finger protein 536	protein-coding	intron	chr19:30426507-30426507	WIBR3_SNCA_A30P_E1_3
	MAG	myelin associated glycoprotein	protein-coding	intron	chr19:35303658-35303658	WIBR3_EWT_S3 + WIBR3_SNCA_A30P_E1_3
	LINC01531	long intergenic non-protein coding RNA 1531	ncRNA	intron	chr19:35406072-35406072	WIBR3_EWT_S3 + WIBR3_SNCA_A30P_E1_3
	SPTBN4	spectrin beta, non-erythrocytic 4	protein-coding	intron	chr19:40538390-40538390	WIBR3_EWT_S3 + WIBR3_SNCA_A30P_E1_3
	SPTBN4	spectrin beta, non-erythrocytic 4	protein-coding	intron	chr19:40548714-40548715	WIBR3_SNCA_A30P_F12_1
	SPTBN4	spectrin beta, non-erythrocytic 4	protein-coding	intron	chr19:40556996-40556997	WIBR3_EWT_S2
	ZNF284	zinc finger protein 284	protein-coding	intron	chr19:44078951-44078951	WIBR3_SNCA_A30P_Homo_C8_2
	SAE1	SUMO1 activating enzyme subunit 1	protein-coding	intron	chr19:47137573-47137573	WIBR3_SNCA_A30P_Homo_C8_2
	EHD2	EH domain containing 2	protein-coding	intron	chr19:47731530-47731530	WIBR3_EWT_S3 + WIBR3_SNCA_A30P_E1_3
	ZNF473CR	ZNF473 cis regulating lncRNA	ncRNA	intron	chr19:50057707-50057707	WIBR3_SNCA_A30P_F12_1
	ZNF473CR	ZNF473 cis regulating lncRNA	ncRNA	intron	chr19:50057711-50057711	WIBR3_SNCA_A30P_F12_1
	MYH14	myosin heavy chain 14	protein-coding	intron	chr19:50262537-50262538	WIBR3_SNCA_A30P_F12_1
	FPR3	formyl peptide receptor 3	protein-coding	intron	chr19:51803596-51803597	WIBR3_SNCA_A30P_E1_3
	ZNF471	zinc finger protein 471	protein-coding	intron	chr19:56511101-56511101	WIBR3_SNCA_A30P_F12_1
	LOC124904784	uncharacterized LOC124904784	ncRNA	intron	chr19:58167825-58167826	WIBR3_SNCA_A30P_Homo_C8_2
	CACTIN	cactin, spliceosome C complex subunit	protein-coding	intron	chr19:3618621-3618621	WIBR3_EWT_S1
	C3	complement C3	protein-coding	intron	chr19:6681231-6681232	WIBR3_EWT_S1
	ADGRE2	adhesion G protein-coupled receptor E2	protein-coding	intron	chr19:14773407-14773408	WIBR3_SNCA_A30P_A2_3
	SLC1A6	solute carrier family 1 member 6	protein-coding	intron	chr19:14959812-14959812	WIBR3_EWT_S3 + WIBR3_SNCA_A30P_E1_3
	CYP4F24P	cytochrome P450 family 4 subfamily F member 24, pseudogene	pseudo	intron	chr19:15770646-15770646	WIBR3_SNCA_A30P_Homo_C8_2
	TEX14BP	testis expressed 14B, pseudogene	pseudo	intron	chr19:35794250-35794250	WIBR3_SNCA_A30P_A2_3
	NPHS1	NPHS1 adhesion molecule, nephrin	protein-coding	intron	chr19:35837587-35837587	WIBR3_SNCA_A30P_A2_3
	SIRT2	sirtuin 2	protein-coding	intron	chr19:38890698-38890699	WIBR3_EWT_S1
	SYT3	synaptotagmin 3	protein-coding	intron	chr19:50634495-50634495	WIBR3_SNCA_A30P_Homo_C8_2
	FPR1	formyl peptide receptor 1	protein-coding	intron	chr19:51803596-51803597	WIBR3_SNCA_A30P_E1_3
	ZNF702P	zinc finger protein 702, pseudogene	pseudo	intron	chr19:53030404-53030404	WIBR3_EWT_S1
	VSTM1	V-set and transmembrane domain containing 1	protein-coding	intron	chr19:54057512-54057512	WIBR3_EWT_S3 + WIBR3_SNCA_A30P_E1_3
	NLRP11	NLR family pyrin domain containing 11	protein-coding	intron	chr19:55814163-55814163	WIBR3_EWT_S3 + WIBR3_SNCA_A30P_E1_3
	STK35	serine/threonine kinase 35	protein-coding	intron	chr20:2162563-2162563	WIBR3_EWT_S1
	PTPRA	protein tyrosine phosphatase receptor type A	protein-coding	intron	chr20:2874348-2874348	WIBR3_SNCA_A30P_Homo_C8_2
	MACROD2	mono-ADP ribosylhydrolase 2	protein-coding	intron	chr20:14294830-14294830	WIBR3_SNCA_A30P_A2_3
	CFAP61	cilia and flagella associated protein 61	protein-coding	intron	chr20:20215810-20215810	WIBR3_EWT_S1
	LINC01721	long intergenic non-protein coding RNA 1721	ncRNA	intron	chr20:24161647-24161648	WIBR3_EWT_S1
	LINC01721	long intergenic non-protein coding RNA 1721	ncRNA	intron	chr20:24187682-24187682	WIBR3_SNCA_A30P_E1_3
	LOC149684	uncharacterized LOC149684	ncRNA	intron	chr20:38277314-38277314	WIBR3_EWT_S2
	STK4	serine/threonine kinase 4	protein-coding	intron	chr20:45011735-45011735	WIBR3_EWT_S2
	DOK5	docking protein 5	protein-coding	intron	chr20:54631842-54631842	WIBR3_SNCA_A30P_Homo_C8_2
	FAM210B	family with sequence similarity 210 member B	protein-coding	intron	chr20:56364628-56364628	WIBR3_EWT_S3
	ZGPAT	zinc finger CCCH-type and G-patch domain containing	protein-coding	intron	chr20:63715839-63715839	WIBR3_EWT_S1 + WIBR3_EWT_S2 + WIBR3_SNCA_A30P_A2_3 + WIBR3_SNCA_A30P_F12_1
	LIME1	Lck interacting transmembrane adaptor 1	protein-coding	intron	chr20:63715839-63715839	WIBR3_EWT_S1 + WIBR3_EWT_S2 + WIBR3_SNCA_A30P_A2_3 + WIBR3_SNCA_A30P_F12_1
	SLC23A2	solute carrier family 23 member 2	protein-coding	intron	chr20:4962145-4962145	WIBR3_EWT_S3
	ABHD12	abhydrolase domain containing 12, lysophospholipase	protein-coding	intron	chr20:25370849-25370849	WIBR3_EWT_S1
	TRPC4AP	transient receptor potential cation channel subfamily C member 4 associated protein	protein-coding	intron	chr20:35022107-35022107	WIBR3_SNCA_A30P_Homo_C8_2
	TRPC4AP	transient receptor potential cation channel subfamily C member 4 associated protein	protein-coding	intron	chr20:35050719-35050719	WIBR3_EWT_S1
	DIDO1	death inducer-obliterator 1	protein-coding	intron	chr20:62929257-62929257	WIBR3_SNCA_A30P_Homo_C8_2
	MIR99AHG	mir-99a-let-7c cluster host gene	ncRNA	intron	chr21:16524187-16524187	WIBR3_EWT_S2
	MIR99AHG	mir-99a-let-7c cluster host gene	ncRNA	intron	chr21:16552749-16552750	WIBR3_EWT_S1
	CXADR	CXADR Ig-like cell adhesion molecule	protein-coding	intron	chr21:17624587-17624587	WIBR3_SNCA_A30P_Homo_C8_2
	NCAM2	neural cell adhesion molecule 2	protein-coding	intron	chr21:21027952-21027952	WIBR3_SNCA_A30P_Homo_C8_2
	RUNX1-AS1	RUNX1 antisense RNA 1	ncRNA	intron	chr21:34838658-34838658	WIBR3_SNCA_A30P_F12_1
	DSCR8	Down syndrome critical region 8	ncRNA	intron	chr21:38153206-38153206	WIBR3_EWT_S2
	KCNJ15	potassium inwardly rectifying channel subfamily J member 15	protein-coding	intron	chr21:38292851-38292851	WIBR3_EWT_S2
	AGPAT3	1-acylglycerol-3-phosphate O-acyltransferase 3	protein-coding	intron	chr21:43895115-43895115	WIBR3_SNCA_A30P_Homo_C8_2
	LTN1	listerin E3 ubiquitin protein ligase 1	protein-coding	intron	chr21:28959943-28959943	WIBR3_SNCA_A30P_Homo_C8_2
	TIAM1	TIAM Rac1 associated GEF 1	protein-coding	intron	chr21:31322413-31322413	WIBR3_SNCA_A30P_Homo_C8_2
	ATP5PO	ATP synthase peripheral stalk subunit OSCP	protein-coding	intron	chr21:33891246-33891246	WIBR3_EWT_S1
	RUNX1	RUNX family transcription factor 1	protein-coding	intron	chr21:34838658-34838658	WIBR3_SNCA_A30P_F12_1
	LL22NC03-63E9.3	uncharacterized LOC648691	ncRNA	intron	chr22:22559488-22559488	WIBR3_SNCA_A30P_F12_1
	SGSM1	small G protein signaling modulator 1	protein-coding	intron	chr22:24916710-24916710	WIBR3_EWT_S3 + WIBR3_SNCA_A30P_E1_3
	LINC01643	long intergenic non-protein coding RNA 1643	ncRNA	intron	chr22:34175114-34175114	WIBR3_EWT_S1 + WIBR3_EWT_S2 + WIBR3_SNCA_A30P_A2_3 + WIBR3_SNCA_A30P_F12_1
	CBY1	chibby 1, beta catenin antagonist	protein-coding	intron	chr22:38662313-38662313	WIBR3_SNCA_A30P_F12_1
	PARVG	parvin gamma	protein-coding	intron	chr22:44213053-44213053	WIBR3_SNCA_A30P_A2_3
	EPIC1	epigenetically induced MYC interacting lncRNA 1	ncRNA	intron	chr22:47998681-47998681	WIBR3_EWT_S3 + WIBR3_SNCA_A30P_E1_3
	RTN4R	reticulon 4 receptor	protein-coding	intron	chr22:20279910-20279910	WIBR3_EWT_S3 + WIBR3_SNCA_A30P_E1_3
	PRAMENP	PRAME N-terminal like, pseudogene	pseudo	intron	chr22:22030853-22030853	WIBR3_SNCA_A30P_F12_1
	PES1	pescadillo ribosomal biogenesis factor 1	protein-coding	intron	chr22:30596497-30596498	WIBR3_SNCA_A30P_A2_3
	APOL2	apolipoprotein L2	protein-coding	intron	chr22:36233894-36233894	WIBR3_SNCA_A30P_F12_1
	PLA2G6	phospholipase A2 group VI	protein-coding	intron	chr22:38183358-38183358	WIBR3_EWT_S1
	ENTHD1	ENTH domain containing 1	protein-coding	intron	chr22:39748427-39748427	WIBR3_EWT_S3 + WIBR3_SNCA_A30P_E1_3
	ENTHD1	ENTH domain containing 1	protein-coding	intron	chr22:39891620-39891620	WIBR3_SNCA_A30P_A2_3
	FRMPD4	FERM and PDZ domain containing 4	protein-coding	intron	chrX:12523850-12523851	WIBR3_SNCA_A30P_A2_3
	SCML1	Scm polycomb group protein like 1	protein-coding	intron	chrX:17740504-17740504	WIBR3_SNCA_A30P_Homo_C8_2
	IL1RAPL1	interleukin 1 receptor accessory protein like 1	protein-coding	intron	chrX:29313133-29313133	WIBR3_SNCA_A30P_F12_1
	KDM6A	lysine demethylase 6A	protein-coding	intron	chrX:45072434-45072434	WIBR3_EWT_S1
	CXXC1P1	CXXC finger protein 1 pseudogene 1	pseudo	intron	chrX:47746039-47746040	WIBR3_EWT_S1 + WIBR3_EWT_S2 + WIBR3_SNCA_A30P_A2_3 + WIBR3_SNCA_A30P_F12_1
	ZNF81	zinc finger protein 81	protein-coding	intron	chrX:47998751-47998751	WIBR3_SNCA_A30P_Homo_C8_2
	GNL3L	G protein nucleolar 3 like	protein-coding	intron	chrX:54571194-54571195	WIBR3_SNCA_A30P_A2_3
	GNL3L	G protein nucleolar 3 like	protein-coding	intron	chrX:54573854-54573855	WIBR3_EWT_S2
	FAAH2	fatty acid amide hydrolase 2	protein-coding	intron	chrX:57329988-57329988	WIBR3_SNCA_A30P_Homo_C8_2
	SPIN4-AS1	SPIN4 antisense RNA 1	ncRNA	intron	chrX:63351640-63351641	WIBR3_SNCA_A30P_Homo_C8_2
	ZC3H12B	zinc finger CCCH-type containing 12B	protein-coding	intron	chrX:65358019-65358019	WIBR3_EWT_S3 + WIBR3_SNCA_A30P_E1_3
	EDA	ectodysplasin A	protein-coding	intron	chrX:69771638-69771638	WIBR3_EWT_S1
	DLG3	discs large MAGUK scaffold protein 3	protein-coding	intron	chrX:70486650-70486651	WIBR3_EWT_S3 + WIBR3_SNCA_A30P_E1_3
	NONO	non-POU domain containing octamer binding	protein-coding	intron	chrX:71263775-71263776	WIBR3_SNCA_A30P_Homo_C8_2
	UPRT	uracil phosphoribosyltransferase homolog	protein-coding	intron	chrX:75173584-75173584	WIBR3_EWT_S3 + WIBR3_SNCA_A30P_E1_3
	ATP7A	ATPase copper transporting alpha	protein-coding	intron	chrX:77923579-77923580	WIBR3_SNCA_A30P_Homo_C8_2
	LOC124905201	uncharacterized LOC124905201	ncRNA	intron	chrX:77923579-77923580	WIBR3_SNCA_A30P_Homo_C8_2
	PGK1	phosphoglycerate kinase 1	protein-coding	intron	chrX:77923579-77923580	WIBR3_SNCA_A30P_Homo_C8_2
	DIAPH2	diaphanous related formin 2	protein-coding	intron	chrX:96794521-96794521	WIBR3_EWT_S2
	DIAPH2	diaphanous related formin 2	protein-coding	intron	chrX:97228424-97228424	WIBR3_EWT_S3 + WIBR3_SNCA_A30P_E1_3
	ARMCX4	armadillo repeat containing X-linked 4	protein-coding	intron	chrX:101462638-101462639	WIBR3_EWT_S3 + WIBR3_SNCA_A30P_E1_3
	ARMCX4	armadillo repeat containing X-linked 4	protein-coding	intron	chrX:101482561-101482562	WIBR3_SNCA_A30P_F12_1
	ARMCX5-GPRASP2	ARMCX5-GPRASP2 readthrough	protein-coding	intron	chrX:102641158-102641158	WIBR3_EWT_S1
	ARMCX5-GPRASP2	ARMCX5-GPRASP2 readthrough	protein-coding	intron	chrX:102680617-102680618	WIBR3_SNCA_A30P_Homo_C8_2
	MID2	midline 2	protein-coding	intron	chrX:107828599-107828599	WIBR3_SNCA_A30P_Homo_C8_2
	WDR44	WD repeat domain 44	protein-coding	intron	chrX:118393592-118393593	WIBR3_EWT_S1
	STAG2	STAG2 cohesin complex component	protein-coding	intron	chrX:124030495-124030495	WIBR3_SNCA_A30P_A2_3
	SLC9A6	solute carrier family 9 member A6	protein-coding	intron	chrX:136035919-136035920	WIBR3_SNCA_A30P_F12_1
	LOC105373345	uncharacterized LOC105373345	ncRNA	intron	chrX:142208328-142208328	WIBR3_SNCA_A30P_F12_1
	AFF2	ALF transcription elongation factor 2	protein-coding	intron	chrX:148582156-148582156	WIBR3_EWT_S3 + WIBR3_SNCA_A30P_E1_3
	MTM1	myotubularin 1	protein-coding	intron	chrX:150597411-150597411	WIBR3_EWT_S2
	PASD1	PAS domain containing repressor 1	protein-coding	intron	chrX:151570686-151570686	WIBR3_SNCA_A30P_A2_3
	ZNF185	zinc finger protein 185 with LIM domain	protein-coding	intron	chrX:152942822-152942822	WIBR3_SNCA_A30P_Homo_C8_2
	TKTL1	transketolase like 1	protein-coding	intron	chrX:154320292-154320292	WIBR3_EWT_S1 + WIBR3_EWT_S2 + WIBR3_EWT_S3 + WIBR3_SNCA_A30P_A2_3 + WIBR3_SNCA_A30P_E1_3 + WIBR3_SNCA_A30P_F12_1
	IKBKG	inhibitor of nuclear factor kappa B kinase regulatory subunit gamma	protein-coding	intron	chrX:154548994-154548995	WIBR3_EWT_S1 + WIBR3_EWT_S2 + WIBR3_SNCA_A30P_A2_3 + WIBR3_SNCA_A30P_F12_1
	DHRSX	dehydrogenase/reductase X-linked	protein-coding	intron	chrX:2316770-2316770	WIBR3_SNCA_A30P_Homo_C8_2
	FAM9B	family with sequence similarity 9 member B	protein-coding	intron	chrX:9205448-9205449	WIBR3_SNCA_A30P_F12_1
	MAGEB17-AS1	MAGEB17 antisense RNA 1	ncRNA	intron	chrX:16158034-16158034	WIBR3_EWT_S2
	CTPS2	CTP synthase 2	protein-coding	intron	chrX:16688938-16688938	WIBR3_EWT_S1
	SCML2	Scm polycomb group protein like 2	protein-coding	intron	chrX:18305762-18305763	WIBR3_EWT_S3 + WIBR3_SNCA_A30P_E1_3
	SH3KBP1	SH3 domain containing kinase binding protein 1	protein-coding	intron	chrX:19604713-19604713	WIBR3_EWT_S3 + WIBR3_SNCA_A30P_E1_3
	SH3KBP1	SH3 domain containing kinase binding protein 1	protein-coding	intron	chrX:19814869-19814869	WIBR3_EWT_S2
	RPS6KA3	ribosomal protein S6 kinase A3	protein-coding	intron	chrX:20234886-20234886	WIBR3_EWT_S1
	PTCHD1-AS	PTCHD1 antisense RNA (head to head)	ncRNA	intron	chrX:22971722-22971722	WIBR3_SNCA_A30P_F12_1
	ACOT9	acyl-CoA thioesterase 9	protein-coding	intron	chrX:23718644-23718644	WIBR3_SNCA_A30P_Homo_C8_2
	LOC105373150	uncharacterized LOC105373150	ncRNA	intron	chrX:27301852-27301853	WIBR3_SNCA_A30P_Homo_C8_2
	SLC9A7	solute carrier family 9 member A7	protein-coding	intron	chrX:46700102-46700102	WIBR3_SNCA_A30P_A2_3
	ZNF182	zinc finger protein 182	protein-coding	intron	chrX:47998751-47998751	WIBR3_SNCA_A30P_Homo_C8_2
	ZNF630	zinc finger protein 630	protein-coding	intron	chrX:47998751-47998751	WIBR3_SNCA_A30P_Homo_C8_2
	CACNA1F	calcium voltage-gated channel subunit alpha1 F	protein-coding	intron	chrX:49213399-49213399	WIBR3_EWT_S3 + WIBR3_SNCA_A30P_E1_3
	LOC105377212	uncharacterized LOC105377212	ncRNA	intron	chrX:63292716-63292716	WIBR3_EWT_S1 + WIBR3_EWT_S2 + WIBR3_SNCA_A30P_A2_3 + WIBR3_SNCA_A30P_F12_1
	LINC01278	long intergenic non-protein coding RNA 1278	ncRNA	intron	chrX:63292716-63292716	WIBR3_EWT_S1 + WIBR3_EWT_S2 + WIBR3_SNCA_A30P_A2_3 + WIBR3_SNCA_A30P_F12_1
	LOC105377212	uncharacterized LOC105377212	ncRNA	intron	chrX:63351640-63351641	WIBR3_SNCA_A30P_Homo_C8_2
	LINC01278	long intergenic non-protein coding RNA 1278	ncRNA	intron	chrX:63351640-63351641	WIBR3_SNCA_A30P_Homo_C8_2
	ARHGEF9	Cdc42 guanine nucleotide exchange factor 9	protein-coding	intron	chrX:63644167-63644168	WIBR3_SNCA_A30P_F12_1
	ARHGEF9	Cdc42 guanine nucleotide exchange factor 9	protein-coding	intron	chrX:63669843-63669843	WIBR3_SNCA_A30P_F12_1
	ZC4H2	zinc finger C4H2-type containing	protein-coding	intron	chrX:64987878-64987879	WIBR3_SNCA_A30P_Homo_C8_2
	HDAC8	histone deacetylase 8	protein-coding	intron	chrX:72453148-72453148	WIBR3_EWT_S3
	CHM	CHM Rab escort protein	protein-coding	intron	chrX:85981195-85981195	WIBR3_SNCA_A30P_F12_1
	NKAP	NFKB activating protein	protein-coding	intron	chrX:119941620-119941621	WIBR3_SNCA_A30P_Homo_C8_2
	LOC107985698	uncharacterized LOC107985698	ncRNA	intron	chrX:128928986-128928986	WIBR3_SNCA_A30P_F12_1
	LOC107985684	uncharacterized LOC107985684	ncRNA	intron	chrX:128928986-128928986	WIBR3_SNCA_A30P_F12_1
	GPC3	glypican 3	protein-coding	intron	chrX:133818993-133818993	WIBR3_EWT_S1
	FGF13	fibroblast growth factor 13	protein-coding	intron	chrX:138932451-138932451	WIBR3_EWT_S2
	ATP6AP1-DT	ATP6AP1 divergent transcript	ncRNA	intron	chrX:154425100-154425101	WIBR3_EWT_S3 + WIBR3_SNCA_A30P_E1_3
	TNS1	tensin 1	protein-coding	fiveUTR	chr2:217978816-217978816	WIBR3_SNCA_A30P_Homo_C8_2
	MAK	male germ cell associated kinase	protein-coding	fiveUTR	chr6:10830746-10830746	WIBR3_SNCA_A30P_A2_3
	EEF1D	eukaryotic translation elongation factor 1 delta	protein-coding	fiveUTR	chr8:143589288-143589288	WIBR3_EWT_S3 + WIBR3_SNCA_A30P_E1_3
	PANK1	pantothenate kinase 1	protein-coding	fiveUTR	chr10:89645164-89645164	WIBR3_SNCA_A30P_Homo_C8_2
	KIF21A	kinesin family member 21A	protein-coding	fiveUTR	chr12:39443133-39443133	WIBR3_EWT_S2
	VPS37B	VPS37B subunit of ESCRT-I	protein-coding	fiveUTR	chr12:122889722-122889722	WIBR3_SNCA_A30P_A2_3
	SLITRK1	SLIT and NTRK like family member 1	protein-coding	fiveUTR	chr13:83881751-83881752	WIBR3_EWT_S3
	SPATA20	spermatogenesis associated 20	protein-coding	fiveUTR	chr17:50543417-50543417	WIBR3_SNCA_A30P_F12_1
	TGIF1	TGFB induced factor homeobox 1	protein-coding	fiveUTR	chr18:3453790-3453790	WIBR3_EWT_S3 + WIBR3_SNCA_A30P_E1_3
	FOXJ3	forkhead box J3	protein-coding	threeUTR	chr1:42178020-42178021	WIBR3_EWT_S3 + WIBR3_SNCA_A30P_E1_3
	IGSF9	immunoglobulin superfamily member 9	protein-coding	threeUTR	chr1:159927076-159927076	WIBR3_EWT_S3 + WIBR3_SNCA_A30P_E1_3
	NCOA1	nuclear receptor coactivator 1	protein-coding	threeUTR	chr2:24768436-24768436	WIBR3_SNCA_A30P_E1_3
	ARHGEF4	Rho guanine nucleotide exchange factor 4	protein-coding	threeUTR	chr2:131039393-131039393	WIBR3_SNCA_A30P_Homo_C8_2
	NDUFB4	NADH:ubiquinone oxidoreductase subunit B4	protein-coding	threeUTR	chr3:120601536-120601536	WIBR3_SNCA_A30P_Homo_C8_2
	TRIML1	tripartite motif family like 1	protein-coding	threeUTR	chr4:188147547-188147547	WIBR3_SNCA_A30P_E1_3
	FOXP2	forkhead box P2	protein-coding	threeUTR	chr7:114658264-114658264	WIBR3_EWT_S2
	STMP1	short transmembrane mitochondrial protein 1	protein-coding	threeUTR	chr7:135675360-135675361	WIBR3_SNCA_A30P_A2_3
	OR2F1	olfactory receptor family 2 subfamily F member 1	protein-coding	threeUTR	chr7:143960933-143960933	WIBR3_EWT_S1
	DPY19L1	dpy-19 like C-mannosyltransferase 1	protein-coding	threeUTR	chr7:34966943-34966943	WIBR3_EWT_S3 + WIBR3_SNCA_A30P_E1_3
	ZNF883	zinc finger protein 883	protein-coding	threeUTR	chr9:112988507-112988533	WIBR3_EWT_S3 + WIBR3_SNCA_A30P_E1_3
	GATD1	glutamine amidotransferase class 1 domain containing 1	protein-coding	threeUTR	chr11:769858-769858	WIBR3_EWT_S1 + WIBR3_EWT_S2 + WIBR3_EWT_S3 + WIBR3_SNCA_A30P_A2_3 + WIBR3_SNCA_A30P_E1_3 + WIBR3_SNCA_A30P_F12_1
	PLEKHA7	pleckstrin homology domain containing A7	protein-coding	threeUTR	chr11:16777514-16777514	WIBR3_SNCA_A30P_Homo_C8_2
	HS6ST3	heparan sulfate 6-O-sulfotransferase 3	protein-coding	threeUTR	chr13:96835604-96835604	WIBR3_SNCA_A30P_A2_3
	TTC7B	tetratricopeptide repeat domain 7B	protein-coding	threeUTR	chr14:90524889-90524891	WIBR3_SNCA_A30P_Homo_C8_2
	AGBL1	AGBL carboxypeptidase 1	protein-coding	threeUTR	chr15:86913200-86913200	WIBR3_SNCA_A30P_F12_1
	SLC30A4	solute carrier family 30 member 4	protein-coding	threeUTR	chr15:45481188-45481188	WIBR3_SNCA_A30P_Homo_C8_2
	EPN3	epsin 3	protein-coding	threeUTR	chr17:50543417-50543417	WIBR3_SNCA_A30P_F12_1
	ASPSCR1	ASPSCR1 tether for SLC2A4, UBX domain containing	protein-coding	threeUTR	chr17:82009186-82009186	WIBR3_EWT_S3
	GARIN5B	golgi associated RAB2 interactor family member 5B	protein-coding	threeUTR	chr19:55358511-55358535	WIBR3_EWT_S1
	ITSN1	intersectin 1	protein-coding	threeUTR	chr21:33891246-33891246	WIBR3_EWT_S1
	PTCHD1	patched domain containing 1	protein-coding	threeUTR	chrX:23403467-23403467	WIBR3_EWT_S1
	HMCN1	hemicentin 1	protein-coding	coding	chr1:186117483-186117483	WIBR3_EWT_S3 + WIBR3_SNCA_A30P_E1_3
	PUM1	pumilio RNA binding family member 1	protein-coding	coding	chr1:31059561-31059561	WIBR3_SNCA_A30P_A2_3
	SNCA	synuclein alpha	protein-coding	coding	chr4:89835580-89835580	WIBR3_SNCA_A30P_A2_3 + WIBR3_SNCA_A30P_E1_3 + WIBR3_SNCA_A30P_F12_1 + WIBR3_SNCA_A30P_Homo_C8_2	Gene edited SNCA A30P mutation
	PTPN12	protein tyrosine phosphatase non-receptor type 12	protein-coding	coding	chr7:77627094-77627095	WIBR3_EWT_S3
	FOXP2	forkhead box P2	protein-coding	coding	chr7:114658264-114658264	WIBR3_EWT_S2
	CNTNAP2	contactin associated protein 2	protein-coding	coding	chr7:147639115-147639115	WIBR3_SNCA_A30P_F12_1
	DPY19L1	dpy-19 like C-mannosyltransferase 1	protein-coding	coding	chr7:34966943-34966943	WIBR3_EWT_S3 + WIBR3_SNCA_A30P_E1_3
	LY6K	lymphocyte antigen 6 family member K	protein-coding	coding	chr8:142700628-142700628	WIBR3_SNCA_A30P_F12_1
	ABRA	actin binding Rho activating protein	protein-coding	coding	chr8:106769968-106769968	WIBR3_EWT_S3 + WIBR3_SNCA_A30P_E1_3
	EEF1D	eukaryotic translation elongation factor 1 delta	protein-coding	coding	chr8:143589288-143589288	WIBR3_EWT_S3 + WIBR3_SNCA_A30P_E1_3
	ADGRD2	adhesion G protein-coupled receptor D2	protein-coding	coding	chr9:124452122-124452122	WIBR3_EWT_S3
	SLC25A51	solute carrier family 25 member 51	protein-coding	coding	chr9:37888319-37888319	WIBR3_EWT_S1 + WIBR3_EWT_S2 + WIBR3_SNCA_A30P_A2_3 + WIBR3_SNCA_A30P_F12_1	shared coding mutation between SNCA-A30P cell lines
	THNSL1	threonine synthase like 1	protein-coding	coding	chr10:25024624-25024624	WIBR3_SNCA_A30P_Homo_C8_2
	SLC22A11	solute carrier family 22 member 11	protein-coding	coding	chr11:64567742-64567742	WIBR3_EWT_S3 + WIBR3_SNCA_A30P_E1_3
	UBQLN3	ubiquilin 3	protein-coding	coding	chr11:5507641-5507641	WIBR3_SNCA_A30P_F12_1
	KCTD2	potassium channel tetramerization domain containing 2	protein-coding	coding	chr17:75047281-75047281	WIBR3_EWT_S2
	ASPSCR1	ASPSCR1 tether for SLC2A4, UBX domain containing	protein-coding	coding	chr17:82009186-82009186	WIBR3_EWT_S3
	GARIN5B	golgi associated RAB2 interactor family member 5B	protein-coding	coding	chr19:55358511-55358535	WIBR3_EWT_S1
	FTCD	formimidoyltransferase cyclodeaminase	protein-coding	coding	chr21:46154222-46154222	WIBR3_SNCA_A30P_Homo_C8_2
	CAMTA1	calmodulin binding transcription activator 1	protein-coding	promoter	chr1:7727121-7727122	WIBR3_SNCA_A30P_A2_3
	CCDC28B	coiled-coil domain containing 28B	protein-coding	promoter	chr1:32200934-32200934	WIBR3_SNCA_A30P_E1_3
	FLVCR1	FLVCR choline and heme transporter 1	protein-coding	promoter	chr1:212863460-212863460	WIBR3_EWT_S1
	ZNF683	zinc finger protein 683	protein-coding	promoter	chr1:26375860-26375865	WIBR3_EWT_S2 + WIBR3_SNCA_A30P_A2_3
	LOC124904813	small nucleolar RNA U13	snoRNA	promoter	chr1:26643774-26643774	WIBR3_EWT_S2
	TAGLN2	transgelin 2	protein-coding	promoter	chr1:159927076-159927076	WIBR3_EWT_S3 + WIBR3_SNCA_A30P_E1_3
	TPO	thyroid peroxidase	protein-coding	promoter	chr2:1484085-1484085	WIBR3_EWT_S1
	SLC1A4	solute carrier family 1 member 4	protein-coding	promoter	chr2:64989243-64989263	WIBR3_EWT_S3
	ARHGEF4	Rho guanine nucleotide exchange factor 4	protein-coding	promoter	chr2:131039393-131039393	WIBR3_SNCA_A30P_Homo_C8_2
	MBD5	methyl-CpG binding domain protein 5	protein-coding	promoter	chr2:148502543-148502543	WIBR3_EWT_S2
	TNS1-AS1	TNS1 antisense RNA 1	ncRNA	promoter	chr2:217978816-217978816	WIBR3_SNCA_A30P_Homo_C8_2
	WNT6	Wnt family member 6	protein-coding	promoter	chr2:218858121-218858121	WIBR3_EWT_S3 + WIBR3_SNCA_A30P_E1_3
	FEZ2	fasciculation and elongation protein zeta 2	protein-coding	promoter	chr2:36560418-36560418	WIBR3_SNCA_A30P_F12_1
	EIF2AK2	eukaryotic translation initiation factor 2 alpha kinase 2	protein-coding	promoter	chr2:37148825-37148825	WIBR3_EWT_S3 + WIBR3_SNCA_A30P_E1_3
	TRIM43B	tripartite motif containing 43B	protein-coding	promoter	chr2:95486207-95486207	WIBR3_EWT_S3 + WIBR3_SNCA_A30P_E1_3
	FAR2P1	fatty acyl-CoA reductase 2 pseudogene 1	pseudo	promoter	chr2:130031773-130031774	WIBR3_EWT_S3
	ACVR1	activin A receptor type 1	protein-coding	promoter	chr2:157762535-157762535	WIBR3_EWT_S1
	SP3	Sp3 transcription factor	protein-coding	promoter	chr2:173967236-173967236	WIBR3_SNCA_A30P_Homo_C8_2
	C2CD6	C2 calcium dependent domain containing 6	protein-coding	promoter	chr2:201619598-201619598	WIBR3_EWT_S2
	C2orf80	chromosome 2 open reading frame 80	protein-coding	promoter	chr2:208188448-208188448	WIBR3_SNCA_A30P_Homo_C8_2
	TNS1	tensin 1	protein-coding	promoter	chr2:217978816-217978816	WIBR3_SNCA_A30P_Homo_C8_2
	MCM2	minichromosome maintenance complex component 2	protein-coding	promoter	chr3:127603771-127603771	WIBR3_EWT_S3 + WIBR3_SNCA_A30P_E1_3
	FNDC3B	fibronectin type III domain containing 3B	protein-coding	promoter	chr3:172045788-172045788	WIBR3_SNCA_A30P_E1_3
	OSBPL10	oxysterol binding protein like 10	protein-coding	promoter	chr3:31961907-31961907	WIBR3_EWT_S1
	LOC102724019	uncharacterized LOC102724019	ncRNA	promoter	chr3:135147862-135147862	WIBR3_EWT_S1
	SNCA-AS1	SNCA antisense RNA 1	ncRNA	promoter	chr4:89835580-89835580	WIBR3_SNCA_A30P_A2_3 + WIBR3_SNCA_A30P_E1_3 + WIBR3_SNCA_A30P_F12_1 + WIBR3_SNCA_A30P_Homo_C8_2
	APBB2	amyloid beta precursor protein binding family B member 2	protein-coding	promoter	chr4:40935761-40935761	WIBR3_EWT_S3 + WIBR3_SNCA_A30P_E1_3
	SNCA	synuclein alpha	protein-coding	promoter	chr4:89835580-89835580	WIBR3_SNCA_A30P_A2_3 + WIBR3_SNCA_A30P_E1_3 + WIBR3_SNCA_A30P_F12_1 + WIBR3_SNCA_A30P_Homo_C8_2
	PGRMC2	progesterone receptor membrane component 2	protein-coding	promoter	chr4:128274515-128274515	WIBR3_SNCA_A30P_A2_3
	TRIO	trio Rho guanine nucleotide exchange factor	protein-coding	promoter	chr5:14439159-14439159	WIBR3_EWT_S3 + WIBR3_SNCA_A30P_E1_3
	MIER3	MIER family member 3	protein-coding	promoter	chr5:56972770-56972770	WIBR3_EWT_S1
	TMEM63B	transmembrane protein 63B	protein-coding	promoter	chr6:44138823-44138823	WIBR3_SNCA_A30P_Homo_C8_2
	LOC102723690	uncharacterized LOC102723690	ncRNA	promoter	chr6:139269657-139269657	WIBR3_EWT_S1
	LOC107986651	uncharacterized LOC107986651	ncRNA	promoter	chr6:139269657-139269657	WIBR3_EWT_S1
	GET4	guided entry of tail-anchored proteins factor 4	protein-coding	promoter	chr7:876509-876517	WIBR3_SNCA_A30P_F12_1
	PTPN12	protein tyrosine phosphatase non-receptor type 12	protein-coding	promoter	chr7:77627094-77627095	WIBR3_EWT_S3
	CDK6-AS1	CDK6 antisense RNA 1	ncRNA	promoter	chr7:92835859-92835859	WIBR3_SNCA_A30P_A2_3
	ST7	suppression of tumorigenicity 7	protein-coding	promoter	chr7:117014811-117014811	WIBR3_EWT_S1
	LOC102724527	uncharacterized LOC102724527	ncRNA	promoter	chr7:122144446-122144446	WIBR3_SNCA_A30P_A2_3
	CNTNAP2	contactin associated protein 2	protein-coding	promoter	chr7:147639115-147639115	WIBR3_SNCA_A30P_F12_1
	NACAD	NAC alpha domain containing	protein-coding	promoter	chr7:45090833-45090833	WIBR3_EWT_S1
	ABCB1	ATP binding cassette subfamily B member 1	protein-coding	promoter	chr7:87714890-87714890	WIBR3_EWT_S1 + WIBR3_EWT_S2 + WIBR3_SNCA_A30P_A2_3 + WIBR3_SNCA_A30P_F12_1
	CDK6	cyclin dependent kinase 6	protein-coding	promoter	chr7:92835859-92835859	WIBR3_SNCA_A30P_A2_3
	AASS	aminoadipate-semialdehyde synthase	protein-coding	promoter	chr7:122144446-122144446	WIBR3_SNCA_A30P_A2_3
	TRHR	thyrotropin releasing hormone receptor	protein-coding	promoter	chr8:109086107-109086107	WIBR3_EWT_S3 + WIBR3_SNCA_A30P_E1_3
	LY6K	lymphocyte antigen 6 family member K	protein-coding	promoter	chr8:142700628-142700628	WIBR3_SNCA_A30P_F12_1
	LINC01301	long intergenic non-protein coding RNA 1301	ncRNA	promoter	chr8:60414938-60414938	WIBR3_EWT_S1
	EEF1D	eukaryotic translation elongation factor 1 delta	protein-coding	promoter	chr8:143589288-143589288	WIBR3_EWT_S3 + WIBR3_SNCA_A30P_E1_3
	ADGRD2	adhesion G protein-coupled receptor D2	protein-coding	promoter	chr9:124452122-124452122	WIBR3_EWT_S3
	ZNF782	zinc finger protein 782	protein-coding	promoter	chr9:96855410-96855410	WIBR3_EWT_S3 + WIBR3_SNCA_A30P_E1_3
	PANK1-AS1	PANK1 antisense RNA 1	ncRNA	promoter	chr10:89645164-89645164	WIBR3_SNCA_A30P_Homo_C8_2
	CC2D2B	coiled-coil and C2 domain containing 2B	protein-coding	promoter	chr10:95949657-95949658	WIBR3_SNCA_A30P_A2_3
	PNLIPRP2	pancreatic lipase related protein 2 (gene/pseudogene)	protein-coding	promoter	chr10:116619563-116619563	WIBR3_SNCA_A30P_E1_3
	SFTPA2	surfactant protein A2	protein-coding	promoter	chr10:79560822-79560822	WIBR3_EWT_S3
	PANK1	pantothenate kinase 1	protein-coding	promoter	chr10:89645164-89645164	WIBR3_SNCA_A30P_Homo_C8_2
	FIBIN	fin bud initiation factor homolog	protein-coding	promoter	chr11:26993279-26993280	WIBR3_EWT_S2
	SLC22A11	solute carrier family 22 member 11	protein-coding	promoter	chr11:64567742-64567742	WIBR3_EWT_S3 + WIBR3_SNCA_A30P_E1_3
	HBE1	hemoglobin subunit epsilon 1	protein-coding	promoter	chr11:5507641-5507641	WIBR3_SNCA_A30P_F12_1
	OR51B5	olfactory receptor family 51 subfamily B member 5	protein-coding	promoter	chr11:5507641-5507641	WIBR3_SNCA_A30P_F12_1
	CSRP3	cysteine and glycine rich protein 3	protein-coding	promoter	chr11:19211060-19211060	WIBR3_SNCA_A30P_Homo_C8_2
	CYB561A3	cytochrome b561 family member A3	protein-coding	promoter	chr11:61354860-61354860	WIBR3_EWT_S3
	DGAT2-DT	DGAT2 divergent transcript	ncRNA	promoter	chr11:75770612-75770612	WIBR3_EWT_S1 + WIBR3_EWT_S2 + WIBR3_SNCA_A30P_A2_3 + WIBR3_SNCA_A30P_F12_1
	TSPAN9	tetraspanin 9	protein-coding	promoter	chr12:3076646-3076646	WIBR3_SNCA_A30P_F12_1
	LINC02395	long intergenic non-protein coding RNA 2395	ncRNA	promoter	chr12:49914866-49914867	WIBR3_SNCA_A30P_Homo_C8_2
	A2M	alpha-2-macroglobulin	protein-coding	promoter	chr12:9081279-9081279	WIBR3_EWT_S2
	GPRC5D	G protein-coupled receptor class C group 5 member D	protein-coding	promoter	chr12:12952190-12952190	WIBR3_EWT_S2
	KIF21A	kinesin family member 21A	protein-coding	promoter	chr12:39443133-39443133	WIBR3_EWT_S2
	NTN4	netrin 4	protein-coding	promoter	chr12:95741626-95741626	WIBR3_EWT_S3
	ITM2B	integral membrane protein 2B	protein-coding	promoter	chr13:48253966-48253966	WIBR3_SNCA_A30P_A2_3
	ABCC4	ATP binding cassette subfamily C member 4 (PEL blood group)	protein-coding	promoter	chr13:95076625-95076625	WIBR3_EWT_S1
	ACOT2	acyl-CoA thioesterase 2	protein-coding	promoter	chr14:73568690-73568690	WIBR3_SNCA_A30P_A2_3
	SLIRP	SRA stem-loop interacting RNA binding protein	protein-coding	promoter	chr14:77706096-77706098	WIBR3_SNCA_A30P_F12_1
	NUBPL-DT	NUBPL divergent transcript	ncRNA	promoter	chr14:31562592-31562592	WIBR3_EWT_S3 + WIBR3_SNCA_A30P_Homo_C8_2
	NUBPL-DT	NUBPL divergent transcript	ncRNA	promoter	chr14:31562604-31562606	WIBR3_EWT_S3 + WIBR3_SNCA_A30P_Homo_C8_2
	ALKBH1	alkB homolog 1, histone H2A dioxygenase	protein-coding	promoter	chr14:77706096-77706098	WIBR3_SNCA_A30P_F12_1
	IPW	imprinted in Prader-Willi syndrome	ncRNA	promoter	chr15:25069847-25069851	WIBR3_EWT_S1
	SNORD116-8	small nucleolar RNA, C/D box 116-8	snoRNA	promoter	chr15:25069847-25069851	WIBR3_EWT_S1
	INO80	INO80 complex ATPase subunit	protein-coding	promoter	chr15:41059208-41059208	WIBR3_SNCA_A30P_A2_3
	INO80	INO80 complex ATPase subunit	protein-coding	promoter	chr15:41059212-41059212	WIBR3_SNCA_A30P_A2_3
	INO80	INO80 complex ATPase subunit	protein-coding	promoter	chr15:41059213-41059213	WIBR3_SNCA_A30P_A2_3
	NDRG4	NDRG family member 4	protein-coding	promoter	chr16:58461729-58461729	WIBR3_EWT_S3 + WIBR3_SNCA_A30P_E1_3
	ZFP1	ZFP1 zinc finger protein	protein-coding	promoter	chr16:75146964-75146964	WIBR3_SNCA_A30P_Homo_C8_2
	CDH8	cadherin 8	protein-coding	promoter	chr16:62038180-62038181	WIBR3_EWT_S1
	MAPK7	mitogen-activated protein kinase 7	protein-coding	promoter	chr17:19379147-19379147	WIBR3_EWT_S2
	CASC3	CASC3 exon junction complex subunit	protein-coding	promoter	chr17:40163076-40163077	WIBR3_SNCA_A30P_F12_1
	ODAD4	outer dynein arm docking complex subunit 4	protein-coding	promoter	chr17:41933986-41933986	WIBR3_EWT_S3 + WIBR3_SNCA_A30P_E1_3
	KCTD2	potassium channel tetramerization domain containing 2	protein-coding	promoter	chr17:75047281-75047281	WIBR3_EWT_S2
	ASPSCR1	ASPSCR1 tether for SLC2A4, UBX domain containing	protein-coding	promoter	chr17:82009186-82009186	WIBR3_EWT_S3
	FLCN	folliculin	protein-coding	promoter	chr17:17219869-17219869	WIBR3_EWT_S1
	B9D1	B9 domain containing 1	protein-coding	promoter	chr17:19379147-19379147	WIBR3_EWT_S2
	ATP5PD	ATP synthase peripheral stalk subunit d	protein-coding	promoter	chr17:75047281-75047281	WIBR3_EWT_S2
	TGIF1	TGFB induced factor homeobox 1	protein-coding	promoter	chr18:3453790-3453790	WIBR3_EWT_S3 + WIBR3_SNCA_A30P_E1_3
	ADGRE1	adhesion G protein-coupled receptor E1	protein-coding	promoter	chr19:6889687-6889688	WIBR3_EWT_S1 + WIBR3_SNCA_A30P_A2_3 + WIBR3_SNCA_A30P_F12_1
	C3	complement C3	protein-coding	promoter	chr19:6681231-6681232	WIBR3_EWT_S1
	OR7G1	olfactory receptor family 7 subfamily G member 1	protein-coding	promoter	chr19:9117035-9117035	WIBR3_SNCA_A30P_Homo_C8_2
	OLFM2	olfactomedin 2	protein-coding	promoter	chr19:9937497-9937497	WIBR3_SNCA_A30P_Homo_C8_2
	ADGRE2	adhesion G protein-coupled receptor E2	protein-coding	promoter	chr19:14773407-14773408	WIBR3_SNCA_A30P_A2_3
	TEX14BP	testis expressed 14B, pseudogene	pseudo	promoter	chr19:35794250-35794250	WIBR3_SNCA_A30P_A2_3
	LTN1	listerin E3 ubiquitin protein ligase 1	protein-coding	promoter	chr21:28959943-28959943	WIBR3_SNCA_A30P_Homo_C8_2
	LL22NC03-63E9.3	uncharacterized LOC648691	ncRNA	promoter	chr22:22559488-22559488	WIBR3_SNCA_A30P_F12_1
	PRAME	PRAME nuclear receptor transcriptional regulator	protein-coding	promoter	chr22:22559488-22559488	WIBR3_SNCA_A30P_F12_1
	PLA2G6	phospholipase A2 group VI	protein-coding	promoter	chr22:38183358-38183358	WIBR3_EWT_S1
	VMA21	vacuolar ATPase assembly factor VMA21	protein-coding	promoter	chrX:151395005-151395005	WIBR3_SNCA_A30P_F12_1
	TKTL1	transketolase like 1	protein-coding	promoter	chrX:154320292-154320292	WIBR3_EWT_S1 + WIBR3_EWT_S2 + WIBR3_EWT_S3 + WIBR3_SNCA_A30P_A2_3 + WIBR3_SNCA_A30P_E1_3 + WIBR3_SNCA_A30P_F12_1
	MAGEB17-AS1	MAGEB17 antisense RNA 1	ncRNA	promoter	chrX:16158034-16158034	WIBR3_EWT_S2
	RPS6KA3	ribosomal protein S6 kinase A3	protein-coding	promoter	chrX:20234886-20234886	WIBR3_EWT_S1
	SPIN4	spindlin family member 4	protein-coding	promoter	chrX:63351640-63351641	WIBR3_SNCA_A30P_Homo_C8_2
	ARHGEF9	Cdc42 guanine nucleotide exchange factor 9	protein-coding	promoter	chrX:63644167-63644168	WIBR3_SNCA_A30P_F12_1
	G6PD	glucose-6-phosphate dehydrogenase	protein-coding	promoter	chrX:154548994-154548995	WIBR3_EWT_S1 + WIBR3_EWT_S2 + WIBR3_SNCA_A30P_A2_3 + WIBR3_SNCA_A30P_F12_1
	LOC105371689	uncharacterized LOC105371689	ncRNA	intron	chr1:204002499-204002500	WIBR3_SNCA_A53T_4
	GNB1	G protein subunit beta 1	protein-coding	intron	chr1:1827354-1827354	WIBR3_SNCA_A53T_4
	RERE	arginine-glutamic acid dipeptide repeats	protein-coding	intron	chr1:8667672-8667672	WIBR3_SNCA_A53T_4
	TCEA3	transcription elongation factor A3	protein-coding	intron	chr1:23406124-23406124	WIBR3_SNCA_A53T_2
	CLSPN	claspin	protein-coding	intron	chr1:35750153-35750153	WIBR3_SNCA_A53T_2
	PPT1	palmitoyl-protein thioesterase 1	protein-coding	intron	chr1:40081539-40081543	WIBR3_SNCA_A53T_1
	AGBL4	AGBL carboxypeptidase 4	protein-coding	intron	chr1:48688117-48688117	WIBR3_SNCA_A53T_4
	GLMN	glomulin, FKBP associated protein	protein-coding	intron	chr1:92280606-92280606	WIBR3_SNCA_A53T_2
	TDRKH	tudor and KH domain containing	protein-coding	intron	chr1:151785711-151785711	WIBR3_SNCA_A53T_1
	TNFSF4	TNF superfamily member 4	protein-coding	intron	chr1:173255719-173255719	WIBR3_SNCA_A53T_1
	COLGALT2	collagen beta(1-O)galactosyltransferase 2	protein-coding	intron	chr1:183931860-183931861	WIBR3_SNCA_A53T_4
	LOC105371665	uncharacterized LOC105371665	ncRNA	intron	chr1:192835471-192835472	WIBR3_SNCA_A53T_4
	LOC105371664	uncharacterized LOC105371664	ncRNA	intron	chr1:192835471-192835472	WIBR3_SNCA_A53T_4
	KLHL12	kelch like family member 12	protein-coding	intron	chr1:202911418-202911418	WIBR3_SNCA_A53T_1
	LAMB3	laminin subunit beta 3	protein-coding	intron	chr1:209648148-209648148	WIBR3_SNCA_A53T_1
	ITPKB	inositol-trisphosphate 3-kinase B	protein-coding	intron	chr1:226665814-226665814	WIBR3_SNCA_A53T_1
	ITPKB-IT1	ITPKB intronic transcript 1	ncRNA	intron	chr1:226665814-226665814	WIBR3_SNCA_A53T_1
	LINC01317	long intergenic non-protein coding RNA 1317	ncRNA	intron	chr2:33808166-33808166	WIBR3_SNCA_A53T_2
	VRK2	VRK serine/threonine kinase 2	protein-coding	intron	chr2:58074230-58074230	WIBR3_SNCA_A53T_4
	REL	REL proto-oncogene, NF-kB subunit	protein-coding	intron	chr2:60892754-60892754	WIBR3_SNCA_A53T_1
	DYSF	dysferlin	protein-coding	intron	chr2:71548820-71548820	WIBR3_SNCA_A53T_2
	EVA1A-AS	EVA1A antisense RNA	ncRNA	intron	chr2:75538004-75538004	WIBR3_SNCA_A53T_2
	AQP7B	aquaporin 7B	protein-coding	intron	chr2:94597612-94597613	WIBR3_SNCA_A53T_2
	HNMT	histamine N-methyltransferase	protein-coding	intron	chr2:137977072-137977072	WIBR3_SNCA_A53T_2
	CSRNP3	cysteine and serine rich nuclear protein 3	protein-coding	intron	chr2:165642103-165642103	WIBR3_SNCA_A53T_1
	CSRNP3	cysteine and serine rich nuclear protein 3	protein-coding	intron	chr2:165661781-165661781	WIBR3_SNCA_A53T_1
	LINC01117	long intergenic non-protein coding RNA 1117	ncRNA	intron	chr2:176781052-176781052	WIBR3_SNCA_A53T_2
	OSBPL6	oxysterol binding protein like 6	protein-coding	intron	chr2:178318672-178318672	WIBR3_SNCA_A53T_4
	UBE2E3	ubiquitin conjugating enzyme E2 E3	protein-coding	intron	chr2:181018597-181018597	WIBR3_SNCA_A53T_1
	HSPE1-MOB4	HSPE1-MOB4 readthrough	protein-coding	intron	chr2:197505417-197505417	WIBR3_SNCA_A53T_4
	PARD3B	par-3 family cell polarity regulator beta	protein-coding	intron	chr2:205280613-205280613	WIBR3_SNCA_A53T_4
	PUM2	pumilio RNA binding family member 2	protein-coding	intron	chr2:20296233-20296233	WIBR3_SNCA_A53T_4
	FSHR	follicle stimulating hormone receptor	protein-coding	intron	chr2:49133946-49133946	WIBR3_SNCA_A53T_1
	LOC105374754	uncharacterized LOC105374754	ncRNA	intron	chr2:59310858-59310858	WIBR3_SNCA_A53T_4
	CYP26B1	cytochrome P450 family 26 subfamily B member 1	protein-coding	intron	chr2:72146278-72146278	WIBR3_SNCA_A53T_2
	EVA1A	eva-1 homolog A, regulator of programmed cell death	protein-coding	intron	chr2:75538004-75538004	WIBR3_SNCA_A53T_2
	LRP1B	LDL receptor related protein 1B	protein-coding	intron	chr2:141467839-141467839	WIBR3_SNCA_A53T_1
	LRP1B	LDL receptor related protein 1B	protein-coding	intron	chr2:142037564-142037564	WIBR3_SNCA_A53T_1
	LRP1B	LDL receptor related protein 1B	protein-coding	intron	chr2:142037565-142037565	WIBR3_SNCA_A53T_1
	LOC101929963	uncharacterized LOC101929963	ncRNA	intron	chr2:176781052-176781052	WIBR3_SNCA_A53T_2
	HSPD1	heat shock protein family D (Hsp60) member 1	protein-coding	intron	chr2:197505417-197505417	WIBR3_SNCA_A53T_4
	LOC102723596	uncharacterized LOC102723596	ncRNA	intron	chr3:6022255-6022255	WIBR3_SNCA_A53T_1
	LINC02008	long intergenic non-protein coding RNA 2008	ncRNA	intron	chr3:82333708-82333708	WIBR3_SNCA_A53T_1
	LINC00879	long intergenic non-protein coding RNA 879	ncRNA	intron	chr3:94985122-94985122	WIBR3_SNCA_A53T_1
	RDUR	RIG-I dependent antiviral response regulator RNA	ncRNA	intron	chr3:101975549-101975549	WIBR3_SNCA_A53T_4
	KALRN	kalirin RhoGEF kinase	protein-coding	intron	chr3:124718519-124718519	WIBR3_SNCA_A53T_1
	NPHP3-AS1	NPHP3 antisense RNA 1	ncRNA	intron	chr3:132734969-132734969	WIBR3_SNCA_A53T_2
	LOC440982	uncharacterized LOC440982	ncRNA	intron	chr3:147473438-147473438	WIBR3_SNCA_A53T_2
	IQCJ-SCHIP1	IQCJ-SCHIP1 readthrough	protein-coding	intron	chr3:159295408-159295408	WIBR3_SNCA_A53T_4
	SCHIP1	schwannomin interacting protein 1	protein-coding	intron	chr3:159295408-159295408	WIBR3_SNCA_A53T_4
	CDHR18P	cadherin related family member 18, pseudogene	pseudo	intron	chr3:63742831-63742831	WIBR3_SNCA_A53T_2
	FOXP1	forkhead box P1	protein-coding	intron	chr3:71689854-71689855	WIBR3_SNCA_A53T_2
	EIF4E3	eukaryotic translation initiation factor 4E family member 3	protein-coding	intron	chr3:71689854-71689855	WIBR3_SNCA_A53T_2
	ROBO1	roundabout guidance receptor 1	protein-coding	intron	chr3:79289835-79289835	WIBR3_SNCA_A53T_4
	B4GALT4	beta-1,4-galactosyltransferase 4	protein-coding	intron	chr3:119222710-119222710	WIBR3_SNCA_A53T_4
	PLCH1	phospholipase C eta 1	protein-coding	intron	chr3:155657055-155657056	WIBR3_SNCA_A53T_1
	LOC105374557	uncharacterized LOC105374557	ncRNA	intron	chr4:28486147-28486147	WIBR3_SNCA_A53T_1
	GRID2	glutamate ionotropic receptor delta type subunit 2	protein-coding	intron	chr4:92928513-92928513	WIBR3_SNCA_A53T_2
	LINC02267	long intergenic non-protein coding RNA 2267	ncRNA	intron	chr4:96743323-96743323	WIBR3_SNCA_A53T_1
	USP53	ubiquitin specific peptidase 53	protein-coding	intron	chr4:119268505-119268505	WIBR3_SNCA_A53T_1
	LOC107986195	uncharacterized LOC107986195	ncRNA	intron	chr4:148674765-148674765	WIBR3_SNCA_A53T_1
	LOC112268472	uncharacterized LOC112268472	ncRNA	intron	chr4:183034069-183034070	WIBR3_SNCA_A53T_2
	LINC02438	long intergenic non-protein coding RNA 2438	ncRNA	intron	chr4:19370763-19370763	WIBR3_SNCA_A53T_2
	CORIN	corin, serine peptidase	protein-coding	intron	chr4:47816053-47816053	WIBR3_SNCA_A53T_2
	EPHA5	EPH receptor A5	protein-coding	intron	chr4:65492976-65492981	WIBR3_SNCA_A53T_4
	BTC	betacellulin	protein-coding	intron	chr4:74748275-74748275	WIBR3_SNCA_A53T_4
	RASGEF1B	RasGEF domain family member 1B	protein-coding	intron	chr4:81488637-81488639	WIBR3_SNCA_A53T_1
	SNCA	synuclein alpha	protein-coding	intron	chr4:89828149-89828149	WIBR3_SNCA_A53T_1 + WIBR3_SNCA_A53T_2 + WIBR3_SNCA_A53T_4
	LOC105377378	uncharacterized LOC105377378	ncRNA	intron	chr4:114293204-114293204	WIBR3_SNCA_A53T_4
	PABPC4L	poly(A) binding protein cytoplasmic 4 like	protein-coding	intron	chr4:134268433-134268433	WIBR3_SNCA_A53T_4
	MAML3	mastermind like transcriptional coactivator 3	protein-coding	intron	chr4:140078016-140078020	WIBR3_SNCA_A53T_1
	INPP4B	inositol polyphosphate-4-phosphatase type II B	protein-coding	intron	chr4:142165842-142165842	WIBR3_SNCA_A53T_4
	LOC105377509	uncharacterized LOC105377509	ncRNA	intron	chr4:158036061-158036061	WIBR3_SNCA_A53T_1
	SH3RF1	SH3 domain containing ring finger 1	protein-coding	intron	chr4:169209288-169209288	WIBR3_SNCA_A53T_4
	LINC02899	long intergenic non-protein coding RNA 2899	ncRNA	intron	chr5:24046656-24046656	WIBR3_SNCA_A53T_2
	LOC105378969	uncharacterized LOC105378969	ncRNA	intron	chr5:54668215-54668215	WIBR3_SNCA_A53T_2
	ARHGEF28	Rho guanine nucleotide exchange factor 28	protein-coding	intron	chr5:73629334-73629334	WIBR3_SNCA_A53T_1
	FER	FER tyrosine kinase	protein-coding	intron	chr5:109154489-109154489	WIBR3_SNCA_A53T_1
	UBE2D2	ubiquitin conjugating enzyme E2 D2	protein-coding	intron	chr5:139586190-139586191	WIBR3_SNCA_A53T_4
	ARHGAP26	Rho GTPase activating protein 26	protein-coding	intron	chr5:143164045-143164045	WIBR3_SNCA_A53T_1
	LOC105374701	uncharacterized LOC105374701	ncRNA	intron	chr5:28734971-28734971	WIBR3_SNCA_A53T_1
	LOC105374715	uncharacterized LOC105374715	ncRNA	intron	chr5:33198180-33198181	WIBR3_SNCA_A53T_1
	LOC124900637	uncharacterized LOC124900637	ncRNA	intron	chr5:33198180-33198181	WIBR3_SNCA_A53T_1
	MOCS2	molybdenum cofactor synthesis 2	protein-coding	intron	chr5:53104220-53104220	WIBR3_SNCA_A53T_1
	LOC124901056	uncharacterized LOC124901056	ncRNA	intron	chr5:125979881-125979881	WIBR3_SNCA_A53T_4
	SIL1	SIL1 nucleotide exchange factor	protein-coding	intron	chr5:139048813-139048813	WIBR3_SNCA_A53T_2
	PFDN1	prefoldin subunit 1	protein-coding	intron	chr5:140288223-140288223	WIBR3_SNCA_A53T_2
	RNF145	ring finger protein 145	protein-coding	intron	chr5:159195623-159195623	WIBR3_SNCA_A53T_2
	CDYL	chromodomain Y like	protein-coding	intron	chr6:4755227-4755227	WIBR3_SNCA_A53T_4
	PHACTR1	phosphatase and actin regulator 1	protein-coding	intron	chr6:12970983-12970983	WIBR3_SNCA_A53T_1
	KCNQ5	potassium voltage-gated channel subfamily Q member 5	protein-coding	intron	chr6:73008637-73008637	WIBR3_SNCA_A53T_2
	LOC101927314	uncharacterized LOC101927314	ncRNA	intron	chr6:98140797-98140797	WIBR3_SNCA_A53T_1
	MFSD4B	major facilitator superfamily domain containing 4B	protein-coding	intron	chr6:111262170-111262170	WIBR3_SNCA_A53T_1
	RNF146	ring finger protein 146	protein-coding	intron	chr6:127271241-127271241	WIBR3_SNCA_A53T_4
	TULP4	TUB like protein 4	protein-coding	intron	chr6:158495048-158495048	WIBR3_SNCA_A53T_4
	LOC105374945	uncharacterized LOC105374945	ncRNA	intron	chr6:14991999-14991999	WIBR3_SNCA_A53T_4
	POLR1HASP	POLR1H antisense, pseudogene	pseudo	intron	chr6:30047046-30047046	WIBR3_SNCA_A53T_2
	LINC01611	long intergenic non-protein coding RNA 1611	ncRNA	intron	chr6:84484821-84484821	WIBR3_SNCA_A53T_1
	LOC105377923	uncharacterized LOC105377923	ncRNA	intron	chr6:105816249-105816249	WIBR3_SNCA_A53T_4
	CDK19	cyclin dependent kinase 19	protein-coding	intron	chr6:110735238-110735238	WIBR3_SNCA_A53T_4
	LOC105377989	uncharacterized LOC105377989	ncRNA	intron	chr6:126906694-126906694	WIBR3_SNCA_A53T_2
	LOC105377993	uncharacterized LOC105377993	ncRNA	intron	chr6:126906694-126906694	WIBR3_SNCA_A53T_2
	TARID	TCF21 antisense RNA inducing promoter demethylation	ncRNA	intron	chr6:133787983-133787983	WIBR3_SNCA_A53T_1
	PDE10A	phosphodiesterase 10A	protein-coding	intron	chr6:165773136-165773136	WIBR3_SNCA_A53T_4
	NUP42	nucleoporin 42	protein-coding	intron	chr7:23182511-23182511	WIBR3_SNCA_A53T_2
	INMT-MINDY4	INMT-MINDY4 readthrough (NMD candidate)	ncRNA	intron	chr7:30849053-30849053	WIBR3_SNCA_A53T_4
	MINDY4	MINDY lysine 48 deubiquitinase 4	protein-coding	intron	chr7:30849053-30849053	WIBR3_SNCA_A53T_4
	SUGCT	succinyl-CoA:glutarate-CoA transferase	protein-coding	intron	chr7:40279001-40279002	WIBR3_SNCA_A53T_1
	SUGCT	succinyl-CoA:glutarate-CoA transferase	protein-coding	intron	chr7:40486724-40486724	WIBR3_SNCA_A53T_4
	LOC105375278	uncharacterized LOC105375278	ncRNA	intron	chr7:51545032-51545036	WIBR3_SNCA_A53T_1
	ZNF679	zinc finger protein 679	protein-coding	intron	chr7:64239865-64239865	WIBR3_SNCA_A53T_2
	FKBP6	FKBP prolyl isomerase family member 6 (inactive)	protein-coding	intron	chr7:73349277-73349277	WIBR3_SNCA_A53T_4
	PSMC2	proteasome 26S subunit, ATPase 2	protein-coding	intron	chr7:103338948-103338948	WIBR3_SNCA_A53T_1
	LRRN3	leucine rich repeat neuronal 3	protein-coding	intron	chr7:111113411-111113411	WIBR3_SNCA_A53T_4
	ASB15	ankyrin repeat and SOCS box containing 15	protein-coding	intron	chr7:123608970-123608971	WIBR3_SNCA_A53T_4
	LOC102724577	uncharacterized LOC102724577	ncRNA	intron	chr7:124156395-124156395	WIBR3_SNCA_A53T_1
	LOC107986841	uncharacterized LOC107986841	ncRNA	intron	chr7:124156395-124156395	WIBR3_SNCA_A53T_1
	LINC01000	long intergenic non-protein coding RNA 1000	ncRNA	intron	chr7:128630417-128630417	WIBR3_SNCA_A53T_4
	EXOC4	exocyst complex component 4	protein-coding	intron	chr7:133852225-133852225	WIBR3_SNCA_A53T_4
	EXOC4	exocyst complex component 4	protein-coding	intron	chr7:133942269-133942269	WIBR3_SNCA_A53T_1
	TNRC18	trinucleotide repeat containing 18	protein-coding	intron	chr7:5334822-5334822	WIBR3_SNCA_A53T_2
	THSD7A	thrombospondin type 1 domain containing 7A	protein-coding	intron	chr7:11680077-11680077	WIBR3_SNCA_A53T_2
	AGMO	alkylglycerol monooxygenase	protein-coding	intron	chr7:15305240-15305241	WIBR3_SNCA_A53T_4
	AGMO	alkylglycerol monooxygenase	protein-coding	intron	chr7:15492747-15492747	WIBR3_SNCA_A53T_2
	LOC124901661	uncharacterized LOC124901661	ncRNA	intron	chr7:65243734-65243734	WIBR3_SNCA_A53T_1
	BAIAP2L1	BAR/IMD domain containing adaptor protein 2 like 1	protein-coding	intron	chr7:98352096-98352096	WIBR3_SNCA_A53T_4
	DNAJC2	DnaJ heat shock protein family (Hsp40) member C2	protein-coding	intron	chr7:103338948-103338948	WIBR3_SNCA_A53T_1
	NRCAM	neuronal cell adhesion molecule	protein-coding	intron	chr7:108396035-108396035	WIBR3_SNCA_A53T_1
	IMMP2L	inner mitochondrial membrane peptidase subunit 2	protein-coding	intron	chr7:111113411-111113411	WIBR3_SNCA_A53T_4
	NDUFA5	NADH:ubiquinone oxidoreductase subunit A5	protein-coding	intron	chr7:123608970-123608971	WIBR3_SNCA_A53T_4
	TMEM209	transmembrane protein 209	protein-coding	intron	chr7:130205523-130205523	WIBR3_SNCA_A53T_2
	PTPRN2	protein tyrosine phosphatase receptor type N2	protein-coding	intron	chr7:157728030-157728030	WIBR3_SNCA_A53T_2
	LOC105375694	uncharacterized LOC105375694	ncRNA	intron	chr8:104626340-104626340	WIBR3_SNCA_A53T_4
	SLC30A8	solute carrier family 30 member 8	protein-coding	intron	chr8:117067355-117067355	WIBR3_SNCA_A53T_4
	SLC30A8	solute carrier family 30 member 8	protein-coding	intron	chr8:117095128-117095128	WIBR3_SNCA_A53T_1
	LOC105375724	uncharacterized LOC105375724	ncRNA	intron	chr8:118372422-118372422	WIBR3_SNCA_A53T_4
	PCAT1	prostate cancer associated transcript 1	ncRNA	intron	chr8:127325034-127325040	WIBR3_SNCA_A53T_1
	CASC21	cancer susceptibility 21	ncRNA	intron	chr8:127325034-127325040	WIBR3_SNCA_A53T_1
	POU5F1B	POU class 5 homeobox 1B	protein-coding	intron	chr8:127325034-127325040	WIBR3_SNCA_A53T_1
	CSMD1	CUB and Sushi multiple domains 1	protein-coding	intron	chr8:3136847-3136847	WIBR3_SNCA_A53T_1
	ADAM7-AS1	ADAM7, ADAMDEC1 and ADAM28 antisense RNA 1	ncRNA	intron	chr8:24857111-24857111	WIBR3_SNCA_A53T_4
	MYBL1	MYB proto-oncogene like 1	protein-coding	intron	chr8:66590791-66590793	WIBR3_SNCA_A53T_4
	ABRA	actin binding Rho activating protein	protein-coding	intron	chr8:106766223-106766223	WIBR3_SNCA_A53T_2
	LINC01609	long intergenic non-protein coding RNA 1609	ncRNA	intron	chr8:111128430-111128430	WIBR3_SNCA_A53T_2
	TRPS1	transcriptional repressor GATA binding 1	protein-coding	intron	chr8:115473793-115473793	WIBR3_SNCA_A53T_2
	SAMD12	sterile alpha motif domain containing 12	protein-coding	intron	chr8:118372422-118372422	WIBR3_SNCA_A53T_4
	CASC8	cancer susceptibility 8	ncRNA	intron	chr8:127325034-127325040	WIBR3_SNCA_A53T_1
	LOC105375983	uncharacterized LOC105375983	ncRNA	intron	chr9:17091550-17091550	WIBR3_SNCA_A53T_4
	SH3GL2	SH3 domain containing GRB2 like 2, endophilin A1	protein-coding	intron	chr9:17744369-17744370	WIBR3_SNCA_A53T_4
	LOC105376244	uncharacterized LOC105376244	ncRNA	intron	chr9:118294479-118294479	WIBR3_SNCA_A53T_4
	ZNG1A	Zn regulated GTPase metalloprotein activator 1A	protein-coding	intron	chr9:140132-140132	WIBR3_SNCA_A53T_2
	MPDZ	multiple PDZ domain crumbs cell polarity complex component	protein-coding	intron	chr9:13229577-13229577	WIBR3_SNCA_A53T_4
	TTLL11	tubulin tyrosine ligase like 11	protein-coding	intron	chr9:121828961-121828961	WIBR3_SNCA_A53T_4
	DENND1A	DENN domain containing 1A	protein-coding	intron	chr9:123447790-123447790	WIBR3_SNCA_A53T_2
	KIAA1217	KIAA1217	protein-coding	intron	chr10:24360706-24360706	WIBR3_SNCA_A53T_4
	TIMM23B	translocase of inner mitochondrial membrane 23 homolog B	protein-coding	intron	chr10:49959744-49959744	WIBR3_SNCA_A53T_2
	TIMM23B-AGAP6	TIMM23B-AGAP6 readthrough (NMD candidate)	ncRNA	intron	chr10:49959744-49959744	WIBR3_SNCA_A53T_2
	LOC105378311	uncharacterized LOC105378311	ncRNA	intron	chr10:54603057-54603057	WIBR3_SNCA_A53T_4
	TFAM	transcription factor A, mitochondrial	protein-coding	intron	chr10:58391002-58391002	WIBR3_SNCA_A53T_1
	LINC01515	long intergenic non-protein coding RNA 1515	ncRNA	intron	chr10:65597315-65597315	WIBR3_SNCA_A53T_2
	SORCS3	sortilin related VPS10 domain containing receptor 3	protein-coding	intron	chr10:104933306-104933306	WIBR3_SNCA_A53T_4
	SORCS3	sortilin related VPS10 domain containing receptor 3	protein-coding	intron	chr10:105186602-105186602	WIBR3_SNCA_A53T_4
	PARG	poly(ADP-ribose) glycohydrolase	protein-coding	intron	chr10:49959744-49959744	WIBR3_SNCA_A53T_2
	PCDH15	protocadherin related 15	protein-coding	intron	chr10:54417365-54417365	WIBR3_SNCA_A53T_2
	PCDH15	protocadherin related 15	protein-coding	intron	chr10:54603057-54603057	WIBR3_SNCA_A53T_4
	ANK3	ankyrin 3	protein-coding	intron	chr10:60294159-60294159	WIBR3_SNCA_A53T_1
	MICU1	mitochondrial calcium uptake 1	protein-coding	intron	chr10:72451780-72451780	WIBR3_SNCA_A53T_4
	SORCS1	sortilin related VPS10 domain containing receptor 1	protein-coding	intron	chr10:106589746-106589746	WIBR3_SNCA_A53T_1
	GPAM	glycerol-3-phosphate acyltransferase, mitochondrial	protein-coding	intron	chr10:112176966-112176966	WIBR3_SNCA_A53T_2
	CPXM2	carboxypeptidase X, M14 family member 2	protein-coding	intron	chr10:123875327-123875327	WIBR3_SNCA_A53T_4
	KCNQ1	potassium voltage-gated channel subfamily Q member 1	protein-coding	intron	chr11:2504373-2504374	WIBR3_SNCA_A53T_1
	NAV2	neuron navigator 2	protein-coding	intron	chr11:19636489-19636490	WIBR3_SNCA_A53T_2
	PRR5L	proline rich 5 like	protein-coding	intron	chr11:36355725-36355726	WIBR3_SNCA_A53T_1
	LINC02750	long intergenic non-protein coding RNA 2750	ncRNA	intron	chr11:50304416-50304417	WIBR3_SNCA_A53T_1
	TKFC	triokinase and FMN cyclase	protein-coding	intron	chr11:61340435-61340435	WIBR3_SNCA_A53T_4
	TKFC	triokinase and FMN cyclase	protein-coding	intron	chr11:61340436-61340436	WIBR3_SNCA_A53T_4
	TKFC	triokinase and FMN cyclase	protein-coding	intron	chr11:61340444-61340444	WIBR3_SNCA_A53T_4
	TKFC	triokinase and FMN cyclase	protein-coding	intron	chr11:61340453-61340453	WIBR3_SNCA_A53T_4
	TKFC	triokinase and FMN cyclase	protein-coding	intron	chr11:61340455-61340455	WIBR3_SNCA_A53T_4
	TKFC	triokinase and FMN cyclase	protein-coding	intron	chr11:61340457-61340457	WIBR3_SNCA_A53T_4
	TKFC	triokinase and FMN cyclase	protein-coding	intron	chr11:61340458-61340458	WIBR3_SNCA_A53T_4
	TKFC	triokinase and FMN cyclase	protein-coding	intron	chr11:61340467-61340467	WIBR3_SNCA_A53T_4
	TKFC	triokinase and FMN cyclase	protein-coding	intron	chr11:61340492-61340492	WIBR3_SNCA_A53T_4
	TKFC	triokinase and FMN cyclase	protein-coding	intron	chr11:61340503-61340503	WIBR3_SNCA_A53T_4
	TKFC	triokinase and FMN cyclase	protein-coding	intron	chr11:61340510-61340510	WIBR3_SNCA_A53T_4
	TKFC	triokinase and FMN cyclase	protein-coding	intron	chr11:61340521-61340522	WIBR3_SNCA_A53T_4
	TKFC	triokinase and FMN cyclase	protein-coding	intron	chr11:61340544-61340544	WIBR3_SNCA_A53T_4
	TKFC	triokinase and FMN cyclase	protein-coding	intron	chr11:61340546-61340546	WIBR3_SNCA_A53T_4
	TKFC	triokinase and FMN cyclase	protein-coding	intron	chr11:61340556-61340556	WIBR3_SNCA_A53T_4
	TKFC	triokinase and FMN cyclase	protein-coding	intron	chr11:61340561-61340561	WIBR3_SNCA_A53T_4
	TKFC	triokinase and FMN cyclase	protein-coding	intron	chr11:61340568-61340568	WIBR3_SNCA_A53T_4
	TKFC	triokinase and FMN cyclase	protein-coding	intron	chr11:61340572-61340572	WIBR3_SNCA_A53T_4
	TKFC	triokinase and FMN cyclase	protein-coding	intron	chr11:61340578-61340578	WIBR3_SNCA_A53T_4
	FAT3	FAT atypical cadherin 3	protein-coding	intron	chr11:92598232-92598232	WIBR3_SNCA_A53T_1
	CNTN5	contactin 5	protein-coding	intron	chr11:99877708-99877708	WIBR3_SNCA_A53T_2
	CXCR5	C-X-C motif chemokine receptor 5	protein-coding	intron	chr11:118892667-118892667	WIBR3_SNCA_A53T_4
	LOC101929427	uncharacterized LOC101929427	ncRNA	intron	chr11:126668781-126668781	WIBR3_SNCA_A53T_4
	SBF2	SET binding factor 2	protein-coding	intron	chr11:10193351-10193352	WIBR3_SNCA_A53T_2
	ARHGAP1	Rho GTPase activating protein 1	protein-coding	intron	chr11:46685094-46685094	WIBR3_SNCA_A53T_2
	DDB1	damage specific DNA binding protein 1	protein-coding	intron	chr11:61340435-61340435	WIBR3_SNCA_A53T_4
	DDB1	damage specific DNA binding protein 1	protein-coding	intron	chr11:61340436-61340436	WIBR3_SNCA_A53T_4
	DDB1	damage specific DNA binding protein 1	protein-coding	intron	chr11:61340444-61340444	WIBR3_SNCA_A53T_4
	DDB1	damage specific DNA binding protein 1	protein-coding	intron	chr11:61340453-61340453	WIBR3_SNCA_A53T_4
	DDB1	damage specific DNA binding protein 1	protein-coding	intron	chr11:61340455-61340455	WIBR3_SNCA_A53T_4
	DDB1	damage specific DNA binding protein 1	protein-coding	intron	chr11:61340457-61340457	WIBR3_SNCA_A53T_4
	DDB1	damage specific DNA binding protein 1	protein-coding	intron	chr11:61340458-61340458	WIBR3_SNCA_A53T_4
	DDB1	damage specific DNA binding protein 1	protein-coding	intron	chr11:61340467-61340467	WIBR3_SNCA_A53T_4
	DDB1	damage specific DNA binding protein 1	protein-coding	intron	chr11:61340492-61340492	WIBR3_SNCA_A53T_4
	DDB1	damage specific DNA binding protein 1	protein-coding	intron	chr11:61340503-61340503	WIBR3_SNCA_A53T_4
	DDB1	damage specific DNA binding protein 1	protein-coding	intron	chr11:61340510-61340510	WIBR3_SNCA_A53T_4
	DDB1	damage specific DNA binding protein 1	protein-coding	intron	chr11:61340521-61340522	WIBR3_SNCA_A53T_4
	DDB1	damage specific DNA binding protein 1	protein-coding	intron	chr11:61340544-61340544	WIBR3_SNCA_A53T_4
	DDB1	damage specific DNA binding protein 1	protein-coding	intron	chr11:61340546-61340546	WIBR3_SNCA_A53T_4
	DDB1	damage specific DNA binding protein 1	protein-coding	intron	chr11:61340556-61340556	WIBR3_SNCA_A53T_4
	DDB1	damage specific DNA binding protein 1	protein-coding	intron	chr11:61340561-61340561	WIBR3_SNCA_A53T_4
	DDB1	damage specific DNA binding protein 1	protein-coding	intron	chr11:61340568-61340568	WIBR3_SNCA_A53T_4
	DDB1	damage specific DNA binding protein 1	protein-coding	intron	chr11:61340572-61340572	WIBR3_SNCA_A53T_4
	DDB1	damage specific DNA binding protein 1	protein-coding	intron	chr11:61340578-61340578	WIBR3_SNCA_A53T_4
	MACROD1	mono-ADP ribosylhydrolase 1	protein-coding	intron	chr11:64157103-64157103	WIBR3_SNCA_A53T_2
	PGM2L1	phosphoglucomutase 2 like 1	protein-coding	intron	chr11:74340589-74340589	WIBR3_SNCA_A53T_2
	TPBGL-AS1	TPBGL antisense RNA 1	ncRNA	intron	chr11:75216271-75216272	WIBR3_SNCA_A53T_1
	NOX4	NADPH oxidase 4	protein-coding	intron	chr11:89366700-89366700	WIBR3_SNCA_A53T_2
	KIRREL3	kirre like nephrin family adhesion molecule 3	protein-coding	intron	chr11:126668781-126668781	WIBR3_SNCA_A53T_4
	LINC02367	long intergenic non-protein coding RNA 2367	ncRNA	intron	chr12:9358821-9358821	WIBR3_SNCA_A53T_2
	FAR2	fatty acyl-CoA reductase 2	protein-coding	intron	chr12:29330056-29330057	WIBR3_SNCA_A53T_2
	CCDC65	coiled-coil domain containing 65	protein-coding	intron	chr12:48919520-48919521	WIBR3_SNCA_A53T_1
	HOXC5	homeobox C5	protein-coding	intron	chr12:53990238-53990239	WIBR3_SNCA_A53T_1
	TMEM132B	transmembrane protein 132B	protein-coding	intron	chr12:125505700-125505700	WIBR3_SNCA_A53T_1
	ARF3	ARF GTPase 3	protein-coding	intron	chr12:48919520-48919521	WIBR3_SNCA_A53T_1
	DPY19L2	dpy-19 like 2	protein-coding	intron	chr12:63590190-63590190	WIBR3_SNCA_A53T_4
	MGAT4C	MGAT4 family member C	protein-coding	intron	chr12:86501900-86501900	WIBR3_SNCA_A53T_4
	C12orf42	chromosome 12 open reading frame 42	protein-coding	intron	chr12:103110180-103110180	WIBR3_SNCA_A53T_4
	BRAP	BRCA1 associated protein	protein-coding	intron	chr12:111669331-111669331	WIBR3_SNCA_A53T_2
	SPATA13	spermatogenesis associated 13	protein-coding	intron	chr13:24251589-24251589	WIBR3_SNCA_A53T_4
	LINC02335	long intergenic non-protein coding RNA 2335	ncRNA	intron	chr13:55063524-55063524	WIBR3_SNCA_A53T_4
	GPC6	glypican 6	protein-coding	intron	chr13:94021260-94021260	WIBR3_SNCA_A53T_4
	STARD13	StAR related lipid transfer domain containing 13	protein-coding	intron	chr13:33439893-33439893	WIBR3_SNCA_A53T_2
	UGGT2	UDP-glucose glycoprotein glucosyltransferase 2	protein-coding	intron	chr13:95909868-95909868	WIBR3_SNCA_A53T_4
	LOC105370462	uncharacterized LOC105370462	ncRNA	intron	chr14:39952903-39952903	WIBR3_SNCA_A53T_1
	LOC105370461	uncharacterized LOC105370461	ncRNA	intron	chr14:39952903-39952903	WIBR3_SNCA_A53T_1
	LOC101927598	uncharacterized LOC101927598	ncRNA	intron	chr14:51788878-51788878	WIBR3_SNCA_A53T_2
	KIAA0586	KIAA0586	protein-coding	intron	chr14:58515868-58515868	WIBR3_SNCA_A53T_2
	SIPA1L1	signal induced proliferation associated 1 like 1	protein-coding	intron	chr14:71652647-71652647	WIBR3_SNCA_A53T_2
	SIPA1L1	signal induced proliferation associated 1 like 1	protein-coding	intron	chr14:71712193-71712193	WIBR3_SNCA_A53T_4
	YLPM1	YLP motif containing 1	protein-coding	intron	chr14:74772359-74772359	WIBR3_SNCA_A53T_2
	ADCK1	aarF domain containing kinase 1	protein-coding	intron	chr14:77911732-77911732	WIBR3_SNCA_A53T_2
	RALGAPA1	Ral GTPase activating protein catalytic subunit alpha 1	protein-coding	intron	chr14:35802134-35802134	WIBR3_SNCA_A53T_2
	LOC105378178	uncharacterized LOC105378178	ncRNA	intron	chr14:48467748-48467748	WIBR3_SNCA_A53T_1
	ZFYVE1	zinc finger FYVE-type containing 1	protein-coding	intron	chr14:72993586-72993587	WIBR3_SNCA_A53T_1
	LINC02296	long intergenic non-protein coding RNA 2296	ncRNA	intron	chr14:87414823-87414823	WIBR3_SNCA_A53T_2
	FOXN3	forkhead box N3	protein-coding	intron	chr14:89635703-89635703	WIBR3_SNCA_A53T_2
	LOC105370616	uncharacterized LOC105370616	ncRNA	intron	chr14:89635703-89635703	WIBR3_SNCA_A53T_2
	PWRN3	Prader-Willi region non-protein coding RNA 3	ncRNA	intron	chr15:24400023-24400023	WIBR3_SNCA_A53T_1
	LOC105370733	uncharacterized LOC105370733	ncRNA	intron	chr15:24400023-24400023	WIBR3_SNCA_A53T_1
	PWRN3	Prader-Willi region non-protein coding RNA 3	ncRNA	intron	chr15:24400069-24400069	WIBR3_SNCA_A53T_1
	LOC105370733	uncharacterized LOC105370733	ncRNA	intron	chr15:24400069-24400069	WIBR3_SNCA_A53T_1
	LINC02346	long intergenic non-protein coding RNA 2346	ncRNA	intron	chr15:25903504-25903504	WIBR3_SNCA_A53T_2
	UNC13C	unc-13 homolog C	protein-coding	intron	chr15:54062323-54062324	WIBR3_SNCA_A53T_1
	UNC13C	unc-13 homolog C	protein-coding	intron	chr15:54442250-54442250	WIBR3_SNCA_A53T_2
	TMED3	transmembrane p24 trafficking protein 3	protein-coding	intron	chr15:79409763-79409763	WIBR3_SNCA_A53T_1
	ATP8B4	ATPase phospholipid transporting 8B4 (putative)	protein-coding	intron	chr15:49924864-49924864	WIBR3_SNCA_A53T_1
	DNAAF4-CCPG1	DNAAF4-CCPG1 readthrough (NMD candidate)	ncRNA	intron	chr15:55479554-55479554	WIBR3_SNCA_A53T_4
	DNAAF4	dynein axonemal assembly factor 4	protein-coding	intron	chr15:55479554-55479554	WIBR3_SNCA_A53T_4
	VWA3A	von Willebrand factor A domain containing 3A	protein-coding	intron	chr16:22114800-22114801	WIBR3_SNCA_A53T_1
	FTO	FTO alpha-ketoglutarate dependent dioxygenase	protein-coding	intron	chr16:54107781-54107781	WIBR3_SNCA_A53T_2
	NLRC5	NLR family CARD domain containing 5	protein-coding	intron	chr16:57034862-57034862	WIBR3_SNCA_A53T_4
	TEKT5	tektin 5	protein-coding	intron	chr16:10686456-10686456	WIBR3_SNCA_A53T_4
	LOC105371275	uncharacterized LOC105371275	ncRNA	intron	chr16:54914110-54914110	WIBR3_SNCA_A53T_4
	ANKRD11	ankyrin repeat domain containing 11	protein-coding	intron	chr16:89375086-89375091	WIBR3_SNCA_A53T_4
	LOC128462377	uncharacterized LOC128462377	protein-coding	intron	chr16:89375086-89375091	WIBR3_SNCA_A53T_4
	SLC16A13	solute carrier family 16 member 13	protein-coding	intron	chr17:7037175-7037175	WIBR3_SNCA_A53T_2
	SLC16A13	solute carrier family 16 member 13	protein-coding	intron	chr17:7037177-7037177	WIBR3_SNCA_A53T_2
	SLC16A13	solute carrier family 16 member 13	protein-coding	intron	chr17:7037186-7037186	WIBR3_SNCA_A53T_2
	SLC16A13	solute carrier family 16 member 13	protein-coding	intron	chr17:7037192-7037192	WIBR3_SNCA_A53T_2
	SLC16A13	solute carrier family 16 member 13	protein-coding	intron	chr17:7037194-7037194	WIBR3_SNCA_A53T_2
	SLC16A13	solute carrier family 16 member 13	protein-coding	intron	chr17:7037205-7037205	WIBR3_SNCA_A53T_2
	SLC16A13	solute carrier family 16 member 13	protein-coding	intron	chr17:7037210-7037210	WIBR3_SNCA_A53T_2
	GID4	GID complex subunit 4 homolog	protein-coding	intron	chr17:18047904-18047904	WIBR3_SNCA_A53T_2
	HOXB-AS3	HOXB cluster antisense RNA 3	ncRNA	intron	chr17:48554399-48554399	WIBR3_SNCA_A53T_4
	BPTF	bromodomain PHD finger transcription factor	protein-coding	intron	chr17:67923056-67923056	WIBR3_SNCA_A53T_2
	CRK	CRK proto-oncogene, adaptor protein	protein-coding	intron	chr17:1427126-1427126	WIBR3_SNCA_A53T_4
	OR1D2	olfactory receptor family 1 subfamily D member 2	protein-coding	intron	chr17:3095432-3095432	WIBR3_SNCA_A53T_4
	NUFIP2	nuclear FMR1 interacting protein 2	protein-coding	intron	chr17:29265290-29265290	WIBR3_SNCA_A53T_1
	NUFIP2	nuclear FMR1 interacting protein 2	protein-coding	intron	chr17:29265305-29265311	WIBR3_SNCA_A53T_1
	HOXB3	homeobox B3	protein-coding	intron	chr17:48554399-48554399	WIBR3_SNCA_A53T_4
	BRIP1	BRCA1 interacting DNA helicase 1	protein-coding	intron	chr17:61806708-61806708	WIBR3_SNCA_A53T_4
	BRIP1	BRCA1 interacting DNA helicase 1	protein-coding	intron	chr17:61806710-61806710	WIBR3_SNCA_A53T_4
	UBE2O	ubiquitin conjugating enzyme E2 O	protein-coding	intron	chr17:76451926-76451926	WIBR3_SNCA_A53T_1
	YES1	YES proto-oncogene 1, Src family tyrosine kinase	protein-coding	intron	chr18:730343-730344	WIBR3_SNCA_A53T_2
	DNM2	dynamin 2	protein-coding	intron	chr19:10783702-10783702	WIBR3_SNCA_A53T_4
	ZNF699	zinc finger protein 699	protein-coding	intron	chr19:9305707-9305707	WIBR3_SNCA_A53T_1
	PPP5D1P	PPP5 tetratricopeptide repeat domain containing 1, pseudogene	pseudo	intron	chr19:46535127-46535127	WIBR3_SNCA_A53T_2
	ZNF83	zinc finger protein 83	protein-coding	intron	chr19:52656226-52656230	WIBR3_SNCA_A53T_1
	LOC122539214	Zinc finger protein LOC122539214	protein-coding	intron	chr19:52656226-52656230	WIBR3_SNCA_A53T_1
	MACROD2	mono-ADP ribosylhydrolase 2	protein-coding	intron	chr20:15010678-15010678	WIBR3_SNCA_A53T_2
	RIN2	Ras and Rab interactor 2	protein-coding	intron	chr20:19794959-19794959	WIBR3_SNCA_A53T_2
	CFAP61	cilia and flagella associated protein 61	protein-coding	intron	chr20:20250071-20250071	WIBR3_SNCA_A53T_4
	FRG1EP	FSHD region gene 1 family member E, pseudogene	pseudo	intron	chr20:29491791-29491792	WIBR3_SNCA_A53T_4
	RGS19	regulator of G protein signaling 19	protein-coding	intron	chr20:64075867-64075871	WIBR3_SNCA_A53T_1
	COMT	catechol-O-methyltransferase	protein-coding	intron	chr22:19951357-19951357	WIBR3_SNCA_A53T_1
	MYO18B	myosin XVIIIB	protein-coding	intron	chr22:25750767-25750767	WIBR3_SNCA_A53T_1
	TNRC6B	trinucleotide repeat containing adaptor 6B	protein-coding	intron	chr22:40207419-40207430	WIBR3_SNCA_A53T_1
	PACSIN2	protein kinase C and casein kinase substrate in neurons 2	protein-coding	intron	chr22:42972598-42972598	WIBR3_SNCA_A53T_2
	FRMPD4	FERM and PDZ domain containing 4	protein-coding	intron	chrX:12172260-12172261	WIBR3_SNCA_A53T_2
	IL1RAPL1	interleukin 1 receptor accessory protein like 1	protein-coding	intron	chrX:29034335-29034335	WIBR3_SNCA_A53T_4
	TSPAN7	tetraspanin 7	protein-coding	intron	chrX:38648917-38648918	WIBR3_SNCA_A53T_4
	DIAPH2	diaphanous related formin 2	protein-coding	intron	chrX:97299564-97299564	WIBR3_SNCA_A53T_1
	COL4A5	collagen type IV alpha 5 chain	protein-coding	intron	chrX:108522866-108522867	WIBR3_SNCA_A53T_4
	COL4A5	collagen type IV alpha 5 chain	protein-coding	intron	chrX:108525587-108525588	WIBR3_SNCA_A53T_2
	LONRF3	LON peptidase N-terminal domain and ring finger 3	protein-coding	intron	chrX:119007182-119007182	WIBR3_SNCA_A53T_1
	SPANXA2-OT1	SPANXA2 overlapping transcript 1	ncRNA	intron	chrX:141466414-141466414	WIBR3_SNCA_A53T_2
	MID1	midline 1	protein-coding	intron	chrX:10628733-10628733	WIBR3_SNCA_A53T_1
	MID1	midline 1	protein-coding	intron	chrX:10796413-10796414	WIBR3_SNCA_A53T_4
	SH3KBP1	SH3 domain containing kinase binding protein 1	protein-coding	intron	chrX:19618977-19618978	WIBR3_SNCA_A53T_2
	WNK3	WNK lysine deficient protein kinase 3	protein-coding	intron	chrX:54225620-54225621	WIBR3_SNCA_A53T_2
	ARHGEF9	Cdc42 guanine nucleotide exchange factor 9	protein-coding	intron	chrX:63776509-63776509	WIBR3_SNCA_A53T_2
	TRPC5	transient receptor potential cation channel subfamily C member 5	protein-coding	intron	chrX:112038690-112038690	WIBR3_SNCA_A53T_4
	TENM1	teneurin transmembrane protein 1	protein-coding	intron	chrX:124831789-124831790	WIBR3_SNCA_A53T_4
	LOC107985698	uncharacterized LOC107985698	ncRNA	intron	chrX:128954928-128954928	WIBR3_SNCA_A53T_1
	LOC107985684	uncharacterized LOC107985684	ncRNA	intron	chrX:128954928-128954928	WIBR3_SNCA_A53T_1
	HS6ST2	heparan sulfate 6-O-sulfotransferase 2	protein-coding	intron	chrX:132833761-132833762	WIBR3_SNCA_A53T_4
	MAGEA3-DT	MAGEA3 divergent transcript	ncRNA	intron	chrX:152606712-152606712	WIBR3_SNCA_A53T_1
	FRMD3	FERM domain containing 3	protein-coding	fiveUTR	chr9:83538491-83538491	WIBR3_SNCA_A53T_4
	CFAP298-TCP10L	CFAP298-TCP10L readthrough	protein-coding	fiveUTR	chr21:32612365-32612365	WIBR3_SNCA_A53T_2
	CFAP298	cilia and flagella associated protein 298	protein-coding	fiveUTR	chr21:32612365-32612365	WIBR3_SNCA_A53T_2
	GPR63	G protein-coupled receptor 63	protein-coding	threeUTR	chr6:96794152-96794152	WIBR3_SNCA_A53T_2
	GPR63	G protein-coupled receptor 63	protein-coding	threeUTR	chr6:96794153-96794153	WIBR3_SNCA_A53T_2
	TMEM196	transmembrane protein 196	protein-coding	threeUTR	chr7:19719661-19719661	WIBR3_SNCA_A53T_1
	TMEM196	transmembrane protein 196	protein-coding	threeUTR	chr7:19719662-19719662	WIBR3_SNCA_A53T_1
	HOXC10	homeobox C10	protein-coding	threeUTR	chr12:53990238-53990239	WIBR3_SNCA_A53T_1
	HS6ST3	heparan sulfate 6-O-sulfotransferase 3	protein-coding	threeUTR	chr13:96837843-96837843	WIBR3_SNCA_A53T_2
	NLRC5	NLR family CARD domain containing 5	protein-coding	threeUTR	chr16:57034862-57034862	WIBR3_SNCA_A53T_4
	HOXB3	homeobox B3	protein-coding	threeUTR	chr17:48554399-48554399	WIBR3_SNCA_A53T_4
	SNCA	synuclein alpha	protein-coding	coding	chr4:89828149-89828149	WIBR3_SNCA_A53T_1 + WIBR3_SNCA_A53T_2 + WIBR3_SNCA_A53T_4	Gene edited SNCA-A53T mutation
	MUC3A	mucin 3A, cell surface associated	protein-coding	coding	chr7:100957905-100957905	WIBR3_SNCA_A53T_1
	UBB	ubiquitin B	protein-coding	coding	chr17:16382456-16382456	WIBR3_SNCA_A53T_1
	OR10H1	olfactory receptor family 10 subfamily H member 1	protein-coding	coding	chr19:15807615-15807615	WIBR3_SNCA_A53T_1
	FRMPD4	FERM and PDZ domain containing 4	protein-coding	coding	chrX:12716994-12716994	WIBR3_SNCA_A53T_1
	CLSPN	claspin	protein-coding	promoter	chr1:35750153-35750153	WIBR3_SNCA_A53T_2
	TDRKH	tudor and KH domain containing	protein-coding	promoter	chr1:151785711-151785711	WIBR3_SNCA_A53T_1
	REL	REL proto-oncogene, NF-kB subunit	protein-coding	promoter	chr2:60892754-60892754	WIBR3_SNCA_A53T_1
	OSBPL6	oxysterol binding protein like 6	protein-coding	promoter	chr2:178318672-178318672	WIBR3_SNCA_A53T_4
	CYP26B1	cytochrome P450 family 26 subfamily B member 1	protein-coding	promoter	chr2:72146278-72146278	WIBR3_SNCA_A53T_2
	ARHGAP26	Rho GTPase activating protein 26	protein-coding	promoter	chr5:143164045-143164045	WIBR3_SNCA_A53T_1
	DAB2	DAB adaptor protein 2	protein-coding	promoter	chr5:39463991-39463992	WIBR3_SNCA_A53T_4
	MUC3A	mucin 3A, cell surface associated	protein-coding	promoter	chr7:100957905-100957905	WIBR3_SNCA_A53T_1
	ASB15	ankyrin repeat and SOCS box containing 15	protein-coding	promoter	chr7:123608970-123608971	WIBR3_SNCA_A53T_4
	SSMEM1	serine rich single-pass membrane protein 1	protein-coding	promoter	chr7:130205523-130205523	WIBR3_SNCA_A53T_2
	TNRC18	trinucleotide repeat containing 18	protein-coding	promoter	chr7:5334822-5334822	WIBR3_SNCA_A53T_2
	TMEM209	transmembrane protein 209	protein-coding	promoter	chr7:130205523-130205523	WIBR3_SNCA_A53T_2
	FRMD3	FERM domain containing 3	protein-coding	promoter	chr9:83538491-83538491	WIBR3_SNCA_A53T_4
	TKFC	triokinase and FMN cyclase	protein-coding	promoter	chr11:61340435-61340435	WIBR3_SNCA_A53T_4
	TKFC	triokinase and FMN cyclase	protein-coding	promoter	chr11:61340436-61340436	WIBR3_SNCA_A53T_4
	TKFC	triokinase and FMN cyclase	protein-coding	promoter	chr11:61340444-61340444	WIBR3_SNCA_A53T_4
	TKFC	triokinase and FMN cyclase	protein-coding	promoter	chr11:61340453-61340453	WIBR3_SNCA_A53T_4
	TKFC	triokinase and FMN cyclase	protein-coding	promoter	chr11:61340455-61340455	WIBR3_SNCA_A53T_4
	TKFC	triokinase and FMN cyclase	protein-coding	promoter	chr11:61340457-61340457	WIBR3_SNCA_A53T_4
	TKFC	triokinase and FMN cyclase	protein-coding	promoter	chr11:61340458-61340458	WIBR3_SNCA_A53T_4
	TKFC	triokinase and FMN cyclase	protein-coding	promoter	chr11:61340467-61340467	WIBR3_SNCA_A53T_4
	TKFC	triokinase and FMN cyclase	protein-coding	promoter	chr11:61340492-61340492	WIBR3_SNCA_A53T_4
	TKFC	triokinase and FMN cyclase	protein-coding	promoter	chr11:61340503-61340503	WIBR3_SNCA_A53T_4
	TKFC	triokinase and FMN cyclase	protein-coding	promoter	chr11:61340510-61340510	WIBR3_SNCA_A53T_4
	TKFC	triokinase and FMN cyclase	protein-coding	promoter	chr11:61340521-61340522	WIBR3_SNCA_A53T_4
	TKFC	triokinase and FMN cyclase	protein-coding	promoter	chr11:61340544-61340544	WIBR3_SNCA_A53T_4
	TKFC	triokinase and FMN cyclase	protein-coding	promoter	chr11:61340546-61340546	WIBR3_SNCA_A53T_4
	TKFC	triokinase and FMN cyclase	protein-coding	promoter	chr11:61340556-61340556	WIBR3_SNCA_A53T_4
	TKFC	triokinase and FMN cyclase	protein-coding	promoter	chr11:61340561-61340561	WIBR3_SNCA_A53T_4
	TKFC	triokinase and FMN cyclase	protein-coding	promoter	chr11:61340568-61340568	WIBR3_SNCA_A53T_4
	TKFC	triokinase and FMN cyclase	protein-coding	promoter	chr11:61340572-61340572	WIBR3_SNCA_A53T_4
	TKFC	triokinase and FMN cyclase	protein-coding	promoter	chr11:61340578-61340578	WIBR3_SNCA_A53T_4
	TPBGL-AS1	TPBGL antisense RNA 1	ncRNA	promoter	chr11:75216271-75216272	WIBR3_SNCA_A53T_1
	HOXC6	homeobox C6	protein-coding	promoter	chr12:53990238-53990239	WIBR3_SNCA_A53T_1
	MIR196A2	microRNA 196a-2	ncRNA	promoter	chr12:53990238-53990239	WIBR3_SNCA_A53T_1
	LOC105370067	uncharacterized LOC105370067	ncRNA	promoter	chr12:127454044-127454044	WIBR3_SNCA_A53T_4
	SPATA13	spermatogenesis associated 13	protein-coding	promoter	chr13:24251589-24251589	WIBR3_SNCA_A53T_4
	LOC105370616	uncharacterized LOC105370616	ncRNA	promoter	chr14:89635703-89635703	WIBR3_SNCA_A53T_2
	ANKRD11	ankyrin repeat domain containing 11	protein-coding	promoter	chr16:89375086-89375091	WIBR3_SNCA_A53T_4
	AANAT	aralkylamine N-acetyltransferase	protein-coding	promoter	chr17:76451926-76451926	WIBR3_SNCA_A53T_1
	HOXB3	homeobox B3	protein-coding	promoter	chr17:48554399-48554399	WIBR3_SNCA_A53T_4
	ZNF699	zinc finger protein 699	protein-coding	promoter	chr19:9305707-9305707	WIBR3_SNCA_A53T_1
	CFAP298-TCP10L	CFAP298-TCP10L readthrough	protein-coding	promoter	chr21:32612365-32612365	WIBR3_SNCA_A53T_2
	CFAP298	cilia and flagella associated protein 298	protein-coding	promoter	chr21:32612365-32612365	WIBR3_SNCA_A53T_2
	COMT	catechol-O-methyltransferase	protein-coding	promoter	chr22:19951357-19951357	WIBR3_SNCA_A53T_1
	CDPF1	cysteine rich DPF motif domain containing 1	protein-coding	promoter	chr22:46250500-46250500	WIBR3_SNCA_A53T_2
	CD99L2	CD99 molecule like 2	protein-coding	promoter	chrX:150898859-150898859	WIBR3_SNCA_A53T_1

## Sheet: (PARK2) PRKN
	Supplemental Table 7. Full SNVs/Indels description
	(PARK2) PRKN
	SYMBOL	GENENAME	GENETYPE	FEATURE	LOCATION	CELL LINE	COMMENTS
	CAMTA1	calmodulin binding transcription activator 1	protein-coding	intron	chr1:7079638-7079639	WIBR3_PRKN_X3DEL_H2_2
	SELENON	selenoprotein N	protein-coding	intron	chr1:25813072-25813072	WIBR3_PRKN_X3DEL_H2_2
	ARID1A	AT-rich interaction domain 1A	protein-coding	intron	chr1:26773752-26773752	WIBR3_PRKN_X3DEL_H2_2
	ATP5IF1	ATP synthase inhibitory factor subunit 1	protein-coding	intron	chr1:28244295-28244296	WIBR3_PRKN_X3DEL_B1_3
	RLF	RLF zinc finger	protein-coding	intron	chr1:40212424-40212424	WIBR3_PRKN_X3DEL_H2_2
	MIR4422HG	MIR4422 host gene	ncRNA	intron	chr1:55242251-55242252	WIBR3_PRKN_X3DEL_B1_3
	LEPR	leptin receptor	protein-coding	intron	chr1:65487705-65487707	WIBR3_PRKN_X3DEL_H2_2
	LRRC7	leucine rich repeat containing 7	protein-coding	intron	chr1:69610035-69610035	WIBR3_PRKN_X3DEL_H2_2
	AK5	adenylate kinase 5	protein-coding	intron	chr1:77538338-77538338	WIBR3_PRKN_X3DEL_B1_3
	PRKACB	protein kinase cAMP-activated catalytic subunit beta	protein-coding	intron	chr1:84124180-84124180	WIBR3_PRKN_X3DEL_B1_3
	PTBP2	polypyrimidine tract binding protein 2	protein-coding	intron	chr1:96773393-96773393	WIBR3_PRKN_X3DEL_F2_5 + WIBR3_PRKN_X3DEL_H2_2
	RABGAP1L	RAB GTPase activating protein 1 like	protein-coding	intron	chr1:174853503-174853503	WIBR3_PRKN_X3DEL_F2_5 + WIBR3_PRKN_X3DEL_H2_2
	HHAT	hedgehog acyltransferase	protein-coding	intron	chr1:210645370-210645370	WIBR3_PRKN_X3DEL_F2_5
	RCOR3	REST corepressor 3	protein-coding	intron	chr1:211284502-211284510	WIBR3_PRKN_X3DEL_B1_3
	EFCAB2	EF-hand calcium binding domain 2	protein-coding	intron	chr1:245006944-245006944	WIBR3_PRKN_X3DEL_F2_5
	LOC107985725	uncharacterized LOC107985725	ncRNA	intron	chr1:245006944-245006944	WIBR3_PRKN_X3DEL_F2_5
	GFOD3P	Gfo/Idh/MocA-like oxidoreductase domain containing 3, pseudogene	pseudo	intron	chr1:3741563-3741563	WIBR3_PRKN_X3DEL_H2_2
	RERE	arginine-glutamic acid dipeptide repeats	protein-coding	intron	chr1:8570221-8570221	WIBR3_PRKN_X3DEL_B1_3
	NEGR1	neuronal growth regulator 1	protein-coding	intron	chr1:71503330-71503330	WIBR3_PRKN_X3DEL_B1_3
	SLC44A5	solute carrier family 44 member 5	protein-coding	intron	chr1:75683375-75683375	WIBR3_PRKN_X3DEL_H2_2
	EVI5	ecotropic viral integration site 5	protein-coding	intron	chr1:92527414-92527416	WIBR3_PRKN_X3DEL_F2_5
	RNF115	ring finger protein 115	protein-coding	intron	chr1:145774657-145774657	WIBR3_PRKN_X3DEL_B1_3
	ESRRG	estrogen related receptor gamma	protein-coding	intron	chr1:216739800-216739800	WIBR3_PRKN_X3DEL_H2_2
	HEATR1	HEAT repeat containing 1	protein-coding	intron	chr1:236597256-236597259	WIBR3_PRKN_X3DEL_H2_2
	OPN3	opsin 3	protein-coding	intron	chr1:241643937-241643937	WIBR3_PRKN_X3DEL_B1_3
	LOC105373418	uncharacterized LOC105373418	ncRNA	intron	chr2:9665732-9665732	WIBR3_PRKN_X3DEL_F2_5
	LOC107985855	uncharacterized LOC107985855	ncRNA	intron	chr2:16402254-16402254	WIBR3_PRKN_X3DEL_H2_2
	VSNL1	visinin like 1	protein-coding	intron	chr2:17599938-17599938	WIBR3_PRKN_X3DEL_F2_5
	LOC105374320	uncharacterized LOC105374320	ncRNA	intron	chr2:21543100-21543101	WIBR3_PRKN_X3DEL_F2_5 + WIBR3_PRKN_X3DEL_H2_2
	LOC105374318	uncharacterized LOC105374318	ncRNA	intron	chr2:21543100-21543101	WIBR3_PRKN_X3DEL_F2_5 + WIBR3_PRKN_X3DEL_H2_2
	CAD	carbamoyl-phosphate synthetase 2, aspartate transcarbamylase, and dihydroorotase	protein-coding	intron	chr2:27221753-27221753	WIBR3_PRKN_X3DEL_F2_5
	C2orf74	chromosome 2 open reading frame 74	protein-coding	intron	chr2:61154234-61154235	WIBR3_PRKN_X3DEL_F2_5
	COMMD1	copper metabolism domain containing 1	protein-coding	intron	chr2:62110452-62110452	WIBR3_PRKN_X3DEL_B1_3
	LOC107985769	uncharacterized LOC107985769	ncRNA	intron	chr2:63125936-63125936	WIBR3_PRKN_X3DEL_B1_3
	TET3	tet methylcytosine dioxygenase 3	protein-coding	intron	chr2:74097755-74097755	WIBR3_PRKN_X3DEL_B1_3
	MRPL30	mitochondrial ribosomal protein L30	protein-coding	intron	chr2:99263191-99263192	WIBR3_PRKN_X3DEL_B1_3
	TMEM182	transmembrane protein 182	protein-coding	intron	chr2:102827742-102827742	WIBR3_PRKN_X3DEL_H2_2
	NCK2	NCK adaptor protein 2	protein-coding	intron	chr2:105754919-105754919	WIBR3_PRKN_X3DEL_F2_5
	DPP10	dipeptidyl peptidase like 10	protein-coding	intron	chr2:114644342-114644342	WIBR3_PRKN_X3DEL_F2_5
	PTPN4	protein tyrosine phosphatase non-receptor type 4	protein-coding	intron	chr2:119799308-119799308	WIBR3_PRKN_X3DEL_B1_3
	RAPGEF4	Rap guanine nucleotide exchange factor 4	protein-coding	intron	chr2:172759018-172759018	WIBR3_PRKN_X3DEL_H2_2
	PSMD1	proteasome 26S subunit, non-ATPase 1	protein-coding	intron	chr2:231089594-231089594	WIBR3_PRKN_X3DEL_B1_3
	SMC6	structural maintenance of chromosomes 6	protein-coding	intron	chr2:17673553-17673555	WIBR3_PRKN_X3DEL_H2_2
	DNMT3A	DNA methyltransferase 3 alpha	protein-coding	intron	chr2:25286386-25286386	WIBR3_PRKN_X3DEL_H2_2
	ALK	ALK receptor tyrosine kinase	protein-coding	intron	chr2:29796964-29796964	WIBR3_PRKN_X3DEL_F2_5
	STRN	striatin	protein-coding	intron	chr2:36901003-36901004	WIBR3_PRKN_X3DEL_B1_3
	THADA	THADA armadillo repeat containing	protein-coding	intron	chr2:43344768-43344768	WIBR3_PRKN_X3DEL_F2_5
	NRXN1	neurexin 1	protein-coding	intron	chr2:50699040-50699040	WIBR3_PRKN_X3DEL_H2_2
	C2orf74-AS1	C2orf74 antisense RNA 1	ncRNA	intron	chr2:61154234-61154235	WIBR3_PRKN_X3DEL_F2_5
	WDPCP	WD repeat containing planar cell polarity effector	protein-coding	intron	chr2:63125936-63125936	WIBR3_PRKN_X3DEL_B1_3
	CLASP1	cytoplasmic linker associated protein 1	protein-coding	intron	chr2:121613620-121613621	WIBR3_PRKN_X3DEL_B1_3
	NCKAP5	NCK associated protein 5	protein-coding	intron	chr2:133036021-133036021	WIBR3_PRKN_X3DEL_F2_5
	ATF2	activating transcription factor 2	protein-coding	intron	chr2:175129287-175129287	WIBR3_PRKN_X3DEL_F2_5
	LOC124906107	uncharacterized LOC124906107	ncRNA	intron	chr2:188687481-188687481	WIBR3_PRKN_X3DEL_B1_3
	STAT1	signal transducer and activator of transcription 1	protein-coding	intron	chr2:190991139-190991139	WIBR3_PRKN_X3DEL_F2_5 + WIBR3_PRKN_X3DEL_H2_2
	PAX3	paired box 3	protein-coding	intron	chr2:222269915-222269938	WIBR3_PRKN_X3DEL_H2_2
	SPHKAP	SPHK1 interactor, AKAP domain containing	protein-coding	intron	chr2:228152385-228152385	WIBR3_PRKN_X3DEL_F2_5
	DNER	delta/notch like EGF repeat containing	protein-coding	intron	chr2:229423614-229423615	WIBR3_PRKN_X3DEL_H2_2
	CNTN4	contactin 4	protein-coding	intron	chr3:2506614-2506614	WIBR3_PRKN_X3DEL_B1_3
	CACNA1D	calcium voltage-gated channel subunit alpha1 D	protein-coding	intron	chr3:53712330-53712330	WIBR3_PRKN_X3DEL_F2_5
	CACNA1D	calcium voltage-gated channel subunit alpha1 D	protein-coding	intron	chr3:53806901-53806901	WIBR3_PRKN_X3DEL_B1_3
	TAFA1	TAFA chemokine like family member 1	protein-coding	intron	chr3:68123406-68123407	WIBR3_PRKN_X3DEL_F2_5
	SAMMSON	survival associated mitochondrial melanoma specific oncogenic non-coding RNA	ncRNA	intron	chr3:70478733-70478733	WIBR3_PRKN_X3DEL_H2_2
	BBX	BBX high mobility group box domain containing	protein-coding	intron	chr3:107537488-107537488	WIBR3_PRKN_X3DEL_B1_3
	LRRC78P	leucine rich repeat containing 78, pseudogene	pseudo	intron	chr3:141678687-141678687	WIBR3_PRKN_X3DEL_F2_5
	SUMF1	sulfatase modifying factor 1	protein-coding	intron	chr3:4460599-4460599	WIBR3_PRKN_X3DEL_B1_3
	LHFPL4	LHFPL tetraspan subfamily member 4	protein-coding	intron	chr3:9518763-9518764	WIBR3_PRKN_X3DEL_H2_2
	TBC1D5	TBC1 domain family member 5	protein-coding	intron	chr3:17656566-17656566	WIBR3_PRKN_X3DEL_F2_5
	TBC1D5	TBC1 domain family member 5	protein-coding	intron	chr3:18107947-18107947	WIBR3_PRKN_X3DEL_H2_2
	ZNF385D	zinc finger protein 385D	protein-coding	intron	chr3:21764981-21764981	WIBR3_PRKN_X3DEL_F2_5
	MAP4	microtubule associated protein 4	protein-coding	intron	chr3:48029988-48029989	WIBR3_PRKN_X3DEL_H2_2
	POC1A	POC1 centriolar protein A	protein-coding	intron	chr3:52124262-52124262	WIBR3_PRKN_X3DEL_B1_3
	CADPS	calcium dependent secretion activator	protein-coding	intron	chr3:62417832-62417832	WIBR3_PRKN_X3DEL_B1_3
	LOC105377198	uncharacterized LOC105377198	ncRNA	intron	chr3:87679486-87679486	WIBR3_PRKN_X3DEL_H2_2
	ERICH6	glutamate rich 6	protein-coding	intron	chr3:150701108-150701108	WIBR3_PRKN_X3DEL_F2_5
	PHC3	polyhomeotic homolog 3	protein-coding	intron	chr3:170130626-170130626	WIBR3_PRKN_X3DEL_H2_2
	MASP1	MBL associated serine protease 1	protein-coding	intron	chr3:187228285-187228286	WIBR3_PRKN_X3DEL_F2_5 + WIBR3_PRKN_X3DEL_H2_2
	ATP13A3	ATPase 13A3	protein-coding	intron	chr3:194468386-194468387	WIBR3_PRKN_X3DEL_F2_5 + WIBR3_PRKN_X3DEL_H2_2
	IQCG	IQ motif containing G	protein-coding	intron	chr3:197897937-197897938	WIBR3_PRKN_X3DEL_F2_5
	LOC105374511	uncharacterized LOC105374511	ncRNA	intron	chr4:19627463-19627465	WIBR3_PRKN_X3DEL_H2_2
	FAM114A1	family with sequence similarity 114 member A1	protein-coding	intron	chr4:38876176-38876176	WIBR3_PRKN_X3DEL_B1_3
	GABRB1	gamma-aminobutyric acid type A receptor subunit beta1	protein-coding	intron	chr4:47005997-47005997	WIBR3_PRKN_X3DEL_F2_5 + WIBR3_PRKN_X3DEL_H2_2
	EXOC1L	exocyst complex component 1 like	protein-coding	intron	chr4:55820215-55820215	WIBR3_PRKN_X3DEL_B1_3
	ADGRL3	adhesion G protein-coupled receptor L3	protein-coding	intron	chr4:61859445-61859446	WIBR3_PRKN_X3DEL_F2_5
	ENPEP	glutamyl aminopeptidase	protein-coding	intron	chr4:110447428-110447428	WIBR3_PRKN_X3DEL_F2_5
	LOC105377366	uncharacterized LOC105377366	ncRNA	intron	chr4:111714859-111714859	WIBR3_PRKN_X3DEL_B1_3
	PPP2R2C	protein phosphatase 2 regulatory subunit Bgamma	protein-coding	intron	chr4:6438097-6438097	WIBR3_PRKN_X3DEL_B1_3
	ABLIM2	actin binding LIM protein family member 2	protein-coding	intron	chr4:8059906-8059917	WIBR3_PRKN_X3DEL_H2_2
	ABLIM2	actin binding LIM protein family member 2	protein-coding	intron	chr4:8059930-8059930	WIBR3_PRKN_X3DEL_H2_2
	USP46	ubiquitin specific peptidase 46	protein-coding	intron	chr4:52654240-52654240	WIBR3_PRKN_X3DEL_F2_5
	KDR	kinase insert domain receptor	protein-coding	intron	chr4:55084488-55084488	WIBR3_PRKN_X3DEL_H2_2
	LOC101927414	uncharacterized LOC101927414	ncRNA	intron	chr4:137730462-137730463	WIBR3_PRKN_X3DEL_B1_3
	TENT4A	terminal nucleotidyltransferase 4A	protein-coding	intron	chr5:6714855-6714855	WIBR3_PRKN_X3DEL_B1_3
	PDZD2	PDZ domain containing 2	protein-coding	intron	chr5:32023158-32023158	WIBR3_PRKN_X3DEL_F2_5 + WIBR3_PRKN_X3DEL_H2_2
	NIM1K	NIM1 serine/threonine protein kinase	protein-coding	intron	chr5:43192452-43192452	WIBR3_PRKN_X3DEL_F2_5
	XRCC4	X-ray repair cross complementing 4	protein-coding	intron	chr5:83193879-83193879	WIBR3_PRKN_X3DEL_B1_3
	XRCC4	X-ray repair cross complementing 4	protein-coding	intron	chr5:83238785-83238786	WIBR3_PRKN_X3DEL_B1_3
	GRAMD2B	GRAM domain containing 2B	protein-coding	intron	chr5:126479028-126479028	WIBR3_PRKN_X3DEL_F2_5
	CCDC192	coiled-coil domain containing 192	protein-coding	intron	chr5:127896434-127896438	WIBR3_PRKN_X3DEL_H2_2
	SGCD	sarcoglycan delta	protein-coding	intron	chr5:155986768-155986768	WIBR3_PRKN_X3DEL_H2_2
	ITK	IL2 inducible T cell kinase	protein-coding	intron	chr5:157250233-157250233	WIBR3_PRKN_X3DEL_B1_3
	LINC02226	long intergenic non-protein coding RNA 2226	ncRNA	intron	chr5:8431739-8431740	WIBR3_PRKN_X3DEL_H2_2
	LOC105374715	uncharacterized LOC105374715	ncRNA	intron	chr5:33117096-33117096	WIBR3_PRKN_X3DEL_F2_5
	LOC124900637	uncharacterized LOC124900637	ncRNA	intron	chr5:33117096-33117096	WIBR3_PRKN_X3DEL_F2_5
	OXCT1	3-oxoacid CoA-transferase 1	protein-coding	intron	chr5:41814533-41814533	WIBR3_PRKN_X3DEL_B1_3
	LOC124900191	uncharacterized LOC124900191	ncRNA	intron	chr5:78734487-78734487	WIBR3_PRKN_X3DEL_F2_5
	MEF2C	myocyte enhancer factor 2C	protein-coding	intron	chr5:88853290-88853290	WIBR3_PRKN_X3DEL_B1_3
	LOC101927514	uncharacterized LOC101927514	ncRNA	intron	chr5:126479028-126479028	WIBR3_PRKN_X3DEL_F2_5
	SENP6	SUMO specific peptidase 6	protein-coding	intron	chr6:75685468-75685468	WIBR3_PRKN_X3DEL_F2_5
	LOC101927314	uncharacterized LOC101927314	ncRNA	intron	chr6:97387500-97387500	WIBR3_PRKN_X3DEL_F2_5
	CRYBG1	crystallin beta-gamma domain containing 1	protein-coding	intron	chr6:106452421-106452421	WIBR3_PRKN_X3DEL_F2_5 + WIBR3_PRKN_X3DEL_H2_2
	CDC40	cell division cycle 40	protein-coding	intron	chr6:110210987-110210987	WIBR3_PRKN_X3DEL_B1_3
	NKAIN2	sodium/potassium transporting ATPase interacting 2	protein-coding	intron	chr6:123849958-123849970	WIBR3_PRKN_X3DEL_H2_2
	L3MBTL3	L3MBTL histone methyl-lysine binding protein 3	protein-coding	intron	chr6:130092900-130092900	WIBR3_PRKN_X3DEL_B1_3
	AHI1-DT	AHI1 divergent transcript	ncRNA	intron	chr6:135585002-135585003	WIBR3_PRKN_X3DEL_B1_3
	PDE7B	phosphodiesterase 7B	protein-coding	intron	chr6:136139856-136139856	WIBR3_PRKN_X3DEL_H2_2
	LOC105378027	uncharacterized LOC105378027	ncRNA	intron	chr6:140396654-140396655	WIBR3_PRKN_X3DEL_H2_2
	FKBP5	FKBP prolyl isomerase 5	protein-coding	intron	chr6:35676100-35676100	WIBR3_PRKN_X3DEL_F2_5
	LGSN	lengsin, lens protein with glutamine synthetase domain	protein-coding	intron	chr6:63388715-63388715	WIBR3_PRKN_X3DEL_H2_2
	EYS	eyes shut homolog	protein-coding	intron	chr6:64155990-64155990	WIBR3_PRKN_X3DEL_H2_2
	LOC105377924	uncharacterized LOC105377924	ncRNA	intron	chr6:106452421-106452421	WIBR3_PRKN_X3DEL_F2_5 + WIBR3_PRKN_X3DEL_H2_2
	LOC107986637	uncharacterized LOC107986637	ncRNA	intron	chr6:113355059-113355060	WIBR3_PRKN_X3DEL_F2_5
	TBC1D32	TBC1 domain family member 32	protein-coding	intron	chr6:121170160-121170160	WIBR3_PRKN_X3DEL_B1_3
	PDE7B-AS1	PDE7B antisense RNA 1	ncRNA	intron	chr6:136139856-136139856	WIBR3_PRKN_X3DEL_H2_2
	LOC107986770	uncharacterized LOC107986770	ncRNA	intron	chr7:13594721-13594721	WIBR3_PRKN_X3DEL_H2_2
	LOC105375161	uncharacterized LOC105375161	ncRNA	intron	chr7:13594721-13594721	WIBR3_PRKN_X3DEL_H2_2
	BBS9	Bardet-Biedl syndrome 9	protein-coding	intron	chr7:33596391-33596391	WIBR3_PRKN_X3DEL_B1_3
	LOC124901611	uncharacterized LOC124901611	ncRNA	intron	chr7:33596391-33596391	WIBR3_PRKN_X3DEL_B1_3
	OGDH	oxoglutarate dehydrogenase	protein-coding	intron	chr7:44642935-44642935	WIBR3_PRKN_X3DEL_H2_2
	CCDC146	coiled-coil domain containing 146	protein-coding	intron	chr7:77081267-77081268	WIBR3_PRKN_X3DEL_F2_5
	RUNDC3B	RUN domain containing 3B	protein-coding	intron	chr7:87714923-87714923	WIBR3_PRKN_X3DEL_H2_2
	PPP1R9A	protein phosphatase 1 regulatory subunit 9A	protein-coding	intron	chr7:94981549-94981549	WIBR3_PRKN_X3DEL_B1_3
	KCND2	potassium voltage-gated channel subfamily D member 2	protein-coding	intron	chr7:120703159-120703159	WIBR3_PRKN_X3DEL_H2_2
	SEMA3A	semaphorin 3A	protein-coding	intron	chr7:84398292-84398292	WIBR3_PRKN_X3DEL_F2_5
	RELN	reelin	protein-coding	intron	chr7:103604833-103604833	WIBR3_PRKN_X3DEL_B1_3
	LAMB4	laminin subunit beta 4	protein-coding	intron	chr7:108120983-108120983	WIBR3_PRKN_X3DEL_H2_2
	DOCK4	dedicator of cytokinesis 4	protein-coding	intron	chr7:111779612-111779612	WIBR3_PRKN_X3DEL_H2_2
	CADPS2	calcium dependent secretion activator 2	protein-coding	intron	chr7:122578466-122578466	WIBR3_PRKN_X3DEL_H2_2
	SVOPL	SVOP like	protein-coding	intron	chr7:138629121-138629121	WIBR3_PRKN_X3DEL_B1_3
	LOC105377781	uncharacterized LOC105377781	ncRNA	intron	chr8:2167361-2167361	WIBR3_PRKN_X3DEL_F2_5
	LOC102723313	uncharacterized LOC102723313	ncRNA	intron	chr8:10741786-10741787	WIBR3_PRKN_X3DEL_H2_2
	FAM66D	family with sequence similarity 66 member D	ncRNA	intron	chr8:12137342-12137342	WIBR3_PRKN_X3DEL_B1_3
	SNTG1	syntrophin gamma 1	protein-coding	intron	chr8:50206946-50206946	WIBR3_PRKN_X3DEL_H2_2
	LOC105375931	uncharacterized LOC105375931	ncRNA	intron	chr8:82368512-82368512	WIBR3_PRKN_X3DEL_H2_2
	LOC105375931	uncharacterized LOC105375931	ncRNA	intron	chr8:82740293-82740293	WIBR3_PRKN_X3DEL_B1_3
	TRIB1AL	TRIB1 associated lncRNA	ncRNA	intron	chr8:125482601-125482601	WIBR3_PRKN_X3DEL_B1_3
	CSMD1	CUB and Sushi multiple domains 1	protein-coding	intron	chr8:2961459-2961460	WIBR3_PRKN_X3DEL_B1_3
	SOX7	SRY-box transcription factor 7	protein-coding	intron	chr8:10741786-10741787	WIBR3_PRKN_X3DEL_H2_2
	EBF2	EBF transcription factor 2	protein-coding	intron	chr8:25950830-25950830	WIBR3_PRKN_X3DEL_F2_5
	GPAT4-AS1	GPAT4 and GINS4 antisense RNA 1	ncRNA	intron	chr8:41526060-41526060	WIBR3_PRKN_X3DEL_F2_5
	TRIQK	triple QxxK/R motif containing	protein-coding	intron	chr8:92971668-92971668	WIBR3_PRKN_X3DEL_B1_3
	VIRMA	vir like m6A methyltransferase associated	protein-coding	intron	chr8:94506276-94506276	WIBR3_PRKN_X3DEL_H2_2
	ENPP2	ectonucleotide pyrophosphatase/phosphodiesterase 2	protein-coding	intron	chr8:119604012-119604017	WIBR3_PRKN_X3DEL_H2_2
	LINC01151	long intergenic non-protein coding RNA 1151	ncRNA	intron	chr8:122696393-122696394	WIBR3_PRKN_X3DEL_F2_5
	CASC11	cancer susceptibility 11	ncRNA	intron	chr8:127703856-127703856	WIBR3_PRKN_X3DEL_B1_3
	TRAPPC9	trafficking protein particle complex subunit 9	protein-coding	intron	chr8:140052211-140052211	WIBR3_PRKN_X3DEL_F2_5
	LOC105375983	uncharacterized LOC105375983	ncRNA	intron	chr9:17069608-17069608	WIBR3_PRKN_X3DEL_F2_5
	TMC1	transmembrane channel like 1	protein-coding	intron	chr9:72545452-72545452	WIBR3_PRKN_X3DEL_H2_2
	GCNT1	glucosaminyl (N-acetyl) transferase 1	protein-coding	intron	chr9:76502179-76502189	WIBR3_PRKN_X3DEL_F2_5
	LOC105376095	uncharacterized LOC105376095	ncRNA	intron	chr9:76502179-76502189	WIBR3_PRKN_X3DEL_F2_5
	SLC44A1	solute carrier family 44 member 1	protein-coding	intron	chr9:105298111-105298111	WIBR3_PRKN_X3DEL_F2_5
	LINC01505	long intergenic non-protein coding RNA 1505	ncRNA	intron	chr9:106460879-106460879	WIBR3_PRKN_X3DEL_F2_5
	LOC107987108	uncharacterized LOC107987108	ncRNA	intron	chr9:106460879-106460879	WIBR3_PRKN_X3DEL_F2_5
	DELEC1	deleted in esophageal cancer 1	ncRNA	intron	chr9:115214889-115214889	WIBR3_PRKN_X3DEL_B1_3
	OR1J2	olfactory receptor family 1 subfamily J member 2	protein-coding	intron	chr9:122544423-122544423	WIBR3_PRKN_X3DEL_B1_3
	BNC2	basonuclin zinc finger protein 2	protein-coding	intron	chr9:16498907-16498907	WIBR3_PRKN_X3DEL_F2_5
	APTX	aprataxin	protein-coding	intron	chr9:32971921-32971921	WIBR3_PRKN_X3DEL_F2_5
	LOC107987011	uncharacterized LOC107987011	ncRNA	intron	chr9:99632394-99632394	WIBR3_PRKN_X3DEL_F2_5
	LOC101928438	uncharacterized LOC101928438	ncRNA	intron	chr9:99632394-99632394	WIBR3_PRKN_X3DEL_F2_5
	LINC01492	long intergenic non-protein coding RNA 1492	ncRNA	intron	chr9:103222379-103222379	WIBR3_PRKN_X3DEL_B1_3
	CCDC187	coiled-coil domain containing 187	protein-coding	intron	chr9:136291795-136291795	WIBR3_PRKN_X3DEL_F2_5
	TMEM236	transmembrane protein 236	protein-coding	intron	chr10:17781371-17781371	WIBR3_PRKN_X3DEL_B1_3
	MALRD1	MAM and LDL receptor class A domain containing 1	protein-coding	intron	chr10:19330860-19330860	WIBR3_PRKN_X3DEL_B1_3
	GPR158	G protein-coupled receptor 158	protein-coding	intron	chr10:25218858-25218858	WIBR3_PRKN_X3DEL_H2_2
	WDFY4	WDFY family member 4	protein-coding	intron	chr10:48885732-48885732	WIBR3_PRKN_X3DEL_B1_3
	LOC124902439	uncharacterized LOC124902439	ncRNA	intron	chr10:64375376-64375376	WIBR3_PRKN_X3DEL_H2_2
	FFAR4	free fatty acid receptor 4	protein-coding	intron	chr10:93570181-93570181	WIBR3_PRKN_X3DEL_H2_2
	FRMD4A	FERM domain containing 4A	protein-coding	intron	chr10:14200500-14200525	WIBR3_PRKN_X3DEL_F2_5
	ODAD2	outer dynein arm docking complex subunit 2	protein-coding	intron	chr10:27969864-27969864	WIBR3_PRKN_X3DEL_B1_3
	PARD3	par-3 family cell polarity regulator	protein-coding	intron	chr10:34329697-34329697	WIBR3_PRKN_X3DEL_B1_3
	LRRC18	leucine rich repeat containing 18	protein-coding	intron	chr10:48885732-48885732	WIBR3_PRKN_X3DEL_B1_3
	SGMS1	sphingomyelin synthase 1	protein-coding	intron	chr10:50448755-50448755	WIBR3_PRKN_X3DEL_H2_2
	A1CF	APOBEC1 complementation factor	protein-coding	intron	chr10:50868670-50868670	WIBR3_PRKN_X3DEL_B1_3
	CHST15	carbohydrate sulfotransferase 15	protein-coding	intron	chr10:124070545-124070545	WIBR3_PRKN_X3DEL_H2_2
	PARVA	parvin alpha	protein-coding	intron	chr11:12448623-12448623	WIBR3_PRKN_X3DEL_H2_2
	CCDC90B-AS1	CCDC90B antisense RNA 1	ncRNA	intron	chr11:83361486-83361495	WIBR3_PRKN_X3DEL_B1_3
	CBL	Cbl proto-oncogene	protein-coding	intron	chr11:119252235-119252235	WIBR3_PRKN_X3DEL_H2_2
	LRRC4C	leucine rich repeat containing 4C	protein-coding	intron	chr11:40579742-40579742	WIBR3_PRKN_X3DEL_H2_2
	CLPB	ClpB family mitochondrial disaggregase	protein-coding	intron	chr11:72341166-72341166	WIBR3_PRKN_X3DEL_F2_5
	PTPRO	protein tyrosine phosphatase receptor type O	protein-coding	intron	chr12:15403354-15403354	WIBR3_PRKN_X3DEL_F2_5
	USP15	ubiquitin specific peptidase 15	protein-coding	intron	chr12:62294368-62294368	WIBR3_PRKN_X3DEL_F2_5 + WIBR3_PRKN_X3DEL_H2_2
	ZNF664-RFLNA	ZNF664-RFLNA readthrough	protein-coding	intron	chr12:124165522-124165522	WIBR3_PRKN_X3DEL_B1_3
	LOC124903049	uncharacterized LOC124903049	ncRNA	intron	chr12:127198184-127198185	WIBR3_PRKN_X3DEL_B1_3
	LINC00507	long intergenic non-protein coding RNA 507	ncRNA	intron	chr12:127932153-127932154	WIBR3_PRKN_X3DEL_B1_3
	SLC2A14	solute carrier family 2 member 14	protein-coding	intron	chr12:7879316-7879316	WIBR3_PRKN_X3DEL_H2_2
	LINC00540	long intergenic non-protein coding RNA 540	ncRNA	intron	chr13:22148538-22148538	WIBR3_PRKN_X3DEL_F2_5
	LOC105370108	uncharacterized LOC105370108	ncRNA	intron	chr13:22148538-22148538	WIBR3_PRKN_X3DEL_F2_5
	PAN3	poly(A) specific ribonuclease subunit PAN3	protein-coding	intron	chr13:28194450-28194450	WIBR3_PRKN_X3DEL_H2_2
	PAN3	poly(A) specific ribonuclease subunit PAN3	protein-coding	intron	chr13:28194466-28194470	WIBR3_PRKN_X3DEL_H2_2
	LINC02343	long intergenic non-protein coding RNA 2343	ncRNA	intron	chr13:34606313-34606315	WIBR3_PRKN_X3DEL_H2_2
	GTF2F2	general transcription factor IIF subunit 2	protein-coding	intron	chr13:45272772-45272772	WIBR3_PRKN_X3DEL_H2_2
	PCDH17	protocadherin 17	protein-coding	intron	chr13:57715984-57715984	WIBR3_PRKN_X3DEL_F2_5
	TMCO3	transmembrane and coiled-coil domains 3	protein-coding	intron	chr13:113519295-113519295	WIBR3_PRKN_X3DEL_B1_3
	HMGB1	high mobility group box 1	protein-coding	intron	chr13:30548447-30548447	WIBR3_PRKN_X3DEL_F2_5
	LINC00457	long intergenic non-protein coding RNA 457	ncRNA	intron	chr13:34606313-34606315	WIBR3_PRKN_X3DEL_H2_2
	LINC01065	long intergenic non-protein coding RNA 1065	ncRNA	intron	chr13:53116411-53116411	WIBR3_PRKN_X3DEL_F2_5 + WIBR3_PRKN_X3DEL_H2_2
	UGGT2	UDP-glucose glycoprotein glucosyltransferase 2	protein-coding	intron	chr13:95847042-95847047	WIBR3_PRKN_X3DEL_B1_3
	STYX	serine/threonine/tyrosine interacting protein	protein-coding	intron	chr14:52741232-52741232	WIBR3_PRKN_X3DEL_B1_3
	LOC105370502	uncharacterized LOC105370502	ncRNA	intron	chr14:53343221-53343221	WIBR3_PRKN_X3DEL_F2_5 + WIBR3_PRKN_X3DEL_H2_2
	LOC105370504	uncharacterized LOC105370504	ncRNA	intron	chr14:53343221-53343221	WIBR3_PRKN_X3DEL_F2_5 + WIBR3_PRKN_X3DEL_H2_2
	SYNE2	spectrin repeat containing nuclear envelope protein 2	protein-coding	intron	chr14:63824638-63824638	WIBR3_PRKN_X3DEL_B1_3
	FUT8	fucosyltransferase 8	protein-coding	intron	chr14:65423263-65423263	WIBR3_PRKN_X3DEL_H2_2
	TTLL5	tubulin tyrosine ligase like 5	protein-coding	intron	chr14:75843862-75843862	WIBR3_PRKN_X3DEL_B1_3
	NRXN3	neurexin 3	protein-coding	intron	chr14:78557222-78557222	WIBR3_PRKN_X3DEL_B1_3
	RIN3	Ras and Rab interactor 3	protein-coding	intron	chr14:92667206-92667206	WIBR3_PRKN_X3DEL_F2_5
	HOMEZ	homeobox and leucine zipper encoding	protein-coding	intron	chr14:23280735-23280750	WIBR3_PRKN_X3DEL_B1_3
	DLGAP5	DLG associated protein 5	protein-coding	intron	chr14:55160395-55160395	WIBR3_PRKN_X3DEL_F2_5 + WIBR3_PRKN_X3DEL_H2_2
	TMEM229B	transmembrane protein 229B	protein-coding	intron	chr14:67468919-67468919	WIBR3_PRKN_X3DEL_H2_2
	LINC02296	long intergenic non-protein coding RNA 2296	ncRNA	intron	chr14:87446904-87446904	WIBR3_PRKN_X3DEL_H2_2
	LOC124903357	uncharacterized LOC124903357	ncRNA	intron	chr14:89161977-89161977	WIBR3_PRKN_X3DEL_B1_3
	CTDSPL2	CTD small phosphatase like 2	protein-coding	intron	chr15:44445701-44445701	WIBR3_PRKN_X3DEL_F2_5
	UNC13C	unc-13 homolog C	protein-coding	intron	chr15:54450476-54450476	WIBR3_PRKN_X3DEL_B1_3
	UNC13C	unc-13 homolog C	protein-coding	intron	chr15:54490658-54490659	WIBR3_PRKN_X3DEL_H2_2
	RORA-AS1	RORA antisense RNA 1	ncRNA	intron	chr15:60620398-60620398	WIBR3_PRKN_X3DEL_H2_2
	THSD4	thrombospondin type 1 domain containing 4	protein-coding	intron	chr15:71299960-71299965	WIBR3_PRKN_X3DEL_H2_2
	OTUD7A	OTU deubiquitinase 7A	protein-coding	intron	chr15:31572140-31572140	WIBR3_PRKN_X3DEL_F2_5
	LOC105370777	uncharacterized LOC105370777	ncRNA	intron	chr15:39256890-39256890	WIBR3_PRKN_X3DEL_B1_3
	UBR1	ubiquitin protein ligase E3 component n-recognin 1	protein-coding	intron	chr15:43077677-43077677	WIBR3_PRKN_X3DEL_B1_3
	TGM5	transglutaminase 5	protein-coding	intron	chr15:43242719-43242719	WIBR3_PRKN_X3DEL_H2_2
	RORA	RAR related orphan receptor A	protein-coding	intron	chr15:60620398-60620398	WIBR3_PRKN_X3DEL_H2_2
	DENND4A	DENN domain containing 4A	protein-coding	intron	chr15:65675564-65675565	WIBR3_PRKN_X3DEL_B1_3
	KIF23-AS1	KIF23 and PAQR5 antisense RNA 1	ncRNA	intron	chr15:69406869-69406869	WIBR3_PRKN_X3DEL_F2_5
	MTHFS	methenyltetrahydrofolate synthetase	protein-coding	intron	chr15:79879491-79879494	WIBR3_PRKN_X3DEL_H2_2
	ST20-MTHFS	ST20-MTHFS readthrough	protein-coding	intron	chr15:79879491-79879494	WIBR3_PRKN_X3DEL_H2_2
	LOC102723985	uncharacterized LOC102723985	ncRNA	intron	chr15:81756177-81756177	WIBR3_PRKN_X3DEL_B1_3
	AP3B2	adaptor related protein complex 3 subunit beta 2	protein-coding	intron	chr15:82707200-82707200	WIBR3_PRKN_X3DEL_H2_2
	RBFOX1	RNA binding fox-1 homolog 1	protein-coding	intron	chr16:6921638-6921646	WIBR3_PRKN_X3DEL_H2_2
	ABCC1	ATP binding cassette subfamily C member 1 (ABCC1 blood group)	protein-coding	intron	chr16:16061316-16061316	WIBR3_PRKN_X3DEL_H2_2
	HS3ST4	heparan sulfate-glucosamine 3-sulfotransferase 4	protein-coding	intron	chr16:26106411-26106411	WIBR3_PRKN_X3DEL_B1_3
	RRN3P2	RRN3 pseudogene 2	pseudo	intron	chr16:29170110-29170110	WIBR3_PRKN_X3DEL_F2_5
	SNX29P2	sorting nexin 29 pseudogene 2	pseudo	intron	chr16:29170110-29170110	WIBR3_PRKN_X3DEL_F2_5
	ITGAM	integrin subunit alpha M	protein-coding	intron	chr16:31296106-31296107	WIBR3_PRKN_X3DEL_B1_3
	LOC105371200	uncharacterized LOC105371200	ncRNA	intron	chr16:35278198-35278198	WIBR3_PRKN_X3DEL_H2_2
	FTO	FTO alpha-ketoglutarate dependent dioxygenase	protein-coding	intron	chr16:53835891-53835891	WIBR3_PRKN_X3DEL_B1_3
	GABARAPL2	GABA type A receptor associated protein like 2	protein-coding	intron	chr16:75567588-75567588	WIBR3_PRKN_X3DEL_F2_5
	CDH13	cadherin 13	protein-coding	intron	chr16:83179890-83179891	WIBR3_PRKN_X3DEL_H2_2
	CDH11	cadherin 11	protein-coding	intron	chr16:65060356-65060356	WIBR3_PRKN_X3DEL_F2_5
	TMEM231	transmembrane protein 231	protein-coding	intron	chr16:75567588-75567588	WIBR3_PRKN_X3DEL_F2_5
	RPA1	replication protein A1	protein-coding	intron	chr17:1836107-1836107	WIBR3_PRKN_X3DEL_F2_5
	NTN1	netrin 1	protein-coding	intron	chr17:9230454-9230454	WIBR3_PRKN_X3DEL_H2_2
	LINC02594	long intergenic non-protein coding RNA 2594	ncRNA	intron	chr17:43685791-43685791	WIBR3_PRKN_X3DEL_H2_2
	MAPT	microtubule associated protein tau	protein-coding	intron	chr17:45975127-45975127	WIBR3_PRKN_X3DEL_H2_2
	TLK2	tousled like kinase 2	protein-coding	intron	chr17:62463729-62463729	WIBR3_PRKN_X3DEL_H2_2
	ARSG	arylsulfatase G	protein-coding	intron	chr17:68413999-68413999	WIBR3_PRKN_X3DEL_H2_2
	PRKAR1A	protein kinase cAMP-dependent type I regulatory subunit alpha	protein-coding	intron	chr17:68413999-68413999	WIBR3_PRKN_X3DEL_H2_2
	C17orf99	chromosome 17 open reading frame 99	protein-coding	intron	chr17:78155135-78155135	WIBR3_PRKN_X3DEL_H2_2
	RPH3AL	rabphilin 3A like (without C2 domains)	protein-coding	intron	chr17:304163-304163	WIBR3_PRKN_X3DEL_H2_2
	ABCA8	ATP binding cassette subfamily A member 8	protein-coding	intron	chr17:68938050-68938050	WIBR3_PRKN_X3DEL_H2_2
	ABCA5	ATP binding cassette subfamily A member 5	protein-coding	intron	chr17:69323902-69323902	WIBR3_PRKN_X3DEL_H2_2
	LOC105372092	uncharacterized LOC105372092	ncRNA	intron	chr18:45690661-45690663	WIBR3_PRKN_X3DEL_B1_3
	EPB41L3	erythrocyte membrane protein band 4.1 like 3	protein-coding	intron	chr18:5625366-5625366	WIBR3_PRKN_X3DEL_H2_2
	LOC105372093	uncharacterized LOC105372093	ncRNA	intron	chr18:45690661-45690663	WIBR3_PRKN_X3DEL_B1_3
	LINC01541	long intergenic non-protein coding RNA 1541	ncRNA	intron	chr18:71559151-71559151	WIBR3_PRKN_X3DEL_H2_2
	ARHGEF18	Rho/Rac guanine nucleotide exchange factor 18	protein-coding	intron	chr19:7386234-7386235	WIBR3_PRKN_X3DEL_B1_3
	NWD1	NACHT and WD repeat domain containing 1	protein-coding	intron	chr19:16809535-16809535	WIBR3_PRKN_X3DEL_F2_5
	FAM98C	family with sequence similarity 98 member C	protein-coding	intron	chr19:38406621-38406622	WIBR3_PRKN_X3DEL_F2_5
	SUPT5H	SPT5 homolog, DSIF elongation factor subunit	protein-coding	intron	chr19:39465581-39465581	WIBR3_PRKN_X3DEL_F2_5
	TEX101	testis expressed 101	protein-coding	intron	chr19:43403662-43403663	WIBR3_PRKN_X3DEL_F2_5
	PPP2R1A	protein phosphatase 2 scaffold subunit Aalpha	protein-coding	intron	chr19:52183022-52183023	WIBR3_PRKN_X3DEL_F2_5
	LOC105376917	uncharacterized LOC105376917	ncRNA	intron	chr19:22432030-22432031	WIBR3_PRKN_X3DEL_B1_3
	ZNF229	zinc finger protein 229	protein-coding	intron	chr19:44419909-44419910	WIBR3_PRKN_X3DEL_B1_3
	SYNDIG1	synapse differentiation inducing 1	protein-coding	intron	chr20:24503863-24503863	WIBR3_PRKN_X3DEL_B1_3
	MYT1	myelin transcription factor 1	protein-coding	intron	chr20:64141403-64141403	WIBR3_PRKN_X3DEL_F2_5
	LOC107985532	uncharacterized LOC107985532	pseudo	intron	chr22:21655260-21655260	WIBR3_PRKN_X3DEL_B1_3
	SGSM1	small G protein signaling modulator 1	protein-coding	intron	chr22:24913292-24913293	WIBR3_PRKN_X3DEL_F2_5
	LOC124905107	uncharacterized LOC124905107	ncRNA	intron	chr22:33108830-33108830	WIBR3_PRKN_X3DEL_B1_3
	LINC01640	long intergenic non-protein coding RNA 1640	ncRNA	intron	chr22:33108830-33108830	WIBR3_PRKN_X3DEL_B1_3
	LINC01310	long intergenic non-protein coding RNA 1310	ncRNA	intron	chr22:48874793-48874793	WIBR3_PRKN_X3DEL_H2_2
	ZBED4	zinc finger BED-type containing 4	protein-coding	intron	chr22:49871740-49871740	WIBR3_PRKN_X3DEL_H2_2
	CSNK1E	casein kinase 1 epsilon	protein-coding	intron	chr22:38311808-38311808	WIBR3_PRKN_X3DEL_F2_5
	TPTEP2-CSNK1E	TPTEP2-CSNK1E readthrough	protein-coding	intron	chr22:38311808-38311808	WIBR3_PRKN_X3DEL_F2_5
	LOC107985675	uncharacterized LOC107985675	ncRNA	intron	chrX:8090211-8090221	WIBR3_PRKN_X3DEL_B1_3
	ARMCX5-GPRASP2	ARMCX5-GPRASP2 readthrough	protein-coding	intron	chrX:102733460-102733460	WIBR3_PRKN_X3DEL_B1_3
	GPRASP3	G protein-coupled receptor associated sorting protein family member 3	protein-coding	intron	chrX:102733460-102733460	WIBR3_PRKN_X3DEL_B1_3
	RADX	RPA1 related single stranded DNA binding protein, X-linked	protein-coding	intron	chrX:106620862-106620862	WIBR3_PRKN_X3DEL_B1_3
	LINC03098	long intergenic non-protein coding RNA 3098	ncRNA	intron	chrX:119313007-119313007	WIBR3_PRKN_X3DEL_H2_2
	LOC101928832	uncharacterized LOC101928832	ncRNA	intron	chrX:146898013-146898013	WIBR3_PRKN_X3DEL_B1_3
	PLXNA3	plexin A3	protein-coding	intron	chrX:154471085-154471085	WIBR3_PRKN_X3DEL_B1_3
	LINC03070	long intergenic non-protein coding RNA 3070	ncRNA	intron	chrX:5668475-5668475	WIBR3_PRKN_X3DEL_B1_3
	MID1	midline 1	protein-coding	intron	chrX:10553264-10553264	WIBR3_PRKN_X3DEL_H2_2
	CASK	calcium/calmodulin dependent serine protein kinase	protein-coding	intron	chrX:41910221-41910221	WIBR3_PRKN_X3DEL_H2_2
	SLC38A5	solute carrier family 38 member 5	protein-coding	intron	chrX:48468920-48468920	WIBR3_PRKN_X3DEL_F2_5
	LINC01284	long intergenic non-protein coding RNA 1284	ncRNA	intron	chrX:51215897-51215897	WIBR3_PRKN_X3DEL_H2_2
	LOC105373204	uncharacterized LOC105373204	ncRNA	intron	chrX:51215897-51215897	WIBR3_PRKN_X3DEL_H2_2
	PHF8	PHD finger protein 8	protein-coding	intron	chrX:53981511-53981512	WIBR3_PRKN_X3DEL_H2_2
	NEXMIF	neurite extension and migration factor	protein-coding	intron	chrX:74766431-74766431	WIBR3_PRKN_X3DEL_F2_5
	CUL4B	cullin 4B	protein-coding	intron	chrX:120585072-120585073	WIBR3_PRKN_X3DEL_H2_2
	TENM1	teneurin transmembrane protein 1	protein-coding	intron	chrX:124838648-124838648	WIBR3_PRKN_X3DEL_F2_5
	CD99L2	CD99 molecule like 2	protein-coding	intron	chrX:150837252-150837252	WIBR3_PRKN_X3DEL_F2_5
	TENT4A	terminal nucleotidyltransferase 4A	protein-coding	fiveUTR	chr5:6714855-6714855	WIBR3_PRKN_X3DEL_B1_3
	SLC38A5	solute carrier family 38 member 5	protein-coding	fiveUTR	chrX:48468920-48468920	WIBR3_PRKN_X3DEL_F2_5
	LOC124901250	uncharacterized LOC124901250	ncRNA	threeUTR	chr6:5828247-5828248	WIBR3_PRKN_X3DEL_B1_3
	PURB	purine rich element binding protein B	protein-coding	threeUTR	chr7:44879401-44879401	WIBR3_PRKN_X3DEL_B1_3
	APTX	aprataxin	protein-coding	threeUTR	chr9:32971921-32971921	WIBR3_PRKN_X3DEL_F2_5
	ZFP36L1	ZFP36 ring finger protein like 1	protein-coding	threeUTR	chr14:68788230-68788230	WIBR3_PRKN_X3DEL_F2_5
	FOXN3	forkhead box N3	protein-coding	threeUTR	chr14:89161977-89161977	WIBR3_PRKN_X3DEL_B1_3
	PAQR5	progestin and adipoQ receptor family member 5	protein-coding	threeUTR	chr15:69406869-69406869	WIBR3_PRKN_X3DEL_F2_5
	LILRA2	leukocyte immunoglobulin like receptor A2	protein-coding	threeUTR	chr19:54588430-54588430	WIBR3_PRKN_X3DEL_H2_2
	NCAM2	neural cell adhesion molecule 2	protein-coding	threeUTR	chr21:21543013-21543015	WIBR3_PRKN_X3DEL_F2_5
	USP17L2	ubiquitin specific peptidase 17 like family member 2	protein-coding	coding	chr8:12137342-12137342	WIBR3_PRKN_X3DEL_B1_3
	MTFR1L	mitochondrial fission regulator 1 like	protein-coding	promoter	chr1:25813072-25813072	WIBR3_PRKN_X3DEL_H2_2
	ARID1A	AT-rich interaction domain 1A	protein-coding	promoter	chr1:26773752-26773752	WIBR3_PRKN_X3DEL_H2_2
	RNF115	ring finger protein 115	protein-coding	promoter	chr1:145774657-145774657	WIBR3_PRKN_X3DEL_B1_3
	LOC101929532	uncharacterized LOC101929532	ncRNA	promoter	chr2:162159178-162159178	WIBR3_PRKN_X3DEL_B1_3
	CACNA1D	calcium voltage-gated channel subunit alpha1 D	protein-coding	promoter	chr3:53806901-53806901	WIBR3_PRKN_X3DEL_B1_3
	COL6A4P2	collagen type VI alpha 4 pseudogene 2	pseudo	promoter	chr3:130211260-130211260	WIBR3_PRKN_X3DEL_B1_3
	PHC3	polyhomeotic homolog 3	protein-coding	promoter	chr3:170130626-170130626	WIBR3_PRKN_X3DEL_H2_2
	ATP13A3	ATPase 13A3	protein-coding	promoter	chr3:194468386-194468387	WIBR3_PRKN_X3DEL_F2_5 + WIBR3_PRKN_X3DEL_H2_2
	TENT4A	terminal nucleotidyltransferase 4A	protein-coding	promoter	chr5:6714855-6714855	WIBR3_PRKN_X3DEL_B1_3
	NIM1K	NIM1 serine/threonine protein kinase	protein-coding	promoter	chr5:43192452-43192452	WIBR3_PRKN_X3DEL_F2_5
	GRAMD2B	GRAM domain containing 2B	protein-coding	promoter	chr5:126479028-126479028	WIBR3_PRKN_X3DEL_F2_5
	ASL	argininosuccinate lyase	protein-coding	promoter	chr7:66073845-66073846	WIBR3_PRKN_X3DEL_H2_2
	ABCB1	ATP binding cassette subfamily B member 1	protein-coding	promoter	chr7:87714923-87714923	WIBR3_PRKN_X3DEL_H2_2
	SVOPL	SVOP like	protein-coding	promoter	chr7:138629121-138629121	WIBR3_PRKN_X3DEL_B1_3
	SPINDOC	spindlin interactor and repressor of chromatin binding	protein-coding	promoter	chr11:63812889-63812892	WIBR3_PRKN_X3DEL_H2_2
	TMCO3	transmembrane and coiled-coil domains 3	protein-coding	promoter	chr13:113519295-113519295	WIBR3_PRKN_X3DEL_B1_3
	LOC105370542	uncharacterized LOC105370542	ncRNA	promoter	chr14:67468919-67468919	WIBR3_PRKN_X3DEL_H2_2
	TGM5	transglutaminase 5	protein-coding	promoter	chr15:43242719-43242719	WIBR3_PRKN_X3DEL_H2_2
	CDH11	cadherin 11	protein-coding	promoter	chr16:65060356-65060356	WIBR3_PRKN_X3DEL_F2_5
	KRTAP1-5	keratin associated protein 1-5	protein-coding	promoter	chr17:41028341-41028341	WIBR3_PRKN_X3DEL_H2_2
	FAM98C	family with sequence similarity 98 member C	protein-coding	promoter	chr19:38406621-38406622	WIBR3_PRKN_X3DEL_F2_5
	SUPT5H	SPT5 homolog, DSIF elongation factor subunit	protein-coding	promoter	chr19:39465581-39465581	WIBR3_PRKN_X3DEL_F2_5
	CCNP	cyclin P	protein-coding	promoter	chr19:40228685-40228685	WIBR3_PRKN_X3DEL_H2_2
	SLC38A5	solute carrier family 38 member 5	protein-coding	promoter	chrX:48468920-48468920	WIBR3_PRKN_X3DEL_F2_5

## Sheet: (PARK6) PINK1
	Supplemental Table 7. Full SNVs/Indels description
	(PARK6) PINK1
	SYMBOL	GENENAME	GENETYPE	FEATURE	LOCATION	CELL LINE	COMMENTS
	PINK1	PTEN induced kinase 1	protein-coding	spliceSite	chr1:20633936-20633936	WIBR3_PINK1_Q129X_C4_1 + WIBR3_PINK1_Q129X_E2_2 + WIBR3_PINK1_Q129X_E7_1
	MIB2	MIB E3 ubiquitin protein ligase 2	protein-coding	intron	chr1:1615723-1615723	WIBR3_PINK1_Q129X_E7_1
	ARHGEF10L	Rho guanine nucleotide exchange factor 10 like	protein-coding	intron	chr1:17610876-17610876	WIBR3_PINK1_Q129X_C4_1
	PINK1	PTEN induced kinase 1	protein-coding	intron	chr1:20633936-20633936	WIBR3_PINK1_Q129X_C4_1 + WIBR3_PINK1_Q129X_E2_2 + WIBR3_PINK1_Q129X_E7_1
	LOC107984931	uncharacterized LOC107984931	ncRNA	intron	chr1:24070429-24070429	WIBR3_PINK1_Q129X_E2_2
	MYOM3-AS1	MYOM3 antisense RNA 1	ncRNA	intron	chr1:24070429-24070429	WIBR3_PINK1_Q129X_E2_2
	SRRM1	serine and arginine repetitive matrix 1	protein-coding	intron	chr1:24636931-24636931	WIBR3_PINK1_Q129X_E7_1
	MIR3659HG	MIR3659 host gene	ncRNA	intron	chr1:38068375-38068375	WIBR3_PINK1_Q129X_E7_1
	ELAVL4	ELAV like RNA binding protein 4	protein-coding	intron	chr1:50110003-50110003	WIBR3_PINK1_Q129X_E2_2
	PRKACB	protein kinase cAMP-activated catalytic subunit beta	protein-coding	intron	chr1:84091490-84091490	WIBR3_PINK1_Q129X_E7_1
	PRRC2C	proline rich coiled-coil 2C	protein-coding	intron	chr1:171589975-171589975	WIBR3_PINK1_Q129X_C4_1
	PLA2G4A	phospholipase A2 group IVA	protein-coding	intron	chr1:186865958-186865958	WIBR3_PINK1_Q129X_E7_1
	NAV1	neuron navigator 1	protein-coding	intron	chr1:201604680-201604682	WIBR3_PINK1_Q129X_E2_2
	LINC02869	long intergenic non-protein coding RNA 2869	ncRNA	intron	chr1:218489135-218489135	WIBR3_PINK1_Q129X_C4_1
	LOC102723834	uncharacterized LOC102723834	ncRNA	intron	chr1:225737607-225737607	WIBR3_PINK1_Q129X_E7_1
	LOC107985352	uncharacterized LOC107985352	ncRNA	intron	chr1:225737607-225737607	WIBR3_PINK1_Q129X_E7_1
	CHRM3	cholinergic receptor muscarinic 3	protein-coding	intron	chr1:239548869-239548869	WIBR3_PINK1_Q129X_E2_2
	EFCAB2	EF-hand calcium binding domain 2	protein-coding	intron	chr1:245115887-245115891	WIBR3_PINK1_Q129X_E7_1
	CDK11A	cyclin dependent kinase 11A	protein-coding	intron	chr1:1706702-1706702	WIBR3_PINK1_Q129X_C4_1
	CNR2	cannabinoid receptor 2	protein-coding	intron	chr1:23911440-23911440	WIBR3_PINK1_Q129X_E7_1
	MYOM3	myomesin 3	protein-coding	intron	chr1:24070429-24070429	WIBR3_PINK1_Q129X_E2_2
	TMEM275	transmembrane protein 275	protein-coding	intron	chr1:46536360-46536361	WIBR3_PINK1_Q129X_E2_2
	SSBP3	single stranded DNA binding protein 3	protein-coding	intron	chr1:54298930-54298930	WIBR3_PINK1_Q129X_C4_1
	CLCA4-AS1	CLCA4 antisense RNA 1	ncRNA	intron	chr1:86588951-86588951	WIBR3_PINK1_Q129X_C4_1
	LINC02609	long intergenic non-protein coding RNA 2609	ncRNA	intron	chr1:90783880-90783880	WIBR3_PINK1_Q129X_E2_2
	LYPLAL1-DT	LYPLAL1 divergent transcript	ncRNA	intron	chr1:219156829-219156829	WIBR3_PINK1_Q129X_E2_2
	PLD5	phospholipase D family member 5	protein-coding	intron	chr1:242157125-242157125	WIBR3_PINK1_Q129X_C4_1
	ASAP2	ArfGAP with SH3 domain, ankyrin repeat and PH domain 2	protein-coding	intron	chr2:9317444-9317444	WIBR3_PINK1_Q129X_E2_2
	MIR3681HG	MIR3681 host gene	ncRNA	intron	chr2:11974105-11974105	WIBR3_PINK1_Q129X_E7_1
	MIR3681HG	MIR3681 host gene	ncRNA	intron	chr2:11974108-11974108	WIBR3_PINK1_Q129X_E7_1
	SPATA31H1	SPATA31 subfamily H member 1	protein-coding	intron	chr2:27560333-27560335	WIBR3_PINK1_Q129X_E7_1
	LCLAT1	lysocardiolipin acyltransferase 1	protein-coding	intron	chr2:30456326-30456326	WIBR3_PINK1_Q129X_C4_1
	MRPL19	mitochondrial ribosomal protein L19	protein-coding	intron	chr2:75677909-75677909	WIBR3_PINK1_Q129X_C4_1
	PTPN4	protein tyrosine phosphatase non-receptor type 4	protein-coding	intron	chr2:119813252-119813252	WIBR3_PINK1_Q129X_E7_1
	RALB	RAS like proto-oncogene B	protein-coding	intron	chr2:120266283-120266283	WIBR3_PINK1_Q129X_E2_2
	LINC01911	long intergenic non-protein coding RNA 1911	ncRNA	intron	chr2:146806748-146806749	WIBR3_PINK1_Q129X_E7_1
	LINC01818	long intergenic non-protein coding RNA 1818	ncRNA	intron	chr2:150176079-150176079	WIBR3_PINK1_Q129X_E7_1
	FBXO36	F-box protein 36	protein-coding	intron	chr2:229992006-229992006	WIBR3_PINK1_Q129X_E7_1
	EIPR1	EARP complex and GARP complex interacting protein 1	protein-coding	intron	chr2:3197881-3197881	WIBR3_PINK1_Q129X_C4_1
	LINC01376	long intergenic non-protein coding RNA 1376	ncRNA	intron	chr2:19253989-19253990	WIBR3_PINK1_Q129X_C4_1
	SULT6B1	sulfotransferase family 6B member 1	protein-coding	intron	chr2:37182356-37182356	WIBR3_PINK1_Q129X_E2_2
	GCFC2	GC-rich sequence DNA-binding factor 2	protein-coding	intron	chr2:75677909-75677909	WIBR3_PINK1_Q129X_C4_1
	TMEM131	transmembrane protein 131	protein-coding	intron	chr2:97895331-97895331	WIBR3_PINK1_Q129X_E7_1
	THORLNC	testis associated oncogenic lncRNA	ncRNA	intron	chr2:118214967-118214968	WIBR3_PINK1_Q129X_E7_1
	CACNB4	calcium voltage-gated channel auxiliary subunit beta 4	protein-coding	intron	chr2:151928690-151928690	WIBR3_PINK1_Q129X_E2_2
	TTC21B	tetratricopeptide repeat domain 21B	protein-coding	intron	chr2:165898088-165898088	WIBR3_PINK1_Q129X_C4_1
	ERBB4	erb-b2 receptor tyrosine kinase 4	protein-coding	intron	chr2:212387465-212387465	WIBR3_PINK1_Q129X_C4_1
	PPARG	peroxisome proliferator activated receptor gamma	protein-coding	intron	chr3:12327014-12327014	WIBR3_PINK1_Q129X_C4_1
	RARB	retinoic acid receptor beta	protein-coding	intron	chr3:25084858-25084858	WIBR3_PINK1_Q129X_E2_2
	CNOT10	CCR4-NOT transcription complex subunit 10	protein-coding	intron	chr3:32770705-32770705	WIBR3_PINK1_Q129X_E2_2
	CRYBG3	crystallin beta-gamma domain containing 3	protein-coding	intron	chr3:97852888-97852888	WIBR3_PINK1_Q129X_E2_2
	CHCHD6	coiled-coil-helix-coiled-coil-helix domain containing 6	protein-coding	intron	chr3:126720759-126720759	WIBR3_PINK1_Q129X_C4_1
	KCNAB1	potassium voltage-gated channel subfamily A regulatory beta subunit 1	protein-coding	intron	chr3:156521293-156521293	WIBR3_PINK1_Q129X_E2_2
	CLDN11	claudin 11	protein-coding	intron	chr3:170728181-170728181	WIBR3_PINK1_Q129X_E2_2
	SLC7A14-AS1	SLC7A14 antisense RNA 1	ncRNA	intron	chr3:170728181-170728181	WIBR3_PINK1_Q129X_E2_2
	IGF2BP2-AS1	IGF2BP2 antisense RNA 1	ncRNA	intron	chr3:185718761-185718761	WIBR3_PINK1_Q129X_E7_1
	GRIP2	glutamate receptor interacting protein 2	protein-coding	intron	chr3:14544788-14544788	WIBR3_PINK1_Q129X_C4_1
	TBC1D5	TBC1 domain family member 5	protein-coding	intron	chr3:17860482-17860483	WIBR3_PINK1_Q129X_E2_2
	TBC1D5	TBC1 domain family member 5	protein-coding	intron	chr3:18391380-18391381	WIBR3_PINK1_Q129X_C4_1
	SATB1	SATB homeobox 1	protein-coding	intron	chr3:18391380-18391381	WIBR3_PINK1_Q129X_C4_1
	LRRFIP2	LRR binding FLII interacting protein 2	protein-coding	intron	chr3:37101682-37101682	WIBR3_PINK1_Q129X_C4_1
	ERC2	ELKS/RAB6-interacting/CAST family member 2	protein-coding	intron	chr3:56132646-56132646	WIBR3_PINK1_Q129X_C4_1
	TAFA4	TAFA chemokine like family member 4	protein-coding	intron	chr3:68756866-68756866	WIBR3_PINK1_Q129X_E2_2
	FRMD4B	FERM domain containing 4B	protein-coding	intron	chr3:69482264-69482264	WIBR3_PINK1_Q129X_E2_2
	FRMD4B	FERM domain containing 4B	protein-coding	intron	chr3:69482273-69482274	WIBR3_PINK1_Q129X_E2_2
	FRMD4B	FERM domain containing 4B	protein-coding	intron	chr3:69482277-69482277	WIBR3_PINK1_Q129X_E2_2
	LOC105373994	uncharacterized LOC105373994	ncRNA	intron	chr3:97852888-97852888	WIBR3_PINK1_Q129X_E2_2
	STAG1	STAG1 cohesin complex component	protein-coding	intron	chr3:136662153-136662153	WIBR3_PINK1_Q129X_C4_1
	PIK3CB	phosphatidylinositol-4,5-bisphosphate 3-kinase catalytic subunit beta	protein-coding	intron	chr3:138771554-138771554	WIBR3_PINK1_Q129X_E7_1
	LOC124906302	uncharacterized LOC124906302	ncRNA	intron	chr3:170728181-170728181	WIBR3_PINK1_Q129X_E2_2
	IGF2BP2	insulin like growth factor 2 mRNA binding protein 2	protein-coding	intron	chr3:185718761-185718761	WIBR3_PINK1_Q129X_E7_1
	DGKG	diacylglycerol kinase gamma	protein-coding	intron	chr3:186165677-186165677	WIBR3_PINK1_Q129X_E7_1
	FGF12	fibroblast growth factor 12	protein-coding	intron	chr3:192227331-192227331	WIBR3_PINK1_Q129X_E7_1
	ATP13A4	ATPase 13A4	protein-coding	intron	chr3:193582084-193582098	WIBR3_PINK1_Q129X_E7_1
	LOC105377261	uncharacterized LOC105377261	ncRNA	intron	chr4:66146126-66146126	WIBR3_PINK1_Q129X_E7_1
	FRAS1	Fraser extracellular matrix complex subunit 1	protein-coding	intron	chr4:78115771-78115771	WIBR3_PINK1_Q129X_E2_2
	LINC01088	long intergenic non-protein coding RNA 1088	ncRNA	intron	chr4:79179081-79179081	WIBR3_PINK1_Q129X_E2_2
	CCSER1	coiled-coil serine rich protein 1	protein-coding	intron	chr4:90231230-90231230	WIBR3_PINK1_Q129X_E2_2
	LOC105377356	uncharacterized LOC105377356	ncRNA	intron	chr4:106591761-106591761	WIBR3_PINK1_Q129X_E2_2
	MAP9-AS1	MAP9 antisense RNA 1	ncRNA	intron	chr4:155301939-155301939	WIBR3_PINK1_Q129X_E2_2
	CPE	carboxypeptidase E	protein-coding	intron	chr4:165474704-165474704	WIBR3_PINK1_Q129X_C4_1
	LOC107983963	uncharacterized LOC107983963	ncRNA	intron	chr4:187664780-187664780	WIBR3_PINK1_Q129X_E7_1
	SMIM14	small integral membrane protein 14	protein-coding	intron	chr4:39632949-39632949	WIBR3_PINK1_Q129X_C4_1
	RBM47	RNA binding motif protein 47	protein-coding	intron	chr4:40583256-40583256	WIBR3_PINK1_Q129X_E2_2
	GC	GC vitamin D binding protein	protein-coding	intron	chr4:71746038-71746038	WIBR3_PINK1_Q129X_E7_1
	LINC02994	long intergenic non-protein coding RNA 2994	ncRNA	intron	chr4:83812675-83812675	WIBR3_PINK1_Q129X_E2_2
	SLC39A8	solute carrier family 39 member 8	protein-coding	intron	chr4:102320784-102320785	WIBR3_PINK1_Q129X_C4_1
	LINC02511	long intergenic non-protein coding RNA 2511	ncRNA	intron	chr4:137166792-137166792	WIBR3_PINK1_Q129X_E7_1
	FBXW7	F-box and WD repeat domain containing 7	protein-coding	intron	chr4:152473647-152473647	WIBR3_PINK1_Q129X_E2_2
	LINC02492	long intergenic non-protein coding RNA 2492	ncRNA	intron	chr4:187664780-187664780	WIBR3_PINK1_Q129X_E7_1
	LOC105377604	uncharacterized LOC105377604	ncRNA	intron	chr4:187664780-187664780	WIBR3_PINK1_Q129X_E7_1
	LINC02899	long intergenic non-protein coding RNA 2899	ncRNA	intron	chr5:24025874-24025874	WIBR3_PINK1_Q129X_E2_2
	PART1	prostate androgen-regulated transcript 1	ncRNA	intron	chr5:60533086-60533086	WIBR3_PINK1_Q129X_C4_1
	MAST4	microtubule associated serine/threonine kinase family member 4	protein-coding	intron	chr5:66757195-66757195	WIBR3_PINK1_Q129X_E7_1
	MEF2C-AS1	MEF2C antisense RNA 1	ncRNA	intron	chr5:89135171-89135171	WIBR3_PINK1_Q129X_E2_2
	MEF2C-AS1	MEF2C antisense RNA 1	ncRNA	intron	chr5:89157604-89157604	WIBR3_PINK1_Q129X_E7_1
	KCNN2	potassium calcium-activated channel subfamily N member 2	protein-coding	intron	chr5:114406535-114406535	WIBR3_PINK1_Q129X_C4_1
	PCDHA1	protocadherin alpha 1	protein-coding	intron	chr5:140946611-140946611	WIBR3_PINK1_Q129X_C4_1
	PCDHA2	protocadherin alpha 2	protein-coding	intron	chr5:140946611-140946611	WIBR3_PINK1_Q129X_C4_1
	PCDHA3	protocadherin alpha 3	protein-coding	intron	chr5:140946611-140946611	WIBR3_PINK1_Q129X_C4_1
	PCDHA4	protocadherin alpha 4	protein-coding	intron	chr5:140946611-140946611	WIBR3_PINK1_Q129X_C4_1
	PCDHA5	protocadherin alpha 5	protein-coding	intron	chr5:140946611-140946611	WIBR3_PINK1_Q129X_C4_1
	PCDHA6	protocadherin alpha 6	protein-coding	intron	chr5:140946611-140946611	WIBR3_PINK1_Q129X_C4_1
	PCDHA7	protocadherin alpha 7	protein-coding	intron	chr5:140946611-140946611	WIBR3_PINK1_Q129X_C4_1
	PCDHA8	protocadherin alpha 8	protein-coding	intron	chr5:140946611-140946611	WIBR3_PINK1_Q129X_C4_1
	PCDHA9	protocadherin alpha 9	protein-coding	intron	chr5:140946611-140946611	WIBR3_PINK1_Q129X_C4_1
	PCDHA10	protocadherin alpha 10	protein-coding	intron	chr5:140946611-140946611	WIBR3_PINK1_Q129X_C4_1
	PCDHA11	protocadherin alpha 11	protein-coding	intron	chr5:140946611-140946611	WIBR3_PINK1_Q129X_C4_1
	PCDHA12	protocadherin alpha 12	protein-coding	intron	chr5:140946611-140946611	WIBR3_PINK1_Q129X_C4_1
	PCDHA13	protocadherin alpha 13	protein-coding	intron	chr5:140946611-140946611	WIBR3_PINK1_Q129X_C4_1
	PCDHAC1	protocadherin alpha subfamily C, 1	protein-coding	intron	chr5:140946611-140946611	WIBR3_PINK1_Q129X_C4_1
	LINC03000	long intergenic non-protein coding RNA 3000	ncRNA	intron	chr5:164528172-164528172	WIBR3_PINK1_Q129X_E7_1
	LOC102546299	uncharacterized LOC102546299	ncRNA	intron	chr5:164528172-164528172	WIBR3_PINK1_Q129X_E7_1
	WWC1	WW and C2 domain containing 1	protein-coding	intron	chr5:168372022-168372022	WIBR3_PINK1_Q129X_E2_2
	LOC124901139	uncharacterized LOC124901139	ncRNA	intron	chr5:174236345-174236345	WIBR3_PINK1_Q129X_E2_2
	CPLX2	complexin 2	protein-coding	intron	chr5:175852802-175852802	WIBR3_PINK1_Q129X_C4_1
	CDH18	cadherin 18	protein-coding	intron	chr5:20515966-20515966	WIBR3_PINK1_Q129X_E2_2
	CPLANE1	ciliogenesis and planar polarity effector complex subunit 1	protein-coding	intron	chr5:37164471-37164473	WIBR3_PINK1_Q129X_E7_1
	PDE4D	phosphodiesterase 4D	protein-coding	intron	chr5:59803359-59803359	WIBR3_PINK1_Q129X_C4_1
	LOC107986347	uncharacterized LOC107986347	ncRNA	intron	chr5:59803359-59803359	WIBR3_PINK1_Q129X_C4_1
	LOC105379003	uncharacterized LOC105379003	ncRNA	intron	chr5:66408272-66408272	WIBR3_PINK1_Q129X_E2_2
	GCNT4	glucosaminyl (N-acetyl) transferase 4	protein-coding	intron	chr5:74999108-74999108	WIBR3_PINK1_Q129X_C4_1
	LOC105379110	uncharacterized LOC105379110	ncRNA	intron	chr5:105125152-105125152	WIBR3_PINK1_Q129X_C4_1
	TMEM232	transmembrane protein 232	protein-coding	intron	chr5:110585467-110585467	WIBR3_PINK1_Q129X_C4_1
	LOC124901056	uncharacterized LOC124901056	ncRNA	intron	chr5:126089686-126089686	WIBR3_PINK1_Q129X_E7_1
	LOC124901056	uncharacterized LOC124901056	ncRNA	intron	chr5:126089688-126089690	WIBR3_PINK1_Q129X_E7_1
	LOC112267944	uncharacterized LOC112267944	ncRNA	intron	chr5:129902864-129902864	WIBR3_PINK1_Q129X_E7_1
	ADAM19	ADAM metallopeptidase domain 19	protein-coding	intron	chr5:157477668-157477668	WIBR3_PINK1_Q129X_E2_2
	SH3PXD2B	SH3 and PX domains 2B	protein-coding	intron	chr5:172438726-172438726	WIBR3_PINK1_Q129X_E2_2
	MGAT1	alpha-1,3-mannosyl-glycoprotein 2-beta-N-acetylglucosaminyltransferase	protein-coding	intron	chr5:180812331-180812331	WIBR3_PINK1_Q129X_E7_1
	PHF3	PHD finger protein 3	protein-coding	intron	chr6:63727154-63727154	WIBR3_PINK1_Q129X_E7_1
	ADGRB3	adhesion G protein-coupled receptor B3	protein-coding	intron	chr6:68725315-68725315	WIBR3_PINK1_Q129X_E2_2
	GRM1	glutamate metabotropic receptor 1	protein-coding	intron	chr6:146181250-146181250	WIBR3_PINK1_Q129X_C4_1
	ATXN1	ataxin 1	protein-coding	intron	chr6:16416200-16416201	WIBR3_PINK1_Q129X_E2_2
	ATXN1	ataxin 1	protein-coding	intron	chr6:16590257-16590257	WIBR3_PINK1_Q129X_E7_1
	ZSCAN16-AS1	ZSCAN16 antisense RNA 1	ncRNA	intron	chr6:28052388-28052389	WIBR3_PINK1_Q129X_E2_2
	KHDRBS2	KH RNA binding domain containing, signal transduction associated 2	protein-coding	intron	chr6:61746043-61746053	WIBR3_PINK1_Q129X_E7_1
	EYS	eyes shut homolog	protein-coding	intron	chr6:63727154-63727154	WIBR3_PINK1_Q129X_E7_1
	LOC105377885	uncharacterized LOC105377885	ncRNA	intron	chr6:88437198-88437199	WIBR3_PINK1_Q129X_C4_1
	ATG5	autophagy related 5	protein-coding	intron	chr6:106313859-106313859	WIBR3_PINK1_Q129X_E7_1
	PTPRK	protein tyrosine phosphatase receptor type K	protein-coding	intron	chr6:128435990-128435991	WIBR3_PINK1_Q129X_E7_1
	TMEM244	transmembrane protein 244	protein-coding	intron	chr6:129844687-129844689	WIBR3_PINK1_Q129X_E7_1
	CCDC28A-AS1	CCDC28A antisense RNA 1	ncRNA	intron	chr6:138735946-138735958	WIBR3_PINK1_Q129X_E7_1
	BBS9	Bardet-Biedl syndrome 9	protein-coding	intron	chr7:33745490-33745490	WIBR3_PINK1_Q129X_E2_2
	GPR141	G protein-coupled receptor 141	protein-coding	intron	chr7:37797695-37797695	WIBR3_PINK1_Q129X_C4_1
	EPDR1	ependymin related 1	protein-coding	intron	chr7:37797695-37797695	WIBR3_PINK1_Q129X_C4_1
	SUGCT	succinyl-CoA:glutarate-CoA transferase	protein-coding	intron	chr7:40704174-40704174	WIBR3_PINK1_Q129X_E2_2
	AUTS2	activator of transcription and developmental regulator AUTS2	protein-coding	intron	chr7:70783854-70783854	WIBR3_PINK1_Q129X_E2_2
	GNAI1	G protein subunit alpha i1	protein-coding	intron	chr7:80081085-80081086	WIBR3_PINK1_Q129X_E7_1
	CYP51A1-AS1	CYP51A1 antisense RNA 1	ncRNA	intron	chr7:92167099-92167099	WIBR3_PINK1_Q129X_C4_1
	LOC105375463	uncharacterized LOC105375463	ncRNA	intron	chr7:116449948-116449948	WIBR3_PINK1_Q129X_E7_1
	CAV2	caveolin 2	protein-coding	intron	chr7:116449948-116449948	WIBR3_PINK1_Q129X_E7_1
	SND1	staphylococcal nuclease and tudor domain containing 1	protein-coding	intron	chr7:128044482-128044482	WIBR3_PINK1_Q129X_E2_2
	LOC105375523	uncharacterized LOC105375523	ncRNA	intron	chr7:136307179-136307179	WIBR3_PINK1_Q129X_E2_2
	CNTNAP2	contactin associated protein 2	protein-coding	intron	chr7:147934954-147934959	WIBR3_PINK1_Q129X_C4_1
	SUN3	Sad1 and UNC84 domain containing 3	protein-coding	intron	chr7:47993082-47993082	WIBR3_PINK1_Q129X_C4_1
	LOC650226	ankyrin repeat domain containing 26 pseudogene	pseudo	intron	chr7:56444586-56444587	WIBR3_PINK1_Q129X_C4_1
	CALN1	calneuron 1	protein-coding	intron	chr7:72140555-72140555	WIBR3_PINK1_Q129X_E7_1
	TYW1B	tRNA-yW synthesizing protein 1 homolog B	protein-coding	intron	chr7:72662420-72662420	WIBR3_PINK1_Q129X_C4_1
	CACNA2D1	calcium voltage-gated channel auxiliary subunit alpha2delta 1	protein-coding	intron	chr7:81978750-81978750	WIBR3_PINK1_Q129X_E7_1
	CYP51A1	cytochrome P450 family 51 subfamily A member 1	protein-coding	intron	chr7:92167099-92167099	WIBR3_PINK1_Q129X_C4_1
	LRRD1	leucine rich repeats and death domain containing 1	protein-coding	intron	chr7:92167099-92167099	WIBR3_PINK1_Q129X_C4_1
	KRIT1	KRIT1 ankyrin repeat containing	protein-coding	intron	chr7:92167099-92167099	WIBR3_PINK1_Q129X_C4_1
	COG5	component of oligomeric golgi complex 5	protein-coding	intron	chr7:107341971-107341971	WIBR3_PINK1_Q129X_E7_1
	LOC124901730	uncharacterized LOC124901730	ncRNA	intron	chr7:116449948-116449948	WIBR3_PINK1_Q129X_E7_1
	LOC107986838	uncharacterized LOC107986838	ncRNA	intron	chr7:116449948-116449948	WIBR3_PINK1_Q129X_E7_1
	DLGAP2	DLG associated protein 2	protein-coding	intron	chr8:1187689-1187689	WIBR3_PINK1_Q129X_C4_1
	ADAM7	ADAM metallopeptidase domain 7	protein-coding	intron	chr8:24482058-24482058	WIBR3_PINK1_Q129X_E7_1
	DOCK5	dedicator of cytokinesis 5	protein-coding	intron	chr8:25311189-25311189	WIBR3_PINK1_Q129X_E7_1
	NRG1	neuregulin 1	protein-coding	intron	chr8:32422296-32422296	WIBR3_PINK1_Q129X_E7_1
	ASH2L	ASH2 like, histone lysine methyltransferase complex subunit	protein-coding	intron	chr8:38117242-38117242	WIBR3_PINK1_Q129X_E7_1
	SNTG1	syntrophin gamma 1	protein-coding	intron	chr8:50354056-50354056	WIBR3_PINK1_Q129X_E7_1
	CPNE3	copine 3	protein-coding	intron	chr8:86532855-86532855	WIBR3_PINK1_Q129X_E7_1
	CSMD1	CUB and Sushi multiple domains 1	protein-coding	intron	chr8:4004420-4004421	WIBR3_PINK1_Q129X_E7_1
	SGCZ	sarcoglycan zeta	protein-coding	intron	chr8:14827236-14827236	WIBR3_PINK1_Q129X_E7_1
	ADAM7-AS1	ADAM7, ADAMDEC1 and ADAM28 antisense RNA 1	ncRNA	intron	chr8:24482058-24482058	WIBR3_PINK1_Q129X_E7_1
	SFRP1	secreted frizzled related protein 1	protein-coding	intron	chr8:41284375-41284396	WIBR3_PINK1_Q129X_C4_1
	IL7	interleukin 7	protein-coding	intron	chr8:78802434-78802435	WIBR3_PINK1_Q129X_E7_1
	VPS13B-DT	VPS13B divergent transcript	ncRNA	intron	chr8:98976053-98976053	WIBR3_PINK1_Q129X_E7_1
	ANGPT1	angiopoietin 1	protein-coding	intron	chr8:107400899-107400899	WIBR3_PINK1_Q129X_C4_1
	LINC01609	long intergenic non-protein coding RNA 1609	ncRNA	intron	chr8:111209459-111209459	WIBR3_PINK1_Q129X_E2_2
	LOC107986964	uncharacterized LOC107986964	ncRNA	intron	chr8:111209459-111209459	WIBR3_PINK1_Q129X_E2_2
	CSMD3	CUB and Sushi multiple domains 3	protein-coding	intron	chr8:112253006-112253006	WIBR3_PINK1_Q129X_C4_1
	TRPS1	transcriptional repressor GATA binding 1	protein-coding	intron	chr8:115580247-115580247	WIBR3_PINK1_Q129X_C4_1
	LINC00536	long intergenic non-protein coding RNA 536	ncRNA	intron	chr8:116282581-116282581	WIBR3_PINK1_Q129X_C4_1
	MTSS1	MTSS I-BAR domain containing 1	protein-coding	intron	chr8:124724898-124724898	WIBR3_PINK1_Q129X_E7_1
	ZFAT	zinc finger and AT-hook domain containing	protein-coding	intron	chr8:134683340-134683340	WIBR3_PINK1_Q129X_E7_1
	CNTLN	centlein	protein-coding	intron	chr9:17356063-17356066	WIBR3_PINK1_Q129X_E7_1
	ERCC6L2	ERCC excision repair 6 like 2	protein-coding	intron	chr9:95976984-95976994	WIBR3_PINK1_Q129X_E7_1
	ERCC6L2	ERCC excision repair 6 like 2	protein-coding	intron	chr9:96036480-96036480	WIBR3_PINK1_Q129X_E7_1
	GALNT12	polypeptide N-acetylgalactosaminyltransferase 12	protein-coding	intron	chr9:98828977-98828977	WIBR3_PINK1_Q129X_C4_1
	LINC01505	long intergenic non-protein coding RNA 1505	ncRNA	intron	chr9:106339541-106339541	WIBR3_PINK1_Q129X_E7_1
	LOC107987108	uncharacterized LOC107987108	ncRNA	intron	chr9:106339541-106339541	WIBR3_PINK1_Q129X_E7_1
	DELEC1	deleted in esophageal cancer 1	ncRNA	intron	chr9:115287054-115287054	WIBR3_PINK1_Q129X_E2_2
	LOC105376247	uncharacterized LOC105376247	ncRNA	intron	chr9:118002166-118002176	WIBR3_PINK1_Q129X_E7_1
	LOC105376244	uncharacterized LOC105376244	ncRNA	intron	chr9:118002166-118002176	WIBR3_PINK1_Q129X_E7_1
	KIF24	kinesin family member 24	protein-coding	intron	chr9:34290597-34290597	WIBR3_PINK1_Q129X_E7_1
	CNTNAP3	contactin associated protein family member 3	protein-coding	intron	chr9:39087481-39087482	WIBR3_PINK1_Q129X_E7_1
	GNAQ	G protein subunit alpha q	protein-coding	intron	chr9:77886881-77886881	WIBR3_PINK1_Q129X_E7_1
	MALRD1	MAM and LDL receptor class A domain containing 1	protein-coding	intron	chr10:19156303-19156303	WIBR3_PINK1_Q129X_E2_2
	PLXDC2	plexin domain containing 2	protein-coding	intron	chr10:20147771-20147781	WIBR3_PINK1_Q129X_C4_1
	TSPAN15	tetraspanin 15	protein-coding	intron	chr10:69502412-69502412	WIBR3_PINK1_Q129X_E2_2
	CDH23	cadherin related 23	protein-coding	intron	chr10:71505586-71505586	WIBR3_PINK1_Q129X_E2_2
	LRMDA	leucine rich melanocyte differentiation associated	protein-coding	intron	chr10:75692222-75692223	WIBR3_PINK1_Q129X_E2_2
	LRMDA	leucine rich melanocyte differentiation associated	protein-coding	intron	chr10:76183606-76183606	WIBR3_PINK1_Q129X_C4_1
	LINC02668	long intergenic non-protein coding RNA 2668	ncRNA	intron	chr10:3236314-3236314	WIBR3_PINK1_Q129X_C4_1
	ANKRD26	ankyrin repeat domain containing 26	protein-coding	intron	chr10:27033615-27033615	WIBR3_PINK1_Q129X_E7_1
	JCAD	junctional cadherin 5 associated	protein-coding	intron	chr10:30020342-30020342	WIBR3_PINK1_Q129X_C4_1
	LOC441666	zinc finger protein 91 pseudogene	pseudo	intron	chr10:42324232-42324233	WIBR3_PINK1_Q129X_C4_1
	CTNNA3	catenin alpha 3	protein-coding	intron	chr10:66529439-66529439	WIBR3_PINK1_Q129X_E7_1
	CTNNA3	catenin alpha 3	protein-coding	intron	chr10:67158838-67158839	WIBR3_PINK1_Q129X_E7_1
	WAPL	WAPL cohesin release factor	protein-coding	intron	chr10:86471624-86471624	WIBR3_PINK1_Q129X_E2_2
	MMS19	MMS19 homolog, cytosolic iron-sulfur assembly component	protein-coding	intron	chr10:97461917-97461917	WIBR3_PINK1_Q129X_E2_2
	SORCS1	sortilin related VPS10 domain containing receptor 1	protein-coding	intron	chr10:106746149-106746149	WIBR3_PINK1_Q129X_C4_1
	AP2A2	adaptor related protein complex 2 subunit alpha 2	protein-coding	intron	chr11:953313-953313	WIBR3_PINK1_Q129X_E2_2
	KIAA1549L	KIAA1549 like	protein-coding	intron	chr11:33556157-33556157	WIBR3_PINK1_Q129X_E7_1
	OR4D9	olfactory receptor family 4 subfamily D member 9	protein-coding	intron	chr11:59512512-59512512	WIBR3_PINK1_Q129X_E2_2
	OOSP1	oocyte secreted protein 1	protein-coding	intron	chr11:59951710-59951710	WIBR3_PINK1_Q129X_E7_1
	OOSP4A	oocyte secreted protein family member 4A	protein-coding	intron	chr11:59951710-59951710	WIBR3_PINK1_Q129X_E7_1
	CNTN5	contactin 5	protein-coding	intron	chr11:99737144-99737144	WIBR3_PINK1_Q129X_C4_1
	LOC107984402	uncharacterized LOC107984402	ncRNA	intron	chr11:121722389-121722389	WIBR3_PINK1_Q129X_C4_1
	LOC107984402	uncharacterized LOC107984402	ncRNA	intron	chr11:121823970-121823970	WIBR3_PINK1_Q129X_E2_2
	NTM	neurotrimin	protein-coding	intron	chr11:131710331-131710331	WIBR3_PINK1_Q129X_C4_1
	ARL14EP-DT	ARL14EP divergent transcript	ncRNA	intron	chr11:30150063-30150063	WIBR3_PINK1_Q129X_E2_2
	DCDC1	doublecortin domain containing 1	protein-coding	intron	chr11:31251513-31251513	WIBR3_PINK1_Q129X_E2_2
	MIR4300HG	MIR4300 host gene	ncRNA	intron	chr11:82417857-82417857	WIBR3_PINK1_Q129X_C4_1
	LOC105369576	uncharacterized LOC105369576	ncRNA	intron	chr11:130782426-130782426	WIBR3_PINK1_Q129X_E7_1
	NTF3	neurotrophin 3	protein-coding	intron	chr12:5462026-5462026	WIBR3_PINK1_Q129X_E7_1
	LOC124902865	uncharacterized LOC124902865	ncRNA	intron	chr12:5462026-5462026	WIBR3_PINK1_Q129X_E7_1
	SOX5-AS1	SOX5 antisense RNA 1	ncRNA	intron	chr12:24249171-24249171	WIBR3_PINK1_Q129X_E7_1
	LINC02821	long intergenic non-protein coding RNA 2821	ncRNA	intron	chr12:70191336-70191336	WIBR3_PINK1_Q129X_C4_1
	CHST11	carbohydrate sulfotransferase 11	protein-coding	intron	chr12:104534368-104534368	WIBR3_PINK1_Q129X_E7_1
	WSCD2	WSC domain containing 2	protein-coding	intron	chr12:108156714-108156714	WIBR3_PINK1_Q129X_C4_1
	CCDC62	coiled-coil domain containing 62	protein-coding	intron	chr12:122782583-122782583	WIBR3_PINK1_Q129X_C4_1
	PRH1-PRR4	PRH1-PRR4 readthrough	ncRNA	intron	chr12:11017475-11017475	WIBR3_PINK1_Q129X_E2_2
	PRH1	proline rich protein HaeIII subfamily 1	protein-coding	intron	chr12:11017475-11017475	WIBR3_PINK1_Q129X_E2_2
	PRH1-TAS2R14	PRH1-TAS2R14 readthrough	protein-coding	intron	chr12:11017475-11017475	WIBR3_PINK1_Q129X_E2_2
	SOX5	SRY-box transcription factor 5	protein-coding	intron	chr12:24249171-24249171	WIBR3_PINK1_Q129X_E7_1
	LMNTD1	lamin tail domain containing 1	protein-coding	intron	chr12:25640503-25640503	WIBR3_PINK1_Q129X_C4_1
	ITPR2	inositol 1,4,5-trisphosphate receptor type 2	protein-coding	intron	chr12:26748495-26748495	WIBR3_PINK1_Q129X_C4_1
	KIF21A	kinesin family member 21A	protein-coding	intron	chr12:39295659-39295659	WIBR3_PINK1_Q129X_C4_1
	SCAF11	SR-related CTD associated factor 11	protein-coding	intron	chr12:45968536-45968536	WIBR3_PINK1_Q129X_C4_1
	LOC102724421	uncharacterized LOC102724421	ncRNA	intron	chr12:67094330-67094330	WIBR3_PINK1_Q129X_E2_2
	PRANCR	progenitor renewal associated non-coding RNA	ncRNA	intron	chr12:70191336-70191336	WIBR3_PINK1_Q129X_C4_1
	LINC02405	long intergenic non-protein coding RNA 2405	ncRNA	intron	chr12:126920711-126920711	WIBR3_PINK1_Q129X_E2_2
	RNF17	ring finger protein 17	protein-coding	intron	chr13:24751298-24751300	WIBR3_PINK1_Q129X_E7_1
	ATP8A2	ATPase phospholipid transporting 8A2	protein-coding	intron	chr13:25422824-25422824	WIBR3_PINK1_Q129X_E2_2
	ATP8A2	ATPase phospholipid transporting 8A2	protein-coding	intron	chr13:25955111-25955111	WIBR3_PINK1_Q129X_E7_1
	LINC00332	long intergenic non-protein coding RNA 332	ncRNA	intron	chr13:40185708-40185708	WIBR3_PINK1_Q129X_C4_1
	DLEU1	deleted in lymphocytic leukemia 1	ncRNA	intron	chr13:50502241-50502241	WIBR3_PINK1_Q129X_E7_1
	LOC124903236	uncharacterized LOC124903236	ncRNA	intron	chr13:63470221-63470249	WIBR3_PINK1_Q129X_E7_1
	OBI1-AS1	OBI1 antisense RNA 1	ncRNA	intron	chr13:77929972-77929975	WIBR3_PINK1_Q129X_E7_1
	LOC124903162	uncharacterized LOC124903162	protein-coding	intron	chr13:40185708-40185708	WIBR3_PINK1_Q129X_C4_1
	DLEU2	deleted in lymphocytic leukemia 2	ncRNA	intron	chr13:50045640-50045640	WIBR3_PINK1_Q129X_E2_2
	LOC102723968	uncharacterized LOC102723968	ncRNA	intron	chr13:63840492-63840492	WIBR3_PINK1_Q129X_E7_1
	EDNRB	endothelin receptor type B	protein-coding	intron	chr13:77929972-77929975	WIBR3_PINK1_Q129X_E7_1
	LOC105370462	uncharacterized LOC105370462	ncRNA	intron	chr14:39948647-39948647	WIBR3_PINK1_Q129X_E2_2
	LOC105370461	uncharacterized LOC105370461	ncRNA	intron	chr14:39948647-39948647	WIBR3_PINK1_Q129X_E2_2
	ATL1	atlastin GTPase 1	protein-coding	intron	chr14:50553545-50553546	WIBR3_PINK1_Q129X_E7_1
	LINC01500	long intergenic non-protein coding RNA 1500	ncRNA	intron	chr14:58775027-58775027	WIBR3_PINK1_Q129X_E7_1
	SYT16	synaptotagmin 16	protein-coding	intron	chr14:62085685-62085685	WIBR3_PINK1_Q129X_E2_2
	RHOJ	ras homolog family member J	protein-coding	intron	chr14:63287599-63287600	WIBR3_PINK1_Q129X_E7_1
	TMEM63C	transmembrane protein 63C	protein-coding	intron	chr14:77138561-77138561	WIBR3_PINK1_Q129X_C4_1
	SLC24A4	solute carrier family 24 member 4	protein-coding	intron	chr14:92428629-92428629	WIBR3_PINK1_Q129X_E2_2
	MIR3171HG	MIR3171 host gene	ncRNA	intron	chr14:27768878-27768878	WIBR3_PINK1_Q129X_E2_2
	MAP4K5	mitogen-activated protein kinase kinase kinase kinase 5	protein-coding	intron	chr14:50553545-50553546	WIBR3_PINK1_Q129X_E7_1
	NIN	ninein	protein-coding	intron	chr14:50775954-50775954	WIBR3_PINK1_Q129X_E7_1
	SYNJ2BP-COX16	SYNJ2BP-COX16 readthrough	protein-coding	intron	chr14:70364140-70364140	WIBR3_PINK1_Q129X_E7_1
	SYNJ2BP	synaptojanin 2 binding protein	protein-coding	intron	chr14:70364140-70364140	WIBR3_PINK1_Q129X_E7_1
	ZDHHC22	zinc finger DHHC-type palmitoyltransferase 22	protein-coding	intron	chr14:77138561-77138561	WIBR3_PINK1_Q129X_C4_1
	FOXN3	forkhead box N3	protein-coding	intron	chr14:89713774-89713774	WIBR3_PINK1_Q129X_E7_1
	TMEM179	transmembrane protein 179	protein-coding	intron	chr14:104555059-104555059	WIBR3_PINK1_Q129X_C4_1
	SLC28A2	solute carrier family 28 member 2	protein-coding	intron	chr15:45255254-45255255	WIBR3_PINK1_Q129X_E7_1
	GCNT3	glucosaminyl (N-acetyl) transferase 3, mucin type	protein-coding	intron	chr15:59613470-59613470	WIBR3_PINK1_Q129X_E2_2
	TMC3-AS1	TMC3 antisense RNA 1	ncRNA	intron	chr15:81468602-81468603	WIBR3_PINK1_Q129X_E7_1
	LOC124903541	uncharacterized LOC124903541	ncRNA	intron	chr15:81468602-81468603	WIBR3_PINK1_Q129X_E7_1
	LINC02207	long intergenic non-protein coding RNA 2207	ncRNA	intron	chr15:93844199-93844199	WIBR3_PINK1_Q129X_E7_1
	AVEN	apoptosis and caspase activation inhibitor	protein-coding	intron	chr15:33944809-33944809	WIBR3_PINK1_Q129X_E2_2
	SLC28A2-AS1	SLC28A2 antisense RNA 1	ncRNA	intron	chr15:45255254-45255255	WIBR3_PINK1_Q129X_E7_1
	DENND4A	DENN domain containing 4A	protein-coding	intron	chr15:65668210-65668210	WIBR3_PINK1_Q129X_E7_1
	LINC01579	long intergenic non-protein coding RNA 1579	ncRNA	intron	chr15:93844199-93844199	WIBR3_PINK1_Q129X_E7_1
	NR2F2-AS1	NR2F2 antisense RNA 1	ncRNA	intron	chr15:96323810-96323811	WIBR3_PINK1_Q129X_E2_2
	ATF7IP2	activating transcription factor 7 interacting protein 2	protein-coding	intron	chr16:10472855-10472856	WIBR3_PINK1_Q129X_C4_1
	SNX29	sorting nexin 29	protein-coding	intron	chr16:12288413-12288413	WIBR3_PINK1_Q129X_E7_1
	LINC02137	long intergenic non-protein coding RNA 2137	ncRNA	intron	chr16:58440590-58440590	WIBR3_PINK1_Q129X_C4_1
	NFATC3	nuclear factor of activated T cells 3	protein-coding	intron	chr16:68123497-68123498	WIBR3_PINK1_Q129X_E7_1
	NQO1-DT	NQO1 divergent transcript	ncRNA	intron	chr16:69730234-69730235	WIBR3_PINK1_Q129X_E2_2
	ZFHX3-AS1	ZFHX3 antisense RNA 1	ncRNA	intron	chr16:72805898-72805898	WIBR3_PINK1_Q129X_E7_1
	WWOX	WW domain containing oxidoreductase	protein-coding	intron	chr16:78178371-78178371	WIBR3_PINK1_Q129X_E2_2
	ZNF423	zinc finger protein 423	protein-coding	intron	chr16:49644685-49644685	WIBR3_PINK1_Q129X_C4_1
	AKTIP	AKT interacting protein	protein-coding	intron	chr16:53504137-53504137	WIBR3_PINK1_Q129X_E7_1
	AKTIP	AKT interacting protein	protein-coding	intron	chr16:53504227-53504227	WIBR3_PINK1_Q129X_E7_1
	CNOT1	CCR4-NOT transcription complex subunit 1	protein-coding	intron	chr16:58604996-58604996	WIBR3_PINK1_Q129X_E7_1
	ZNF19	zinc finger protein 19	protein-coding	intron	chr16:71562126-71562126	WIBR3_PINK1_Q129X_C4_1
	ZFHX3	zinc finger homeobox 3	protein-coding	intron	chr16:72805898-72805898	WIBR3_PINK1_Q129X_E7_1
	RAI1	retinoic acid induced 1	protein-coding	intron	chr17:17767422-17767422	WIBR3_PINK1_Q129X_E2_2
	GOSR1	golgi SNAP receptor complex member 1	protein-coding	intron	chr17:30489388-30489388	WIBR3_PINK1_Q129X_E2_2
	RAB11FIP4	RAB11 family interacting protein 4	protein-coding	intron	chr17:31471068-31471068	WIBR3_PINK1_Q129X_E7_1
	LPO	lactoperoxidase	protein-coding	intron	chr17:58261543-58261544	WIBR3_PINK1_Q129X_C4_1
	PPM1E	protein phosphatase, Mg2+/Mn2+ dependent 1E	protein-coding	intron	chr17:58784148-58784148	WIBR3_PINK1_Q129X_E7_1
	GDPD1	glycerophosphodiester phosphodiesterase domain containing 1	protein-coding	intron	chr17:59228970-59228970	WIBR3_PINK1_Q129X_E2_2
	PRKAR1A	protein kinase cAMP-dependent type I regulatory subunit alpha	protein-coding	intron	chr17:68445388-68445388	WIBR3_PINK1_Q129X_E2_2
	ARSG	arylsulfatase G	protein-coding	intron	chr17:68445388-68445388	WIBR3_PINK1_Q129X_E2_2
	GAS7	growth arrest specific 7	protein-coding	intron	chr17:10061136-10061136	WIBR3_PINK1_Q129X_E2_2
	RAI1-AS1	RAI1 antisense RNA 1	ncRNA	intron	chr17:17767422-17767422	WIBR3_PINK1_Q129X_E2_2
	WIPI1	WD repeat domain, phosphoinositide interacting 1	protein-coding	intron	chr17:68445388-68445388	WIBR3_PINK1_Q129X_E2_2
	SLC39A11	solute carrier family 39 member 11	protein-coding	intron	chr17:72944531-72944531	WIBR3_PINK1_Q129X_E7_1
	DCC	DCC netrin 1 receptor	protein-coding	intron	chr18:53294853-53294853	WIBR3_PINK1_Q129X_E2_2
	LINC01924	long intergenic non-protein coding RNA 1924	ncRNA	intron	chr18:64126351-64126352	WIBR3_PINK1_Q129X_C4_1
	NFATC1	nuclear factor of activated T cells 1	protein-coding	intron	chr18:79440065-79440074	WIBR3_PINK1_Q129X_C4_1
	LOC105371958	uncharacterized LOC105371958	ncRNA	intron	chr18:2091759-2091759	WIBR3_PINK1_Q129X_E2_2
	LOC105371956	uncharacterized LOC105371956	ncRNA	intron	chr18:2091759-2091759	WIBR3_PINK1_Q129X_E2_2
	LINC00305	long intergenic non-protein coding RNA 305	ncRNA	intron	chr18:64126351-64126352	WIBR3_PINK1_Q129X_C4_1
	LOC101927404	uncharacterized LOC101927404	ncRNA	intron	chr18:64916143-64916143	WIBR3_PINK1_Q129X_E2_2
	LINC02864	long intergenic non-protein coding RNA 2864	ncRNA	intron	chr18:73252277-73252278	WIBR3_PINK1_Q129X_E7_1
	OR10H3	olfactory receptor family 10 subfamily H member 3	protein-coding	intron	chr19:15738584-15738585	WIBR3_PINK1_Q129X_E2_2
	HIF3A	hypoxia inducible factor 3 subunit alpha	protein-coding	intron	chr19:46299374-46299374	WIBR3_PINK1_Q129X_E7_1
	C5AR2	complement C5a receptor 2	protein-coding	intron	chr19:47333584-47333585	WIBR3_PINK1_Q129X_E7_1
	TRPM4	transient receptor potential cation channel subfamily M member 4	protein-coding	intron	chr19:49204865-49204866	WIBR3_PINK1_Q129X_C4_1
	ZNF676	zinc finger protein 676	protein-coding	intron	chr19:22199028-22199028	WIBR3_PINK1_Q129X_C4_1
	ZNF728	zinc finger protein 728	protein-coding	intron	chr19:22995439-22995440	WIBR3_PINK1_Q129X_C4_1
	ZNF728	zinc finger protein 728	protein-coding	intron	chr19:22997728-22997729	WIBR3_PINK1_Q129X_C4_1
	PLA2G4C	phospholipase A2 group IVC	protein-coding	intron	chr19:48080748-48080748	WIBR3_PINK1_Q129X_C4_1
	ZSCAN18	zinc finger and SCAN domain containing 18	protein-coding	intron	chr19:58100125-58100126	WIBR3_PINK1_Q129X_E2_2
	FRG1DP	FSHD region gene 1 family member D, pseudogene	pseudo	intron	chr20:29083771-29083771	WIBR3_PINK1_Q129X_E2_2
	TTLL9	tubulin tyrosine ligase like 9	protein-coding	intron	chr20:31906221-31906221	WIBR3_PINK1_Q129X_E2_2
	L3MBTL1	L3MBTL histone methyl-lysine binding protein 1	protein-coding	intron	chr20:43525114-43525115	WIBR3_PINK1_Q129X_E2_2
	LOC105372666	uncharacterized LOC105372666	ncRNA	intron	chr20:52336679-52336679	WIBR3_PINK1_Q129X_E2_2
	NCOA6	nuclear receptor coactivator 6	protein-coding	intron	chr20:34722684-34722685	WIBR3_PINK1_Q129X_C4_1
	PTPRT	protein tyrosine phosphatase receptor type T	protein-coding	intron	chr20:42643519-42643519	WIBR3_PINK1_Q129X_E2_2
	LINC01692	long intergenic non-protein coding RNA 1692	ncRNA	intron	chr21:25006836-25006837	WIBR3_PINK1_Q129X_C4_1
	DYRK1A	dual specificity tyrosine phosphorylation regulated kinase 1A	protein-coding	intron	chr21:37473036-37473037	WIBR3_PINK1_Q129X_C4_1
	LIPI	lipase I	protein-coding	intron	chr21:14185895-14185895	WIBR3_PINK1_Q129X_E2_2
	TIAM1	TIAM Rac1 associated GEF 1	protein-coding	intron	chr21:31243207-31243207	WIBR3_PINK1_Q129X_E2_2
	PPARA	peroxisome proliferator activated receptor alpha	protein-coding	intron	chr22:46177463-46177464	WIBR3_PINK1_Q129X_E7_1
	LOC107985541	uncharacterized LOC107985541	ncRNA	intron	chr22:29451543-29451543	WIBR3_PINK1_Q129X_E2_2
	PTCHD1	patched domain containing 1	protein-coding	intron	chrX:23368125-23368126	WIBR3_PINK1_Q129X_E2_2
	KDM6A	lysine demethylase 6A	protein-coding	intron	chrX:44929827-44929828	WIBR3_PINK1_Q129X_E2_2
	LOC105373191	uncharacterized LOC105373191	ncRNA	intron	chrX:45330157-45330157	WIBR3_PINK1_Q129X_E2_2
	KLF8	KLF transcription factor 8	protein-coding	intron	chrX:56166139-56166139	WIBR3_PINK1_Q129X_E2_2
	LOC124900486	uncharacterized LOC124900486	ncRNA	intron	chrX:56166139-56166139	WIBR3_PINK1_Q129X_E2_2
	ADGRG4	adhesion G protein-coupled receptor G4	protein-coding	intron	chrX:136365424-136365424	WIBR3_PINK1_Q129X_E2_2
	TKTL1	transketolase like 1	protein-coding	intron	chrX:154313933-154313934	WIBR3_PINK1_Q129X_E7_1
	VBP1	VHL binding protein 1	protein-coding	intron	chrX:155238560-155238564	WIBR3_PINK1_Q129X_E2_2
	ARSL	arylsulfatase L	protein-coding	intron	chrX:2960125-2960125	WIBR3_PINK1_Q129X_E7_1
	NLGN4X	neuroligin 4 X-linked	protein-coding	intron	chrX:6043134-6043134	WIBR3_PINK1_Q129X_E7_1
	MID1	midline 1	protein-coding	intron	chrX:10609156-10609156	WIBR3_PINK1_Q129X_E7_1
	ARHGAP6	Rho GTPase activating protein 6	protein-coding	intron	chrX:11123671-11123671	WIBR3_PINK1_Q129X_E2_2
	CASK	calcium/calmodulin dependent serine protein kinase	protein-coding	intron	chrX:41790902-41790902	WIBR3_PINK1_Q129X_C4_1
	TMSB15A	thymosin beta 15A	protein-coding	intron	chrX:102515647-102515648	WIBR3_PINK1_Q129X_E2_2
	THOC2	THO complex subunit 2	protein-coding	intron	chrX:123603013-123603014	WIBR3_PINK1_Q129X_E7_1
	LOC107985698	uncharacterized LOC107985698	ncRNA	intron	chrX:128371312-128371312	WIBR3_PINK1_Q129X_E7_1
	PRKCQ	protein kinase C theta	protein-coding	fiveUTR	chr10:6580274-6580294	WIBR3_PINK1_Q129X_E7_1
	PSD	pleckstrin and Sec7 domain containing	protein-coding	fiveUTR	chr10:102416532-102416532	WIBR3_PINK1_Q129X_C4_1
	FASLG	Fas ligand	protein-coding	threeUTR	chr1:172666006-172666006	WIBR3_PINK1_Q129X_E2_2
	IL20	interleukin 20	protein-coding	threeUTR	chr1:206868935-206868936	WIBR3_PINK1_Q129X_E2_2
	OR1C1	olfactory receptor family 1 subfamily C member 1	protein-coding	threeUTR	chr1:247754920-247754920	WIBR3_PINK1_Q129X_E2_2
	ADAM19	ADAM metallopeptidase domain 19	protein-coding	threeUTR	chr5:157477668-157477668	WIBR3_PINK1_Q129X_E2_2
	FKTN	fukutin	protein-coding	threeUTR	chr9:105652674-105652674	WIBR3_PINK1_Q129X_C4_1
	SLC8A3	solute carrier family 8 member A3	protein-coding	threeUTR	chr14:70044377-70044378	WIBR3_PINK1_Q129X_E2_2
	ZNF471	zinc finger protein 471	protein-coding	threeUTR	chr19:56526191-56526191	WIBR3_PINK1_Q129X_E7_1
	THOC2	THO complex subunit 2	protein-coding	threeUTR	chrX:123603013-123603014	WIBR3_PINK1_Q129X_E7_1
	PINK1	PTEN induced kinase 1	protein-coding	coding	chr1:20633933-20633933	WIBR3_PINK1_Q129X_C4_1 + WIBR3_PINK1_Q129X_E2_2 + WIBR3_PINK1_Q129X_E7_1	Gene edited Pink1_Q129X mutation
	FASLG	Fas ligand	protein-coding	coding	chr1:172666006-172666006	WIBR3_PINK1_Q129X_E2_2
	PSD	pleckstrin and Sec7 domain containing	protein-coding	coding	chr10:102416532-102416532	WIBR3_PINK1_Q129X_C4_1
	CFAP46	cilia and flagella associated protein 46	protein-coding	coding	chr10:132924844-132924844	WIBR3_PINK1_Q129X_E2_2
	RBL2	RB transcriptional corepressor like 2	protein-coding	coding	chr16:53459517-53459517	WIBR3_PINK1_Q129X_C4_1
	PVALEF	parvalbumin like EF-hand containing	protein-coding	coding	chr17:81181595-81181595	WIBR3_PINK1_Q129X_E7_1
	MIB2	MIB E3 ubiquitin protein ligase 2	protein-coding	promoter	chr1:1615723-1615723	WIBR3_PINK1_Q129X_E7_1
	ELAVL4	ELAV like RNA binding protein 4	protein-coding	promoter	chr1:50110003-50110003	WIBR3_PINK1_Q129X_E2_2
	DISP1	dispatched RND transporter family member 1	protein-coding	promoter	chr1:222813353-222813361	WIBR3_PINK1_Q129X_C4_1
	CDK11A	cyclin dependent kinase 11A	protein-coding	promoter	chr1:1706702-1706702	WIBR3_PINK1_Q129X_C4_1
	TMEM275	transmembrane protein 275	protein-coding	promoter	chr1:46536360-46536361	WIBR3_PINK1_Q129X_E2_2
	PIK3CB	phosphatidylinositol-4,5-bisphosphate 3-kinase catalytic subunit beta	protein-coding	promoter	chr3:138771554-138771554	WIBR3_PINK1_Q129X_E7_1
	ETV5	ETS variant transcription factor 5	protein-coding	promoter	chr3:186165677-186165677	WIBR3_PINK1_Q129X_E7_1
	CHSY3	chondroitin sulfate synthase 3	protein-coding	promoter	chr5:129902864-129902864	WIBR3_PINK1_Q129X_E7_1
	CPLANE1	ciliogenesis and planar polarity effector complex subunit 1	protein-coding	promoter	chr5:37164471-37164473	WIBR3_PINK1_Q129X_E7_1
	MGAT1	alpha-1,3-mannosyl-glycoprotein 2-beta-N-acetylglucosaminyltransferase	protein-coding	promoter	chr5:180812331-180812331	WIBR3_PINK1_Q129X_E7_1
	LINC02518	long intergenic non-protein coding RNA 2518	ncRNA	promoter	chr6:113434344-113434344	WIBR3_PINK1_Q129X_E2_2
	AUTS2	activator of transcription and developmental regulator AUTS2	protein-coding	promoter	chr7:70783854-70783854	WIBR3_PINK1_Q129X_E2_2
	LOC124901766	uncharacterized LOC124901766	ncRNA	promoter	chr7:148628603-148628603	WIBR3_PINK1_Q129X_E7_1
	LOC105375557	uncharacterized LOC105375557	ncRNA	promoter	chr7:148628603-148628603	WIBR3_PINK1_Q129X_E7_1
	ASH2L	ASH2 like, histone lysine methyltransferase complex subunit	protein-coding	promoter	chr8:38117242-38117242	WIBR3_PINK1_Q129X_E7_1
	CRISPLD1	cysteine rich secretory protein LCCL domain containing 1	protein-coding	promoter	chr8:74982817-74982817	WIBR3_PINK1_Q129X_E7_1
	DMRT1	doublesex and mab-3 related transcription factor 1	protein-coding	promoter	chr9:839730-839730	WIBR3_PINK1_Q129X_C4_1
	ERCC6L2	ERCC excision repair 6 like 2	protein-coding	promoter	chr9:95976984-95976994	WIBR3_PINK1_Q129X_E7_1
	CNTNAP3	contactin associated protein family member 3	protein-coding	promoter	chr9:39087481-39087482	WIBR3_PINK1_Q129X_E7_1
	PRKCQ-AS1	PRKCQ antisense RNA 1	ncRNA	promoter	chr10:6580274-6580294	WIBR3_PINK1_Q129X_E7_1
	PRKCQ	protein kinase C theta	protein-coding	promoter	chr10:6580274-6580294	WIBR3_PINK1_Q129X_E7_1
	MMS19	MMS19 homolog, cytosolic iron-sulfur assembly component	protein-coding	promoter	chr10:97461917-97461917	WIBR3_PINK1_Q129X_E2_2
	WDR74	WD repeat domain 74	protein-coding	promoter	chr11:62841818-62841818	WIBR3_PINK1_Q129X_E2_2
	NR2F2-AS1	NR2F2 antisense RNA 1	ncRNA	promoter	chr15:96323810-96323811	WIBR3_PINK1_Q129X_E2_2
	AKTIP	AKT interacting protein	protein-coding	promoter	chr16:53504137-53504137	WIBR3_PINK1_Q129X_E7_1
	AKTIP	AKT interacting protein	protein-coding	promoter	chr16:53504227-53504227	WIBR3_PINK1_Q129X_E7_1
	GAS7	growth arrest specific 7	protein-coding	promoter	chr17:10061136-10061136	WIBR3_PINK1_Q129X_E2_2
	ZSCAN18	zinc finger and SCAN domain containing 18	protein-coding	promoter	chr19:58100125-58100126	WIBR3_PINK1_Q129X_E2_2
	CAMTA1	calmodulin binding transcription activator 1	protein-coding	intron	chr1:7079638-7079639	WIBR3_PINK1_Q129X_E7_1

## Sheet: (PARK7) DJ1
	Supplemental Table 7. Full SNVs/Indels description
	(PARK7) DJ1
	SYMBOL	GENENAME	GENETYPE	FEATURE	LOCATION	CELL LINE	COMMENTS
	PARK7	Parkinsonism associated deglycase	protein-coding	intron	chr1:7972899-7972903	WIBR3_DJ1_X1-5DEL_Het_2046
	PARK7	Parkinsonism associated deglycase	protein-coding	intron	chr1:7972903-7972903	WIBR3_DJ1_X1_5DEL_2838 + WIBR3_DJ1_X1_5DEL_2867
	ERRFI1-DT	ERRFI1 divergent transcript	ncRNA	intron	chr1:8035328-8035328	WIBR3_DJ1_X1-5DEL_Het_2038
	SLC25A33	solute carrier family 25 member 33	protein-coding	intron	chr1:9543724-9543724	WIBR3_DJ1_X1_5DEL_2872
	PRAMEF20	PRAME family member 20	protein-coding	intron	chr1:13413472-13413472	WIBR3_DJ1_X1_5DEL_2867 + WIBR3_DJ1_X1_5DEL_2860 + WIBR3_DJ1_X1_5DEL_2872 + WIBR3_DJ1_X1_5DEL_2876
	KAZN	kazrin, periplakin interacting protein	protein-coding	intron	chr1:14987282-14987282	WIBR3_DJ1_X1_5DEL_2872
	PADI3	peptidyl arginine deiminase 3	protein-coding	intron	chr1:17254717-17254717	WIBR3_DJ1_X1-5DEL_Het_2038
	MICOS10	mitochondrial contact site and cristae organizing system subunit 10	protein-coding	intron	chr1:19591433-19591433	WIBR3_DJ1_X1-5DEL_Het_2051
	CLIC4	chloride intracellular channel 4	protein-coding	intron	chr1:24802710-24802711	WIBR3_DJ1_X1_5DEL_2867 + WIBR3_DJ1_X1_5DEL_2860 + WIBR3_DJ1_X1_5DEL_2872 + WIBR3_DJ1_X1_5DEL_2876
	PHACTR4	phosphatase and actin regulator 4	protein-coding	intron	chr1:28476543-28476543	WIBR3_DJ1_X1_5DEL_2872
	ARMH1	armadillo like helical domain containing 1	protein-coding	intron	chr1:44716851-44716851	WIBR3_DJ1_X1_5DEL_2860
	ROR1	receptor tyrosine kinase like orphan receptor 1	protein-coding	intron	chr1:63937502-63937502	WIBR3_DJ1_X1_5DEL_2867 + WIBR3_DJ1_X1_5DEL_2860 + WIBR3_DJ1_X1_5DEL_2872 + WIBR3_DJ1_X1_5DEL_2876
	PDE4B	phosphodiesterase 4B	protein-coding	intron	chr1:66160446-66160446	WIBR3_DJ1_X1_5DEL_2867 + WIBR3_DJ1_X1_5DEL_2860 + WIBR3_DJ1_X1_5DEL_2872 + WIBR3_DJ1_X1_5DEL_2876
	PRKACB	protein kinase cAMP-activated catalytic subunit beta	protein-coding	intron	chr1:84085214-84085214	WIBR3_DJ1_X1_5DEL_2872
	HS2ST1	heparan sulfate 2-O-sulfotransferase 1	protein-coding	intron	chr1:86970125-86970125	WIBR3_DJ1_X1-5DEL_Het_2051
	LRRC8D	leucine rich repeat containing 8 VRAC subunit D	protein-coding	intron	chr1:89806309-89806309	WIBR3_DJ1_X1_5DEL_2876
	SLC35A3	solute carrier family 35 member A3	protein-coding	intron	chr1:100021479-100021479	WIBR3_DJ1_X1-5DEL_Het_2046
	MFSD14A	major facilitator superfamily domain containing 14A	protein-coding	intron	chr1:100021479-100021479	WIBR3_DJ1_X1-5DEL_Het_2046
	CDC14A	cell division cycle 14A	protein-coding	intron	chr1:100375783-100375783	WIBR3_DJ1_X1_5DEL_2876
	THAP3P1	THAP3 pseudogene 1	pseudo	intron	chr1:104194867-104194868	WIBR3_DJ1_X1-5DEL_Het_2051
	LOC107985116	uncharacterized LOC107985116	ncRNA	intron	chr1:106080614-106080615	WIBR3_DJ1_X1_5DEL_2876
	LOC105378886	uncharacterized LOC105378886	ncRNA	intron	chr1:106080614-106080615	WIBR3_DJ1_X1_5DEL_2876
	NTNG1	netrin G1	protein-coding	intron	chr1:107387764-107387764	WIBR3_DJ1_X1-5DEL_Het_2046
	AHCYL1	adenosylhomocysteinase like 1	protein-coding	intron	chr1:109988236-109988236	WIBR3_DJ1_X1-5DEL_Het_2038
	CEPT1	choline/ethanolamine phosphotransferase 1	protein-coding	intron	chr1:111152947-111152947	WIBR3_DJ1_X1_5DEL_2872
	SYCP1	synaptonemal complex protein 1	protein-coding	intron	chr1:114861330-114861330	WIBR3_DJ1_X1_5DEL_2860
	LINC01525	long intergenic non-protein coding RNA 1525	ncRNA	intron	chr1:117285498-117285507	WIBR3_DJ1_X1_5DEL_2867 + WIBR3_DJ1_X1_5DEL_2860 + WIBR3_DJ1_X1_5DEL_2872 + WIBR3_DJ1_X1_5DEL_2876
	LINC01780	long intergenic non-protein coding RNA 1780	ncRNA	intron	chr1:119343221-119343221	WIBR3_DJ1_X1_5DEL_2836 + WIBR3_DJ1_X1_5DEL_2838
	PIP5K1A	phosphatidylinositol-4-phosphate 5-kinase type 1 alpha	protein-coding	intron	chr1:151206015-151206015	WIBR3_DJ1_X1_5DEL_2867 + WIBR3_DJ1_X1_5DEL_2860 + WIBR3_DJ1_X1_5DEL_2876
	SNX27	sorting nexin 27	protein-coding	intron	chr1:151660245-151660245	WIBR3_DJ1_X1_5DEL_2867 + WIBR3_DJ1_X1_5DEL_2860 + WIBR3_DJ1_X1_5DEL_2872 + WIBR3_DJ1_X1_5DEL_2876
	NBPF18P	NBPF member 18, pseudogene	pseudo	intron	chr1:152038445-152038445	WIBR3_DJ1_X1-5DEL_Het_2036
	LOC107985211	uncharacterized LOC107985211	ncRNA	intron	chr1:157180937-157180938	WIBR3_DJ1_X1-5DEL_Het_2036
	RABGAP1L	RAB GTPase activating protein 1 like	protein-coding	intron	chr1:174565884-174565885	WIBR3_DJ1_X1_5DEL_2836 + WIBR3_DJ1_X1_5DEL_2838
	LAMC2	laminin subunit gamma 2	protein-coding	intron	chr1:183198132-183198132	WIBR3_DJ1_X1-5DEL_Het_2036
	LAMC2	laminin subunit gamma 2	protein-coding	intron	chr1:183198140-183198145	WIBR3_DJ1_X1-5DEL_Het_2036
	LOC124904475	uncharacterized LOC124904475	ncRNA	intron	chr1:193890352-193890352	WIBR3_DJ1_X1_5DEL_2836 + WIBR3_DJ1_X1_5DEL_2838
	PTPRC	protein tyrosine phosphatase receptor type C	protein-coding	intron	chr1:198724676-198724676	WIBR3_DJ1_X1-5DEL_Het_2051
	LINC02789	long intergenic non-protein coding RNA 2789	ncRNA	intron	chr1:199307088-199307088	WIBR3_DJ1_X1_5DEL_2872
	PPP1R12B	protein phosphatase 1 regulatory subunit 12B	protein-coding	intron	chr1:202365448-202365448	WIBR3_DJ1_X1-5DEL_Het_2036
	ATP2B4	ATPase plasma membrane Ca2+ transporting 4	protein-coding	intron	chr1:203666940-203666940	WIBR3_DJ1_X1-5DEL_Het_2051
	NFASC	neurofascin	protein-coding	intron	chr1:204862148-204862148	WIBR3_DJ1_X1-5DEL_Het_2046
	LOC102723834	uncharacterized LOC102723834	ncRNA	intron	chr1:225724682-225724682	WIBR3_DJ1_X1_5DEL_2860
	MIXL1	Mix paired-like homeobox	protein-coding	intron	chr1:226225096-226225096	WIBR3_DJ1_X1-5DEL_Het_2046
	GALNT2	polypeptide N-acetylgalactosaminyltransferase 2	protein-coding	intron	chr1:230156244-230156248	WIBR3_DJ1_X1_5DEL_2860
	GPR137B	G protein-coupled receptor 137B	protein-coding	intron	chr1:236205683-236205683	WIBR3_DJ1_X1-5DEL_Het_2046
	FMN2	formin 2	protein-coding	intron	chr1:240119786-240119786	WIBR3_DJ1_X1_5DEL_2867 + WIBR3_DJ1_X1_5DEL_2860 + WIBR3_DJ1_X1_5DEL_2872 + WIBR3_DJ1_X1_5DEL_2876
	CHD5	chromodomain helicase DNA binding protein 5	protein-coding	intron	chr1:6119964-6119964	WIBR3_DJ1_X1_5DEL_2860
	CLSTN1	calsyntenin 1	protein-coding	intron	chr1:9760748-9760748	WIBR3_DJ1_X1_5DEL_2860
	AKR7A3	aldo-keto reductase family 7 member A3	protein-coding	intron	chr1:19287306-19287306	WIBR3_DJ1_X1-5DEL_Het_2046
	HP1BP3	heterochromatin protein 1 binding protein 3	protein-coding	intron	chr1:20750553-20750553	WIBR3_DJ1_X1-5DEL_Het_2046
	RAP1GAP	RAP1 GTPase activating protein	protein-coding	intron	chr1:21641052-21641052	WIBR3_DJ1_X1_5DEL_2836 + WIBR3_DJ1_X1_5DEL_2838
	AUNIP	aurora kinase A and ninein interacting protein	protein-coding	intron	chr1:25856093-25856093	WIBR3_DJ1_X1_5DEL_2872
	GPBP1L1	GC-rich promoter binding protein 1 like 1	protein-coding	intron	chr1:45687920-45687920	WIBR3_DJ1_X1_5DEL_2860
	AGBL4	AGBL carboxypeptidase 4	protein-coding	intron	chr1:49590395-49590396	WIBR3_DJ1_X1_5DEL_2836 + WIBR3_DJ1_X1_5DEL_2838
	AGBL4	AGBL carboxypeptidase 4	protein-coding	intron	chr1:50015701-50015701	WIBR3_DJ1_X1-5DEL_Het_2036
	C1orf87	chromosome 1 open reading frame 87	protein-coding	intron	chr1:60005804-60005804	WIBR3_DJ1_X1-5DEL_Het_2046
	ADGRL4	adhesion G protein-coupled receptor L4	protein-coding	intron	chr1:79012134-79012135	WIBR3_DJ1_X1-5DEL_Het_2046
	TTLL7	tubulin tyrosine ligase like 7	protein-coding	intron	chr1:83870409-83870409	WIBR3_DJ1_X1-5DEL_Het_2046
	LINC02609	long intergenic non-protein coding RNA 2609	ncRNA	intron	chr1:90794887-90794887	WIBR3_DJ1_X1_5DEL_2836 + WIBR3_DJ1_X1_5DEL_2838
	ZNF644	zinc finger protein 644	protein-coding	intron	chr1:90978205-90978205	WIBR3_DJ1_X1-5DEL_Het_2051
	CCDC18-AS1	CCDC18 antisense RNA 1	ncRNA	intron	chr1:93287916-93287916	WIBR3_DJ1_X1-5DEL_Het_2051
	S100A11	S100 calcium binding protein A11	protein-coding	intron	chr1:152038445-152038445	WIBR3_DJ1_X1-5DEL_Het_2036
	FCGR3A	Fc gamma receptor IIIa	protein-coding	intron	chr1:161611735-161611735	WIBR3_DJ1_X1-5DEL_Het_2038
	TNFSF4	TNF superfamily member 4	protein-coding	intron	chr1:173349042-173349042	WIBR3_DJ1_X1-5DEL_Het_2038
	TNR	tenascin R	protein-coding	intron	chr1:175418722-175418722	WIBR3_DJ1_X1-5DEL_Het_2036
	LOC124904472	uncharacterized LOC124904472	ncRNA	intron	chr1:192390488-192390488	WIBR3_DJ1_X1_5DEL_2872
	LOC105371664	uncharacterized LOC105371664	ncRNA	intron	chr1:192390488-192390488	WIBR3_DJ1_X1_5DEL_2872
	PACC1	proton activated chloride channel 1	protein-coding	intron	chr1:212392929-212392929	WIBR3_DJ1_X1_5DEL_2867 + WIBR3_DJ1_X1_5DEL_2860 + WIBR3_DJ1_X1_5DEL_2872 + WIBR3_DJ1_X1_5DEL_2876
	LOC124904518	uncharacterized LOC124904518	ncRNA	intron	chr1:222158207-222158207	WIBR3_DJ1_X1-5DEL_Het_2051
	LINC02765	long intergenic non-protein coding RNA 2765	ncRNA	intron	chr1:225459849-225459849	WIBR3_DJ1_X1-5DEL_Het_2046
	ENAH	ENAH actin regulator	protein-coding	intron	chr1:225593404-225593404	WIBR3_DJ1_X1_5DEL_2867 + WIBR3_DJ1_X1_5DEL_2860 + WIBR3_DJ1_X1_5DEL_2872 + WIBR3_DJ1_X1_5DEL_2876
	LIN9	lin-9 DREAM MuvB core complex component	protein-coding	intron	chr1:226251563-226251563	WIBR3_DJ1_X1-5DEL_Het_2051
	RAB4A-AS1	RAB4A antisense RNA 1	ncRNA	intron	chr1:229259648-229259648	WIBR3_DJ1_X1_5DEL_2836 + WIBR3_DJ1_X1_5DEL_2838
	GNG4	G protein subunit gamma 4	protein-coding	intron	chr1:235560457-235560457	WIBR3_DJ1_X1-5DEL_Het_2036
	LOC124904603	uncharacterized LOC124904603	ncRNA	intron	chr1:241807621-241807621	WIBR3_DJ1_X1_5DEL_2867 + WIBR3_DJ1_X1_5DEL_2860 + WIBR3_DJ1_X1_5DEL_2872 + WIBR3_DJ1_X1_5DEL_2876
	SMYD3	SET and MYND domain containing 3	protein-coding	intron	chr1:246276281-246276281	WIBR3_DJ1_X1_5DEL_2867 + WIBR3_DJ1_X1_5DEL_2860 + WIBR3_DJ1_X1_5DEL_2872 + WIBR3_DJ1_X1_5DEL_2876
	COLEC11	collectin subfamily member 11	protein-coding	intron	chr2:3638255-3638255	WIBR3_DJ1_X1_5DEL_2836 + WIBR3_DJ1_X1_5DEL_2838
	GACAT3	gastric cancer associated transcript 3	ncRNA	intron	chr2:16016674-16016675	WIBR3_DJ1_X1_5DEL_2836 + WIBR3_DJ1_X1_5DEL_2838
	GPN1	GPN-loop GTPase 1	protein-coding	intron	chr2:27636855-27636855	WIBR3_DJ1_X1_5DEL_2876
	CRIM1	cysteine rich transmembrane BMP regulator 1	protein-coding	intron	chr2:36435831-36435831	WIBR3_DJ1_X1_5DEL_2860
	MTA3	metastasis associated 1 family member 3	protein-coding	intron	chr2:42677492-42677492	WIBR3_DJ1_X1_5DEL_2867 + WIBR3_DJ1_X1_5DEL_2860 + WIBR3_DJ1_X1_5DEL_2872 + WIBR3_DJ1_X1_5DEL_2876
	CAMKMT	calmodulin-lysine N-methyltransferase	protein-coding	intron	chr2:44749736-44749736	WIBR3_DJ1_X1-5DEL_Het_2046
	NRXN1-DT	NRXN1 divergent transcript	ncRNA	intron	chr2:51266266-51266266	WIBR3_DJ1_X1_5DEL_2867 + WIBR3_DJ1_X1_5DEL_2860 + WIBR3_DJ1_X1_5DEL_2872 + WIBR3_DJ1_X1_5DEL_2876
	ANXA4	annexin A4	protein-coding	intron	chr2:69804221-69804221	WIBR3_DJ1_X1_5DEL_2860
	SLC9A4	solute carrier family 9 member A4	protein-coding	intron	chr2:102517112-102517112	WIBR3_DJ1_X1_5DEL_2867 + WIBR3_DJ1_X1_5DEL_2860 + WIBR3_DJ1_X1_5DEL_2872 + WIBR3_DJ1_X1_5DEL_2876
	ACOXL	acyl-CoA oxidase like	protein-coding	intron	chr2:111034092-111034092	WIBR3_DJ1_X1-5DEL_Het_2046
	CNTNAP5	contactin associated protein family member 5	protein-coding	intron	chr2:124358024-124358024	WIBR3_DJ1_X1-5DEL_Het_2036
	POTEKP	POTE ankyrin domain family member K, pseudogene	pseudo	intron	chr2:131600602-131600606	WIBR3_DJ1_X1-5DEL_Het_2036
	DARS1-AS1	DARS1 antisense RNA 1	ncRNA	intron	chr2:136012289-136012289	WIBR3_DJ1_X1_5DEL_2860
	TEX41	testis expressed 41	ncRNA	intron	chr2:144716945-144716945	WIBR3_DJ1_X1-5DEL_Het_2038
	LOC100505498	uncharacterized LOC100505498	ncRNA	intron	chr2:144716945-144716945	WIBR3_DJ1_X1-5DEL_Het_2038
	LOC105373663	uncharacterized LOC105373663	ncRNA	intron	chr2:144716945-144716945	WIBR3_DJ1_X1-5DEL_Het_2038
	KCNJ3	potassium inwardly rectifying channel subfamily J member 3	protein-coding	intron	chr2:154756386-154756386	WIBR3_DJ1_X1-5DEL_Het_2051
	DAPL1	death associated protein like 1	protein-coding	intron	chr2:158806851-158806853	WIBR3_DJ1_X1-5DEL_Het_2038
	WDR75	WD repeat domain 75	protein-coding	intron	chr2:189451499-189451499	WIBR3_DJ1_X1_5DEL_2867 + WIBR3_DJ1_X1_5DEL_2860 + WIBR3_DJ1_X1_5DEL_2872 + WIBR3_DJ1_X1_5DEL_2876
	ANKAR	ankyrin and armadillo repeat containing	protein-coding	intron	chr2:189716849-189716849	WIBR3_DJ1_X1-5DEL_Het_2038
	GLS	glutaminase	protein-coding	intron	chr2:190889432-190889432	WIBR3_DJ1_X1-5DEL_Het_2051
	CCDC150	coiled-coil domain containing 150	protein-coding	intron	chr2:196710866-196710866	WIBR3_DJ1_X1_5DEL_2867 + WIBR3_DJ1_X1_5DEL_2860 + WIBR3_DJ1_X1_5DEL_2872 + WIBR3_DJ1_X1_5DEL_2876
	LOC105373835	uncharacterized LOC105373835	ncRNA	intron	chr2:200982230-200982231	WIBR3_DJ1_X1_5DEL_2867 + WIBR3_DJ1_X1_5DEL_2860 + WIBR3_DJ1_X1_5DEL_2872 + WIBR3_DJ1_X1_5DEL_2876
	LOC101927960	uncharacterized LOC101927960	ncRNA	intron	chr2:208723083-208723083	WIBR3_DJ1_X1_5DEL_2860
	LANCL1-AS1	LANCL1 antisense RNA 1	ncRNA	intron	chr2:210427369-210427369	WIBR3_DJ1_X1_5DEL_2872
	SPAG16	sperm associated antigen 16	protein-coding	intron	chr2:213357373-213357373	WIBR3_DJ1_X1_5DEL_2860
	EFHD1	EF-hand domain family member D1	protein-coding	intron	chr2:232672055-232672055	WIBR3_DJ1_X1_5DEL_2860
	TRAF3IP1	TRAF3 interacting protein 1	protein-coding	intron	chr2:238325288-238325288	WIBR3_DJ1_X1-5DEL_Het_2051
	LOC105373401	uncharacterized LOC105373401	ncRNA	intron	chr2:6264643-6264643	WIBR3_DJ1_X1_5DEL_2872
	ATL2	atlastin GTPase 2	protein-coding	intron	chr2:38305685-38305685	WIBR3_DJ1_X1-5DEL_Het_2036
	LINC02580	long intergenic non-protein coding RNA 2580	ncRNA	intron	chr2:43123315-43123315	WIBR3_DJ1_X1-5DEL_Het_2036
	NRXN1	neurexin 1	protein-coding	intron	chr2:50499947-50499948	WIBR3_DJ1_X1_5DEL_2867 + WIBR3_DJ1_X1_5DEL_2860 + WIBR3_DJ1_X1_5DEL_2872 + WIBR3_DJ1_X1_5DEL_2876
	WDPCP	WD repeat containing planar cell polarity effector	protein-coding	intron	chr2:63269134-63269134	WIBR3_DJ1_X1_5DEL_2867 + WIBR3_DJ1_X1_5DEL_2860 + WIBR3_DJ1_X1_5DEL_2872 + WIBR3_DJ1_X1_5DEL_2876
	VPS54	VPS54 subunit of GARP complex	protein-coding	intron	chr2:63918125-63918125	WIBR3_DJ1_X1-5DEL_Het_2051
	EXOC6B	exocyst complex component 6B	protein-coding	intron	chr2:72327765-72327765	WIBR3_DJ1_X1_5DEL_2872
	C2orf81	chromosome 2 open reading frame 81	protein-coding	intron	chr2:74400907-74400910	WIBR3_DJ1_X1_5DEL_2872
	LOC442028	uncharacterized LOC442028	ncRNA	intron	chr2:94870860-94870860	WIBR3_DJ1_X1_5DEL_2860
	LOC124906055	uncharacterized LOC124906055	ncRNA	intron	chr2:105895254-105895262	WIBR3_DJ1_X1_5DEL_2872
	SEPTIN10	septin 10	protein-coding	intron	chr2:109585747-109585747	WIBR3_DJ1_X1_5DEL_2867 + WIBR3_DJ1_X1_5DEL_2860 + WIBR3_DJ1_X1_5DEL_2872 + WIBR3_DJ1_X1_5DEL_2876
	MIR4435-2HG	MIR4435-2 host gene	ncRNA	intron	chr2:111034092-111034092	WIBR3_DJ1_X1-5DEL_Het_2046
	CCNT2-AS1	CCNT2 antisense RNA 1	ncRNA	intron	chr2:134783647-134783647	WIBR3_DJ1_X1_5DEL_2876
	ORC4	origin recognition complex subunit 4	protein-coding	intron	chr2:147987368-147987368	WIBR3_DJ1_X1_5DEL_2876
	CACNB4	calcium voltage-gated channel auxiliary subunit beta 4	protein-coding	intron	chr2:151926165-151926165	WIBR3_DJ1_X1_5DEL_2867 + WIBR3_DJ1_X1_5DEL_2860 + WIBR3_DJ1_X1_5DEL_2872 + WIBR3_DJ1_X1_5DEL_2876
	LOC105373696	uncharacterized LOC105373696	ncRNA	intron	chr2:154967655-154967655	WIBR3_DJ1_X1-5DEL_Het_2046
	LINC01876	long intergenic non-protein coding RNA 1876	ncRNA	intron	chr2:156013734-156013743	WIBR3_DJ1_X1_5DEL_2867 + WIBR3_DJ1_X1_5DEL_2860 + WIBR3_DJ1_X1_5DEL_2872 + WIBR3_DJ1_X1_5DEL_2876
	CCDC148	coiled-coil domain containing 148	protein-coding	intron	chr2:158403687-158403689	WIBR3_DJ1_X1_5DEL_2872
	OLA1	Obg like ATPase 1	protein-coding	intron	chr2:174244628-174244628	WIBR3_DJ1_X1_5DEL_2867 + WIBR3_DJ1_X1_5DEL_2860 + WIBR3_DJ1_X1_5DEL_2872 + WIBR3_DJ1_X1_5DEL_2876
	PRKRA	protein activator of interferon induced protein kinase EIF2AK2	protein-coding	intron	chr2:178450120-178450122	WIBR3_DJ1_X1_5DEL_2867 + WIBR3_DJ1_X1_5DEL_2860 + WIBR3_DJ1_X1_5DEL_2872 + WIBR3_DJ1_X1_5DEL_2876
	HECW2	HECT, C2 and WW domain containing E3 ubiquitin protein ligase 2	protein-coding	intron	chr2:196377898-196377898	WIBR3_DJ1_X1_5DEL_2867 + WIBR3_DJ1_X1_5DEL_2860 + WIBR3_DJ1_X1_5DEL_2872 + WIBR3_DJ1_X1_5DEL_2876
	ANKRD44	ankyrin repeat domain 44	protein-coding	intron	chr2:197308152-197308154	WIBR3_DJ1_X1_5DEL_2860 + WIBR3_DJ1_X1_5DEL_2876
	HYCC2	hyccin PI4KA lipid kinase complex subunit 2	protein-coding	intron	chr2:200982230-200982231	WIBR3_DJ1_X1_5DEL_2867 + WIBR3_DJ1_X1_5DEL_2860 + WIBR3_DJ1_X1_5DEL_2872 + WIBR3_DJ1_X1_5DEL_2876
	KLF7	KLF transcription factor 7	protein-coding	intron	chr2:207103335-207103335	WIBR3_DJ1_X1-5DEL_Het_2038
	ERBB4	erb-b2 receptor tyrosine kinase 4	protein-coding	intron	chr2:211817571-211817571	WIBR3_DJ1_X1-5DEL_Het_2046
	NGEF	neuronal guanine nucleotide exchange factor	protein-coding	intron	chr2:232921460-232921460	WIBR3_DJ1_X1-5DEL_Het_2051
	LINC01266	long intergenic non-protein coding RNA 1266	ncRNA	intron	chr3:784787-784787	WIBR3_DJ1_X1_5DEL_2860
	IL17RC	interleukin 17 receptor C	protein-coding	intron	chr3:9929331-9929331	WIBR3_DJ1_X1_5DEL_2872
	CRELD1	cysteine rich with EGF like domains 1	protein-coding	intron	chr3:9929331-9929331	WIBR3_DJ1_X1_5DEL_2872
	BTD	biotinidase	protein-coding	intron	chr3:15684715-15684715	WIBR3_DJ1_X1_5DEL_2876
	UBE2E2	ubiquitin conjugating enzyme E2 E2	protein-coding	intron	chr3:23487989-23487989	WIBR3_DJ1_X1_5DEL_2860
	UBE2E2	ubiquitin conjugating enzyme E2 E2	protein-coding	intron	chr3:23511626-23511626	WIBR3_DJ1_X1_5DEL_2872
	RARB	retinoic acid receptor beta	protein-coding	intron	chr3:24891530-24891530	WIBR3_DJ1_X1-5DEL_Het_2051
	RARB	retinoic acid receptor beta	protein-coding	intron	chr3:25176896-25176896	WIBR3_DJ1_X1_5DEL_2872
	GOLGA4	golgin A4	protein-coding	intron	chr3:37271073-37271073	WIBR3_DJ1_X1_5DEL_2860
	CACNA2D3	calcium voltage-gated channel auxiliary subunit alpha2delta 3	protein-coding	intron	chr3:54655810-54655810	WIBR3_DJ1_X1-5DEL_Het_2046
	SYNPR	synaptoporin	protein-coding	intron	chr3:63277944-63277944	WIBR3_DJ1_X1_5DEL_2860
	SUCLG2-DT	SUCLG2 divergent transcript	ncRNA	intron	chr3:67919794-67919794	WIBR3_DJ1_X1-5DEL_Het_2036
	SAMMSON	survival associated mitochondrial melanoma specific oncogenic non-coding RNA	ncRNA	intron	chr3:70001453-70001453	WIBR3_DJ1_X1_5DEL_2876
	SAMMSON	survival associated mitochondrial melanoma specific oncogenic non-coding RNA	ncRNA	intron	chr3:70258427-70258427	WIBR3_DJ1_X1_5DEL_2860
	LINC02018	long intergenic non-protein coding RNA 2018	ncRNA	intron	chr3:75511353-75511353	WIBR3_DJ1_X1-5DEL_Het_2038
	ROBO2	roundabout guidance receptor 2	protein-coding	intron	chr3:76161119-76161119	WIBR3_DJ1_X1-5DEL_Het_2038
	ROBO2	roundabout guidance receptor 2	protein-coding	intron	chr3:76161121-76161121	WIBR3_DJ1_X1-5DEL_Het_2038
	ROBO2	roundabout guidance receptor 2	protein-coding	intron	chr3:77080257-77080257	WIBR3_DJ1_X1_5DEL_2876
	ROBO2	roundabout guidance receptor 2	protein-coding	intron	chr3:77473301-77473301	WIBR3_DJ1_X1_5DEL_2860
	NXPE3	neurexophilin and PC-esterase domain family member 3	protein-coding	intron	chr3:101829881-101829881	WIBR3_DJ1_X1_5DEL_2867 + WIBR3_DJ1_X1_5DEL_2860 + WIBR3_DJ1_X1_5DEL_2872 + WIBR3_DJ1_X1_5DEL_2876
	NFKBIZ	NFKB inhibitor zeta	protein-coding	intron	chr3:101829881-101829881	WIBR3_DJ1_X1_5DEL_2867 + WIBR3_DJ1_X1_5DEL_2860 + WIBR3_DJ1_X1_5DEL_2872 + WIBR3_DJ1_X1_5DEL_2876
	CFAP91	cilia and flagella associated protein 91	protein-coding	intron	chr3:119799963-119799963	WIBR3_DJ1_X1-5DEL_Het_2051
	NR1I2	nuclear receptor subfamily 1 group I member 2	protein-coding	intron	chr3:119799963-119799963	WIBR3_DJ1_X1-5DEL_Het_2051
	CLSTN2	calsyntenin 2	protein-coding	intron	chr3:140224805-140224805	WIBR3_DJ1_X1-5DEL_Het_2038
	LEKR1	leucine, glutamate and lysine rich 1	protein-coding	intron	chr3:156989757-156989757	WIBR3_DJ1_X1-5DEL_Het_2051
	IQCJ-SCHIP1	IQCJ-SCHIP1 readthrough	protein-coding	intron	chr3:159302177-159302177	WIBR3_DJ1_X1-5DEL_Het_2038
	SCHIP1	schwannomin interacting protein 1	protein-coding	intron	chr3:159302177-159302177	WIBR3_DJ1_X1-5DEL_Het_2038
	LOC105374191	uncharacterized LOC105374191	ncRNA	intron	chr3:164629807-164629808	WIBR3_DJ1_X1_5DEL_2876
	NLGN1	neuroligin 1	protein-coding	intron	chr3:173894633-173894634	WIBR3_DJ1_X1_5DEL_2872
	CLDN16	claudin 16	protein-coding	intron	chr3:190332774-190332774	WIBR3_DJ1_X1-5DEL_Het_2051
	SUMF1	sulfatase modifying factor 1	protein-coding	intron	chr3:4349559-4349559	WIBR3_DJ1_X1_5DEL_2876
	SRGAP3	SLIT-ROBO Rho GTPase activating protein 3	protein-coding	intron	chr3:9271070-9271070	WIBR3_DJ1_X1_5DEL_2836 + WIBR3_DJ1_X1_5DEL_2838
	ATP2B2	ATPase plasma membrane Ca2+ transporting 2	protein-coding	intron	chr3:10645640-10645640	WIBR3_DJ1_X1_5DEL_2867 + WIBR3_DJ1_X1_5DEL_2860 + WIBR3_DJ1_X1_5DEL_2872 + WIBR3_DJ1_X1_5DEL_2876
	ANKRD28	ankyrin repeat domain 28	protein-coding	intron	chr3:15684715-15684715	WIBR3_DJ1_X1_5DEL_2876
	TBC1D5	TBC1 domain family member 5	protein-coding	intron	chr3:17176802-17176802	WIBR3_DJ1_X1-5DEL_Het_2046
	TBC1D5	TBC1 domain family member 5	protein-coding	intron	chr3:17965769-17965770	WIBR3_DJ1_X1_5DEL_2876
	GLB1	galactosidase beta 1	protein-coding	intron	chr3:33001219-33001221	WIBR3_DJ1_X1-5DEL_Het_2051
	LOC124909367	uncharacterized LOC124909367	ncRNA	intron	chr3:40276886-40276886	WIBR3_DJ1_X1-5DEL_Het_2046
	EIF1B-AS1	EIF1B antisense RNA 1	ncRNA	intron	chr3:40276886-40276886	WIBR3_DJ1_X1-5DEL_Het_2046
	ENTPD3-AS1	ENTPD3 antisense RNA 1	ncRNA	intron	chr3:40276886-40276886	WIBR3_DJ1_X1-5DEL_Het_2046
	WDR82	WD repeat domain 82	protein-coding	intron	chr3:52272543-52272543	WIBR3_DJ1_X1_5DEL_2876
	ERC2	ELKS/RAB6-interacting/CAST family member 2	protein-coding	intron	chr3:55877515-55877515	WIBR3_DJ1_X1_5DEL_2872
	FHIT	fragile histidine triad diadenosine triphosphatase	protein-coding	intron	chr3:60118776-60118776	WIBR3_DJ1_X1-5DEL_Het_2051
	TAFA4	TAFA chemokine like family member 4	protein-coding	intron	chr3:68769896-68769896	WIBR3_DJ1_X1_5DEL_2876
	MDFIC2	MyoD family inhibitor domain containing 2	protein-coding	intron	chr3:70258427-70258427	WIBR3_DJ1_X1_5DEL_2860
	LOC105377177	uncharacterized LOC105377177	ncRNA	intron	chr3:80626770-80626771	WIBR3_DJ1_X1_5DEL_2836 + WIBR3_DJ1_X1_5DEL_2838
	LOC105373999	uncharacterized LOC105373999	ncRNA	intron	chr3:98320104-98320104	WIBR3_DJ1_X1_5DEL_2867 + WIBR3_DJ1_X1_5DEL_2860 + WIBR3_DJ1_X1_5DEL_2872 + WIBR3_DJ1_X1_5DEL_2876
	CCDC54-AS1	CCDC54 antisense RNA 1	ncRNA	intron	chr3:107375883-107375883	WIBR3_DJ1_X1_5DEL_2860
	LSAMP	limbic system associated membrane protein	protein-coding	intron	chr3:116273274-116273274	WIBR3_DJ1_X1-5DEL_Het_2038
	ITGB5	integrin subunit beta 5	protein-coding	intron	chr3:124806202-124806202	WIBR3_DJ1_X1-5DEL_Het_2051
	PIK3CB	phosphatidylinositol-4,5-bisphosphate 3-kinase catalytic subunit beta	protein-coding	intron	chr3:138689397-138689397	WIBR3_DJ1_X1-5DEL_Het_2051
	LOC124909494	leucine-rich repeat extensin-like protein 5	protein-coding	intron	chr3:147180607-147180607	WIBR3_DJ1_X1-5DEL_Het_2036
	LOC112268449	uncharacterized LOC112268449	ncRNA	intron	chr3:147180607-147180607	WIBR3_DJ1_X1-5DEL_Het_2036
	IL12A-AS1	IL12A antisense RNA 1	ncRNA	intron	chr3:160195553-160195553	WIBR3_DJ1_X1_5DEL_2872
	TTC14-DT	TTC14 divergent transcript	ncRNA	intron	chr3:180597503-180597503	WIBR3_DJ1_X1_5DEL_2876
	XXYLT1	xyloside xylosyltransferase 1	protein-coding	intron	chr3:195131468-195131480	WIBR3_DJ1_X1-5DEL_Het_2036
	LOC105374339	uncharacterized LOC105374339	ncRNA	intron	chr4:795805-795806	WIBR3_DJ1_X1-5DEL_Het_2046
	SORCS2	sortilin related VPS10 domain containing receptor 2	protein-coding	intron	chr4:7739820-7739820	WIBR3_DJ1_X1_5DEL_2867 + WIBR3_DJ1_X1_5DEL_2860 + WIBR3_DJ1_X1_5DEL_2872 + WIBR3_DJ1_X1_5DEL_2876
	CPEB2	cytoplasmic polyadenylation element binding protein 2	protein-coding	intron	chr4:15018514-15018514	WIBR3_DJ1_X1-5DEL_Het_2038
	LOC105374391	uncharacterized LOC105374391	ncRNA	intron	chr4:33679092-33679092	WIBR3_DJ1_X1_5DEL_2872
	TMEM165	transmembrane protein 165	protein-coding	intron	chr4:55434159-55434159	WIBR3_DJ1_X1_5DEL_2860
	ARL9	ARF like GTPase 9	protein-coding	intron	chr4:56512538-56512539	WIBR3_DJ1_X1_5DEL_2836 + WIBR3_DJ1_X1_5DEL_2838
	ADGRL3	adhesion G protein-coupled receptor L3	protein-coding	intron	chr4:61998578-61998578	WIBR3_DJ1_X1_5DEL_2867 + WIBR3_DJ1_X1_5DEL_2860 + WIBR3_DJ1_X1_5DEL_2876
	ENOPH1	enolase-phosphatase 1	protein-coding	intron	chr4:82453343-82453343	WIBR3_DJ1_X1_5DEL_2876
	WDFY3-AS2	WDFY3 antisense RNA 2	ncRNA	intron	chr4:84977164-84977164	WIBR3_DJ1_X1-5DEL_Het_2038
	GRID2	glutamate ionotropic receptor delta type subunit 2	protein-coding	intron	chr4:92630473-92630473	WIBR3_DJ1_X1-5DEL_Het_2046
	GRID2	glutamate ionotropic receptor delta type subunit 2	protein-coding	intron	chr4:92630494-92630494	WIBR3_DJ1_X1-5DEL_Het_2046
	GRID2	glutamate ionotropic receptor delta type subunit 2	protein-coding	intron	chr4:92856003-92856003	WIBR3_DJ1_X1_5DEL_2867 + WIBR3_DJ1_X1_5DEL_2860 + WIBR3_DJ1_X1_5DEL_2876
	GRID2	glutamate ionotropic receptor delta type subunit 2	protein-coding	intron	chr4:93111751-93111751	WIBR3_DJ1_X1_5DEL_2867 + WIBR3_DJ1_X1_5DEL_2860 + WIBR3_DJ1_X1_5DEL_2876
	SMARCAD1	SNF2 related chromatin remodeling ATPase with DExD box 1	protein-coding	intron	chr4:94221841-94221841	WIBR3_DJ1_X1-5DEL_Het_2036
	LEF1-AS1	LEF1 antisense RNA 1	ncRNA	intron	chr4:108239077-108239078	WIBR3_DJ1_X1_5DEL_2867 + WIBR3_DJ1_X1_5DEL_2860 + WIBR3_DJ1_X1_5DEL_2876
	FAM241A	family with sequence similarity 241 member A	protein-coding	intron	chr4:112184751-112184751	WIBR3_DJ1_X1_5DEL_2867 + WIBR3_DJ1_X1_5DEL_2860 + WIBR3_DJ1_X1_5DEL_2872 + WIBR3_DJ1_X1_5DEL_2876
	LARP7	La ribonucleoprotein 7, transcriptional regulator	protein-coding	intron	chr4:112646980-112646984	WIBR3_DJ1_X1_5DEL_2860
	JADE1	jade family PHD finger 1	protein-coding	intron	chr4:128870795-128870795	WIBR3_DJ1_X1_5DEL_2860
	C4orf51	chromosome 4 open reading frame 51	protein-coding	intron	chr4:145703525-145703525	WIBR3_DJ1_X1_5DEL_2867 + WIBR3_DJ1_X1_5DEL_2860 + WIBR3_DJ1_X1_5DEL_2872 + WIBR3_DJ1_X1_5DEL_2876
	LOC124900169	uncharacterized LOC124900169	ncRNA	intron	chr4:154725542-154725542	WIBR3_DJ1_X1_5DEL_2836 + WIBR3_DJ1_X1_5DEL_2838
	GRIA2	glutamate ionotropic receptor AMPA type subunit 2	protein-coding	intron	chr4:157245334-157245335	WIBR3_DJ1_X1-5DEL_Het_2036
	RXFP1	relaxin family peptide receptor 1	protein-coding	intron	chr4:158332604-158332605	WIBR3_DJ1_X1_5DEL_2876
	TENM3	teneurin transmembrane protein 3	protein-coding	intron	chr4:182670487-182670487	WIBR3_DJ1_X1-5DEL_Het_2051
	CPLX1	complexin 1	protein-coding	intron	chr4:795805-795806	WIBR3_DJ1_X1-5DEL_Het_2046
	C1QTNF7-AS1	C1QTNF7 antisense RNA 1	ncRNA	intron	chr4:15018514-15018514	WIBR3_DJ1_X1-5DEL_Het_2038
	LDB2	LIM domain binding 2	protein-coding	intron	chr4:16520542-16520542	WIBR3_DJ1_X1-5DEL_Het_2051
	LINC02438	long intergenic non-protein coding RNA 2438	ncRNA	intron	chr4:19226085-19226085	WIBR3_DJ1_X1_5DEL_2876
	SEL1L3	SEL1L family member 3	protein-coding	intron	chr4:25812180-25812180	WIBR3_DJ1_X1-5DEL_Het_2038
	ARAP2	ArfGAP with RhoGAP domain, ankyrin repeat and PH domain 2	protein-coding	intron	chr4:36166659-36166659	WIBR3_DJ1_X1_5DEL_2876
	UBA6	ubiquitin like modifier activating enzyme 6	protein-coding	intron	chr4:67625396-67625397	WIBR3_DJ1_X1-5DEL_Het_2051
	LOC124900724	uncharacterized LOC124900724	ncRNA	intron	chr4:80099115-80099115	WIBR3_DJ1_X1-5DEL_Het_2046
	RASGEF1B	RasGEF domain family member 1B	protein-coding	intron	chr4:81657506-81657506	WIBR3_DJ1_X1_5DEL_2872
	PPM1K	protein phosphatase, Mg2+/Mn2+ dependent 1K	protein-coding	intron	chr4:88263687-88263687	WIBR3_DJ1_X1_5DEL_2860
	EMCN	endomucin	protein-coding	intron	chr4:100828303-100828303	WIBR3_DJ1_X1-5DEL_Het_2036
	SLC39A8	solute carrier family 39 member 8	protein-coding	intron	chr4:102388547-102388547	WIBR3_DJ1_X1_5DEL_2872
	LEF1	lymphoid enhancer binding factor 1	protein-coding	intron	chr4:108158437-108158437	WIBR3_DJ1_X1-5DEL_Het_2046
	ELOVL6	ELOVL fatty acid elongase 6	protein-coding	intron	chr4:110073311-110073312	WIBR3_DJ1_X1_5DEL_2872
	MIR302CHG	miR-302/367 cluster host gene	ncRNA	intron	chr4:112646980-112646984	WIBR3_DJ1_X1_5DEL_2860
	CAMK2D	calcium/calmodulin dependent protein kinase II delta	protein-coding	intron	chr4:113493736-113493736	WIBR3_DJ1_X1_5DEL_2867 + WIBR3_DJ1_X1_5DEL_2860 + WIBR3_DJ1_X1_5DEL_2872 + WIBR3_DJ1_X1_5DEL_2876
	LOC105377378	uncharacterized LOC105377378	ncRNA	intron	chr4:114316775-114316775	WIBR3_DJ1_X1_5DEL_2836 + WIBR3_DJ1_X1_5DEL_2838
	NDST4	N-deacetylase and N-sulfotransferase 4	protein-coding	intron	chr4:115026430-115026432	WIBR3_DJ1_X1_5DEL_2872
	SEC24D	SEC24 homolog D, COPII coat complex component	protein-coding	intron	chr4:118819246-118819246	WIBR3_DJ1_X1_5DEL_2867 + WIBR3_DJ1_X1_5DEL_2860 + WIBR3_DJ1_X1_5DEL_2872 + WIBR3_DJ1_X1_5DEL_2876
	SCLT1	sodium channel and clathrin linker 1	protein-coding	intron	chr4:128870795-128870795	WIBR3_DJ1_X1_5DEL_2860
	LOC105377428	uncharacterized LOC105377428	ncRNA	intron	chr4:132002150-132002151	WIBR3_DJ1_X1_5DEL_2872
	LOC105377428	uncharacterized LOC105377428	ncRNA	intron	chr4:132190671-132190671	WIBR3_DJ1_X1_5DEL_2872
	LINC02485	long intergenic non-protein coding RNA 2485	ncRNA	intron	chr4:135121957-135121957	WIBR3_DJ1_X1-5DEL_Het_2038
	NR3C2	nuclear receptor subfamily 3 group C member 2	protein-coding	intron	chr4:148302854-148302854	WIBR3_DJ1_X1-5DEL_Het_2046
	LRBA	LPS responsive beige-like anchor protein	protein-coding	intron	chr4:150641799-150641799	WIBR3_DJ1_X1-5DEL_Het_2046
	FBXW7	F-box and WD repeat domain containing 7	protein-coding	intron	chr4:152358511-152358512	WIBR3_DJ1_X1-5DEL_Het_2051
	VEGFC	vascular endothelial growth factor C	protein-coding	intron	chr4:176709241-176709241	WIBR3_DJ1_X1-5DEL_Het_2036
	LOC107984098	uncharacterized LOC107984098	ncRNA	intron	chr5:2934807-2934807	WIBR3_DJ1_X1-5DEL_Het_2036
	ADCY2	adenylate cyclase 2	protein-coding	intron	chr5:7396593-7396593	WIBR3_DJ1_X1-5DEL_Het_2038
	ADCY2	adenylate cyclase 2	protein-coding	intron	chr5:7638286-7638287	WIBR3_DJ1_X1-5DEL_Het_2046
	ADCY2	adenylate cyclase 2	protein-coding	intron	chr5:7748346-7748346	WIBR3_DJ1_X1_5DEL_2872
	LINC01194	long intergenic non-protein coding RNA 1194	ncRNA	intron	chr5:12591280-12591280	WIBR3_DJ1_X1-5DEL_Het_2036
	LINC01194	long intergenic non-protein coding RNA 1194	ncRNA	intron	chr5:12765550-12765550	WIBR3_DJ1_X1-5DEL_Het_2038
	BASP1	brain abundant membrane attached signal protein 1	protein-coding	intron	chr5:17160239-17160239	WIBR3_DJ1_X1_5DEL_2872
	LINC02109	long intergenic non-protein coding RNA 2109	ncRNA	intron	chr5:28863453-28863453	WIBR3_DJ1_X1_5DEL_2876
	NPR3	natriuretic peptide receptor 3	protein-coding	intron	chr5:32748713-32748713	WIBR3_DJ1_X1_5DEL_2860
	ITGA1	integrin subunit alpha 1	protein-coding	intron	chr5:52884328-52884328	WIBR3_DJ1_X1_5DEL_2872
	RGS7BP	regulator of G protein signaling 7 binding protein	protein-coding	intron	chr5:64511670-64511670	WIBR3_DJ1_X1-5DEL_Het_2051
	TENT2	terminal nucleotidyltransferase 2	protein-coding	intron	chr5:79621105-79621106	WIBR3_DJ1_X1_5DEL_2867 + WIBR3_DJ1_X1_5DEL_2860 + WIBR3_DJ1_X1_5DEL_2872 + WIBR3_DJ1_X1_5DEL_2876
	LOC101929380	uncharacterized LOC101929380	ncRNA	intron	chr5:87106673-87106673	WIBR3_DJ1_X1-5DEL_Het_2046
	TMEM161B-DT	TMEM161B divergent transcript	ncRNA	intron	chr5:88291457-88291457	WIBR3_DJ1_X1_5DEL_2867 + WIBR3_DJ1_X1_5DEL_2860 + WIBR3_DJ1_X1_5DEL_2872 + WIBR3_DJ1_X1_5DEL_2876
	LOC101929710	uncharacterized LOC101929710	ncRNA	intron	chr5:96389937-96389938	WIBR3_DJ1_X1_5DEL_2867 + WIBR3_DJ1_X1_5DEL_2860 + WIBR3_DJ1_X1_5DEL_2876
	LNPEP	leucyl and cystinyl aminopeptidase	protein-coding	intron	chr5:97013587-97013588	WIBR3_DJ1_X1_5DEL_2867 + WIBR3_DJ1_X1_5DEL_2860 + WIBR3_DJ1_X1_5DEL_2872 + WIBR3_DJ1_X1_5DEL_2876
	FER	FER tyrosine kinase	protein-coding	intron	chr5:109075428-109075429	WIBR3_DJ1_X1-5DEL_Het_2046
	SNX2	sorting nexin 2	protein-coding	intron	chr5:122822257-122822258	WIBR3_DJ1_X1_5DEL_2867 + WIBR3_DJ1_X1_5DEL_2860 + WIBR3_DJ1_X1_5DEL_2872 + WIBR3_DJ1_X1_5DEL_2876
	DOCK2	dedicator of cytokinesis 2	protein-coding	intron	chr5:169756925-169756926	WIBR3_DJ1_X1-5DEL_Het_2038
	ERGIC1	endoplasmic reticulum-golgi intermediate compartment 1	protein-coding	intron	chr5:172929142-172929144	WIBR3_DJ1_X1_5DEL_2876
	SEMA5A	semaphorin 5A	protein-coding	intron	chr5:9311720-9311720	WIBR3_DJ1_X1-5DEL_Het_2046
	DNAH5	dynein axonemal heavy chain 5	protein-coding	intron	chr5:13859090-13859090	WIBR3_DJ1_X1_5DEL_2860
	MYO10	myosin X	protein-coding	intron	chr5:16772135-16772135	WIBR3_DJ1_X1-5DEL_Het_2036
	BASP1-AS1	BASP1 antisense RNA 1	ncRNA	intron	chr5:17160239-17160239	WIBR3_DJ1_X1_5DEL_2872
	LOC124900947	uncharacterized LOC124900947	ncRNA	intron	chr5:17160239-17160239	WIBR3_DJ1_X1_5DEL_2872
	CDH18	cadherin 18	protein-coding	intron	chr5:20037503-20037503	WIBR3_DJ1_X1_5DEL_2860
	DROSHA	drosha ribonuclease III	protein-coding	intron	chr5:31469384-31469384	WIBR3_DJ1_X1_5DEL_2872
	UGT3A1	UDP glycosyltransferase family 3 member A1	protein-coding	intron	chr5:35980272-35980272	WIBR3_DJ1_X1_5DEL_2867 + WIBR3_DJ1_X1_5DEL_2860 + WIBR3_DJ1_X1_5DEL_2872 + WIBR3_DJ1_X1_5DEL_2876
	CPLANE1	ciliogenesis and planar polarity effector complex subunit 1	protein-coding	intron	chr5:37118214-37118214	WIBR3_DJ1_X1-5DEL_Het_2051
	RICTOR	RPTOR independent companion of MTOR complex 2	protein-coding	intron	chr5:39025406-39025406	WIBR3_DJ1_X1_5DEL_2867 + WIBR3_DJ1_X1_5DEL_2860 + WIBR3_DJ1_X1_5DEL_2872 + WIBR3_DJ1_X1_5DEL_2876
	ERCC8	ERCC excision repair 8, CSA ubiquitin ligase complex subunit	protein-coding	intron	chr5:60908585-60908585	WIBR3_DJ1_X1-5DEL_Het_2038
	LOC124901011	uncharacterized LOC124901011	ncRNA	intron	chr5:79091679-79091679	WIBR3_DJ1_X1_5DEL_2876
	LINC01337	long intergenic non-protein coding RNA 1337	ncRNA	intron	chr5:80616511-80616511	WIBR3_DJ1_X1_5DEL_2867 + WIBR3_DJ1_X1_5DEL_2860 + WIBR3_DJ1_X1_5DEL_2872 + WIBR3_DJ1_X1_5DEL_2876
	EDIL3	EGF like repeats and discoidin domains 3	protein-coding	intron	chr5:84180530-84180530	WIBR3_DJ1_X1-5DEL_Het_2046
	MIR4280HG	MIR4280 host gene	ncRNA	intron	chr5:87106673-87106673	WIBR3_DJ1_X1-5DEL_Het_2046
	LOC105379110	uncharacterized LOC105379110	ncRNA	intron	chr5:104854504-104854504	WIBR3_DJ1_X1_5DEL_2860
	TMEM232	transmembrane protein 232	protein-coding	intron	chr5:110496073-110496073	WIBR3_DJ1_X1-5DEL_Het_2046
	NREP	neuronal regeneration related protein	protein-coding	intron	chr5:111813106-111813106	WIBR3_DJ1_X1_5DEL_2860
	PGGT1B	protein geranylgeranyltransferase type I subunit beta	protein-coding	intron	chr5:115246281-115246281	WIBR3_DJ1_X1_5DEL_2867 + WIBR3_DJ1_X1_5DEL_2860 + WIBR3_DJ1_X1_5DEL_2872 + WIBR3_DJ1_X1_5DEL_2876
	SPOCK1	SPARC (osteonectin), cwcv and kazal like domains proteoglycan 1	protein-coding	intron	chr5:136983520-136983520	WIBR3_DJ1_X1-5DEL_Het_2051
	LINC01470	long intergenic non-protein coding RNA 1470	ncRNA	intron	chr5:153018512-153018512	WIBR3_DJ1_X1_5DEL_2876
	EBF1	EBF transcription factor 1	protein-coding	intron	chr5:159071051-159071051	WIBR3_DJ1_X1_5DEL_2860
	GABRB2	gamma-aminobutyric acid type A receptor subunit beta2	protein-coding	intron	chr5:161450008-161450008	WIBR3_DJ1_X1_5DEL_2867 + WIBR3_DJ1_X1_5DEL_2860 + WIBR3_DJ1_X1_5DEL_2872 + WIBR3_DJ1_X1_5DEL_2876
	LOC105377697	uncharacterized LOC105377697	ncRNA	intron	chr5:162623536-162623536	WIBR3_DJ1_X1_5DEL_2867 + WIBR3_DJ1_X1_5DEL_2860 + WIBR3_DJ1_X1_5DEL_2872 + WIBR3_DJ1_X1_5DEL_2876
	LOC105377698	uncharacterized LOC105377698	ncRNA	intron	chr5:162623536-162623536	WIBR3_DJ1_X1_5DEL_2867 + WIBR3_DJ1_X1_5DEL_2860 + WIBR3_DJ1_X1_5DEL_2872 + WIBR3_DJ1_X1_5DEL_2876
	LOC105377697	uncharacterized LOC105377697	ncRNA	intron	chr5:162969419-162969420	WIBR3_DJ1_X1-5DEL_Het_2038
	LOC105377698	uncharacterized LOC105377698	ncRNA	intron	chr5:162969419-162969420	WIBR3_DJ1_X1-5DEL_Het_2038
	LINC01951	long intergenic non-protein coding RNA 1951	ncRNA	intron	chr5:174948339-174948339	WIBR3_DJ1_X1-5DEL_Het_2051
	LOC105374910	uncharacterized LOC105374910	ncRNA	intron	chr6:8434033-8434033	WIBR3_DJ1_X1-5DEL_Het_2051
	LINC01012	long intergenic non-protein coding RNA 1012	ncRNA	intron	chr6:27696550-27696550	WIBR3_DJ1_X1_5DEL_2876
	ZFAND3	zinc finger AN1-type containing 3	protein-coding	intron	chr6:37951243-37951243	WIBR3_DJ1_X1_5DEL_2867 + WIBR3_DJ1_X1_5DEL_2860 + WIBR3_DJ1_X1_5DEL_2872 + WIBR3_DJ1_X1_5DEL_2876
	GUCA1ANB-GUCA1A	GUCA1ANB-GUCA1A readthrough	protein-coding	intron	chr6:42170351-42170351	WIBR3_DJ1_X1_5DEL_2872
	PTK7	protein tyrosine kinase 7 (inactive)	protein-coding	intron	chr6:43125885-43125888	WIBR3_DJ1_X1-5DEL_Het_2038
	TMEM151B	transmembrane protein 151B	protein-coding	intron	chr6:44296934-44296935	WIBR3_DJ1_X1_5DEL_2860 + WIBR3_DJ1_X1_5DEL_2872
	SPATS1	spermatogenesis associated serine rich 1	protein-coding	intron	chr6:44296934-44296935	WIBR3_DJ1_X1_5DEL_2860 + WIBR3_DJ1_X1_5DEL_2872
	TMEM151B	transmembrane protein 151B	protein-coding	intron	chr6:44296939-44296939	WIBR3_DJ1_X1_5DEL_2860 + WIBR3_DJ1_X1_5DEL_2872
	SPATS1	spermatogenesis associated serine rich 1	protein-coding	intron	chr6:44296939-44296939	WIBR3_DJ1_X1_5DEL_2860 + WIBR3_DJ1_X1_5DEL_2872
	DSE	dermatan sulfate epimerase	protein-coding	intron	chr6:116383559-116383559	WIBR3_DJ1_X1-5DEL_Het_2038
	SLC35F1	solute carrier family 35 member F1	protein-coding	intron	chr6:117928803-117928803	WIBR3_DJ1_X1-5DEL_Het_2051
	MYB	MYB proto-oncogene, transcription factor	protein-coding	intron	chr6:135214118-135214118	WIBR3_DJ1_X1_5DEL_2860
	AHI1-DT	AHI1 divergent transcript	ncRNA	intron	chr6:135790344-135790344	WIBR3_DJ1_X1_5DEL_2860
	LOC107986651	uncharacterized LOC107986651	ncRNA	intron	chr6:139333441-139333441	WIBR3_DJ1_X1-5DEL_Het_2051
	AIG1	androgen induced 1	protein-coding	intron	chr6:143229781-143229781	WIBR3_DJ1_X1_5DEL_2860
	GTF2H5	general transcription factor IIH subunit 5	protein-coding	intron	chr6:158185857-158185857	WIBR3_DJ1_X1-5DEL_Het_2051
	MAP3K4	mitogen-activated protein kinase kinase kinase 4	protein-coding	intron	chr6:161090607-161090607	WIBR3_DJ1_X1-5DEL_Het_2051
	SLC35B3	solute carrier family 35 member B3	protein-coding	intron	chr6:8434033-8434033	WIBR3_DJ1_X1-5DEL_Het_2051
	LINC02530	long intergenic non-protein coding RNA 2530	ncRNA	intron	chr6:12583965-12583965	WIBR3_DJ1_X1_5DEL_2876
	HFE-AS1	HFE antisense RNA 1	ncRNA	intron	chr6:26107468-26107468	WIBR3_DJ1_X1-5DEL_Het_2051
	OR11A1	olfactory receptor family 11 subfamily A member 1	protein-coding	intron	chr6:29456509-29456510	WIBR3_DJ1_X1_5DEL_2836 + WIBR3_DJ1_X1_5DEL_2838
	TCTE1	t-complex-associated-testis-expressed 1	protein-coding	intron	chr6:44296934-44296935	WIBR3_DJ1_X1_5DEL_2860 + WIBR3_DJ1_X1_5DEL_2872
	TCTE1	t-complex-associated-testis-expressed 1	protein-coding	intron	chr6:44296939-44296939	WIBR3_DJ1_X1_5DEL_2860 + WIBR3_DJ1_X1_5DEL_2872
	KHDRBS2	KH RNA binding domain containing, signal transduction associated 2	protein-coding	intron	chr6:61822657-61822662	WIBR3_DJ1_X1_5DEL_2860 + WIBR3_DJ1_X1_5DEL_2872
	EYS	eyes shut homolog	protein-coding	intron	chr6:64069403-64069403	WIBR3_DJ1_X1-5DEL_Het_2046
	LOC105377923	uncharacterized LOC105377923	ncRNA	intron	chr6:105747544-105747544	WIBR3_DJ1_X1_5DEL_2867 + WIBR3_DJ1_X1_5DEL_2860 + WIBR3_DJ1_X1_5DEL_2872 + WIBR3_DJ1_X1_5DEL_2876
	REV3L	REV3 like, DNA directed polymerase zeta catalytic subunit	protein-coding	intron	chr6:111361419-111361419	WIBR3_DJ1_X1-5DEL_Het_2036
	REV3L	REV3 like, DNA directed polymerase zeta catalytic subunit	protein-coding	intron	chr6:111439750-111439750	WIBR3_DJ1_X1_5DEL_2872
	TRDN	triadin	protein-coding	intron	chr6:123386079-123386079	WIBR3_DJ1_X1_5DEL_2876
	PRKN	parkin RBR E3 ubiquitin protein ligase	protein-coding	intron	chr6:161645243-161645244	WIBR3_DJ1_X1_5DEL_2876
	RPS6KA2	ribosomal protein S6 kinase A2	protein-coding	intron	chr6:166609506-166609506	WIBR3_DJ1_X1_5DEL_2867 + WIBR3_DJ1_X1_5DEL_2860 + WIBR3_DJ1_X1_5DEL_2872 + WIBR3_DJ1_X1_5DEL_2876
	SDK1	sidekick cell adhesion molecule 1	protein-coding	intron	chr7:4022806-4022806	WIBR3_DJ1_X1_5DEL_2876
	SDK1	sidekick cell adhesion molecule 1	protein-coding	intron	chr7:4056153-4056154	WIBR3_DJ1_X1-5DEL_Het_2046
	LOC105375169	uncharacterized LOC105375169	ncRNA	intron	chr7:16607387-16607387	WIBR3_DJ1_X1_5DEL_2876
	SP4	Sp4 transcription factor	protein-coding	intron	chr7:21468518-21468519	WIBR3_DJ1_X1_5DEL_2867 + WIBR3_DJ1_X1_5DEL_2860 + WIBR3_DJ1_X1_5DEL_2872 + WIBR3_DJ1_X1_5DEL_2876
	MTURN	maturin, neural progenitor differentiation regulator homolog	protein-coding	intron	chr7:30155014-30155014	WIBR3_DJ1_X1-5DEL_Het_2036
	ITPRID1	ITPR interacting domain containing 1	protein-coding	intron	chr7:31651655-31651655	WIBR3_DJ1_X1_5DEL_2876
	BBS9	Bardet-Biedl syndrome 9	protein-coding	intron	chr7:33193420-33193423	WIBR3_DJ1_X1-5DEL_Het_2067
	SUGCT	succinyl-CoA:glutarate-CoA transferase	protein-coding	intron	chr7:40632590-40632590	WIBR3_DJ1_X1-5DEL_Het_2038
	HECW1	HECT, C2 and WW domain containing E3 ubiquitin protein ligase 1	protein-coding	intron	chr7:43374773-43374782	WIBR3_DJ1_X1_5DEL_2836 + WIBR3_DJ1_X1_5DEL_2838
	ZNF107	zinc finger protein 107	protein-coding	intron	chr7:64694512-64694512	WIBR3_DJ1_X1-5DEL_Het_2038
	AUTS2	activator of transcription and developmental regulator AUTS2	protein-coding	intron	chr7:69897193-69897193	WIBR3_DJ1_X1_5DEL_2836 + WIBR3_DJ1_X1_5DEL_2838
	GALNT17	polypeptide N-acetylgalactosaminyltransferase 17	protein-coding	intron	chr7:71476582-71476582	WIBR3_DJ1_X1-5DEL_Het_2046
	RHBDD2	rhomboid domain containing 2	protein-coding	intron	chr7:75847755-75847755	WIBR3_DJ1_X1-5DEL_Het_2051
	CDK14	cyclin dependent kinase 14	protein-coding	intron	chr7:90777016-90777016	WIBR3_DJ1_X1_5DEL_2860
	CDK14	cyclin dependent kinase 14	protein-coding	intron	chr7:90878093-90878093	WIBR3_DJ1_X1_5DEL_2867 + WIBR3_DJ1_X1_5DEL_2860 + WIBR3_DJ1_X1_5DEL_2872 + WIBR3_DJ1_X1_5DEL_2876
	LINC02932	long intergenic non-protein coding RNA 2932	ncRNA	intron	chr7:91497440-91497440	WIBR3_DJ1_X1_5DEL_2860
	CAPZA2	capping actin protein of muscle Z-line subunit alpha 2	protein-coding	intron	chr7:116858645-116858645	WIBR3_DJ1_X1_5DEL_2836 + WIBR3_DJ1_X1_5DEL_2838
	MKLN1	muskelin 1	protein-coding	intron	chr7:131175246-131175246	WIBR3_DJ1_X1_5DEL_2876
	CNTNAP2	contactin associated protein 2	protein-coding	intron	chr7:146500283-146500283	WIBR3_DJ1_X1-5DEL_Het_2038
	CNTNAP2	contactin associated protein 2	protein-coding	intron	chr7:147165350-147165350	WIBR3_DJ1_X1_5DEL_2860
	CNTNAP2	contactin associated protein 2	protein-coding	intron	chr7:148040971-148040971	WIBR3_DJ1_X1_5DEL_2867 + WIBR3_DJ1_X1_5DEL_2860 + WIBR3_DJ1_X1_5DEL_2876
	MGC4859	uncharacterized LOC79150	ncRNA	intron	chr7:10621913-10621913	WIBR3_DJ1_X1_5DEL_2836 + WIBR3_DJ1_X1_5DEL_2838
	ANKMY2	ankyrin repeat and MYND domain containing 2	protein-coding	intron	chr7:16607387-16607387	WIBR3_DJ1_X1_5DEL_2876
	TMEM196	transmembrane protein 196	protein-coding	intron	chr7:19762729-19762729	WIBR3_DJ1_X1_5DEL_2860
	JAZF1	JAZF zinc finger 1	protein-coding	intron	chr7:27923985-27923985	WIBR3_DJ1_X1-5DEL_Het_2036
	ELMO1	engulfment and cell motility 1	protein-coding	intron	chr7:37242382-37242382	WIBR3_DJ1_X1-5DEL_Het_2046
	LOC105375345	uncharacterized LOC105375345	ncRNA	intron	chr7:69220432-69220432	WIBR3_DJ1_X1_5DEL_2876
	LOC124901667	uncharacterized LOC124901667	ncRNA	intron	chr7:69380788-69380794	WIBR3_DJ1_X1-5DEL_Het_2046
	PMS2P3	PMS1 homolog 2, mismatch repair system component pseudogene 3	pseudo	intron	chr7:75517341-75517341	WIBR3_DJ1_X1_5DEL_2867 + WIBR3_DJ1_X1_5DEL_2860 + WIBR3_DJ1_X1_5DEL_2872 + WIBR3_DJ1_X1_5DEL_2876
	MAGI2	membrane associated guanylate kinase, WW and PDZ domain containing 2	protein-coding	intron	chr7:78159479-78159492	WIBR3_DJ1_X1-5DEL_Het_2036
	ABCB1	ATP binding cassette subfamily B member 1	protein-coding	intron	chr7:87626025-87626025	WIBR3_DJ1_X1_5DEL_2867 + WIBR3_DJ1_X1_5DEL_2860 + WIBR3_DJ1_X1_5DEL_2872 + WIBR3_DJ1_X1_5DEL_2876
	FBXL13	F-box and leucine rich repeat protein 13	protein-coding	intron	chr7:103014893-103014893	WIBR3_DJ1_X1_5DEL_2867 + WIBR3_DJ1_X1_5DEL_2860 + WIBR3_DJ1_X1_5DEL_2872 + WIBR3_DJ1_X1_5DEL_2876
	RELN	reelin	protein-coding	intron	chr7:103522851-103522853	WIBR3_DJ1_X1_5DEL_2872 + WIBR3_DJ1_X1_5DEL_2876
	ATXN7L1	ataxin 7 like 1	protein-coding	intron	chr7:105768723-105768723	WIBR3_DJ1_X1-5DEL_Het_2051
	PPP1R3A	protein phosphatase 1 regulatory subunit 3A	protein-coding	intron	chr7:113939093-113939093	WIBR3_DJ1_X1-5DEL_Het_2046
	TFEC	transcription factor EC	protein-coding	intron	chr7:116081025-116081025	WIBR3_DJ1_X1-5DEL_Het_2051
	CADPS2	calcium dependent secretion activator 2	protein-coding	intron	chr7:122427121-122427121	WIBR3_DJ1_X1_5DEL_2872
	FAM180A	family with sequence similarity 180 member A	protein-coding	intron	chr7:135743048-135743048	WIBR3_DJ1_X1_5DEL_2867 + WIBR3_DJ1_X1_5DEL_2860 + WIBR3_DJ1_X1_5DEL_2872 + WIBR3_DJ1_X1_5DEL_2876
	CREB3L2	cAMP responsive element binding protein 3 like 2	protein-coding	intron	chr7:137946426-137946426	WIBR3_DJ1_X1-5DEL_Het_2038
	KMT2C	lysine methyltransferase 2C	protein-coding	intron	chr7:152215713-152215713	WIBR3_DJ1_X1-5DEL_Het_2036
	BLACE	B cell acute lymphoblastic leukemia expressed	ncRNA	intron	chr7:155360418-155360418	WIBR3_DJ1_X1_5DEL_2876
	PTPRN2	protein tyrosine phosphatase receptor type N2	protein-coding	intron	chr7:157975755-157975755	WIBR3_DJ1_X1_5DEL_2872
	MTUS1-DT	MTUS1 divergent transcript	ncRNA	intron	chr8:17840628-17840628	WIBR3_DJ1_X1-5DEL_Het_2038
	LINC02099	long intergenic non-protein coding RNA 2099	ncRNA	intron	chr8:29760596-29760596	WIBR3_DJ1_X1-5DEL_Het_2051
	WRN	WRN RecQ like helicase	protein-coding	intron	chr8:31055613-31055613	WIBR3_DJ1_X1_5DEL_2836 + WIBR3_DJ1_X1_5DEL_2838
	IDO2	indoleamine 2,3-dioxygenase 2	protein-coding	intron	chr8:39985646-39985647	WIBR3_DJ1_X1_5DEL_2860
	SNTG1	syntrophin gamma 1	protein-coding	intron	chr8:50633025-50633025	WIBR3_DJ1_X1_5DEL_2876
	LOC105375855	uncharacterized LOC105375855	ncRNA	intron	chr8:57567631-57567632	WIBR3_DJ1_X1-5DEL_Het_2051
	VXN	vexin	protein-coding	intron	chr8:66479816-66479816	WIBR3_DJ1_X1_5DEL_2872
	PREX2	phosphatidylinositol-3,4,5-trisphosphate dependent Rac exchange factor 2	protein-coding	intron	chr8:68114629-68114629	WIBR3_DJ1_X1_5DEL_2872
	LOC105375909	uncharacterized LOC105375909	ncRNA	intron	chr8:77439952-77439952	WIBR3_DJ1_X1_5DEL_2836 + WIBR3_DJ1_X1_5DEL_2838
	CPQ	carboxypeptidase Q	protein-coding	intron	chr8:96779396-96779396	WIBR3_DJ1_X1_5DEL_2867 + WIBR3_DJ1_X1_5DEL_2860 + WIBR3_DJ1_X1_5DEL_2872 + WIBR3_DJ1_X1_5DEL_2876
	SPAG1	sperm associated antigen 1	protein-coding	intron	chr8:100182898-100182898	WIBR3_DJ1_X1-5DEL_Het_2038
	ZFPM2	zinc finger protein, FOG family member 2	protein-coding	intron	chr8:105413482-105413482	WIBR3_DJ1_X1-5DEL_Het_2051
	ZFPM2	zinc finger protein, FOG family member 2	protein-coding	intron	chr8:105496859-105496859	WIBR3_DJ1_X1_5DEL_2876
	COL14A1	collagen type XIV alpha 1 chain	protein-coding	intron	chr8:120155266-120155266	WIBR3_DJ1_X1_5DEL_2872
	LOC105375740	uncharacterized LOC105375740	ncRNA	intron	chr8:124572738-124572738	WIBR3_DJ1_X1_5DEL_2872
	PVT1	Pvt1 oncogene	ncRNA	intron	chr8:128065196-128065196	WIBR3_DJ1_X1-5DEL_Het_2038
	GML	glycosylphosphatidylinositol anchored molecule like	protein-coding	intron	chr8:142861017-142861017	WIBR3_DJ1_X1_5DEL_2876
	CSMD1	CUB and Sushi multiple domains 1	protein-coding	intron	chr8:3635048-3635049	WIBR3_DJ1_X1-5DEL_Het_2046
	CSMD1	CUB and Sushi multiple domains 1	protein-coding	intron	chr8:3701383-3701384	WIBR3_DJ1_X1-5DEL_Het_2046
	CSMD1	CUB and Sushi multiple domains 1	protein-coding	intron	chr8:4202856-4202856	WIBR3_DJ1_X1_5DEL_2867 + WIBR3_DJ1_X1_5DEL_2860 + WIBR3_DJ1_X1_5DEL_2872 + WIBR3_DJ1_X1_5DEL_2876
	LOC105379235	uncharacterized LOC105379235	ncRNA	intron	chr8:10025713-10025713	WIBR3_DJ1_X1_5DEL_2872
	SGCZ	sarcoglycan zeta	protein-coding	intron	chr8:14245696-14245696	WIBR3_DJ1_X1-5DEL_Het_2036
	SGCZ	sarcoglycan zeta	protein-coding	intron	chr8:14912332-14912332	WIBR3_DJ1_X1-5DEL_Het_2038
	SGCZ	sarcoglycan zeta	protein-coding	intron	chr8:14999047-14999047	WIBR3_DJ1_X1_5DEL_2867 + WIBR3_DJ1_X1_5DEL_2860 + WIBR3_DJ1_X1_5DEL_2872 + WIBR3_DJ1_X1_5DEL_2876
	BIN3	bridging integrator 3	protein-coding	intron	chr8:22631455-22631456	WIBR3_DJ1_X1-5DEL_Het_2038
	GSR	glutathione-disulfide reductase	protein-coding	intron	chr8:30697413-30697413	WIBR3_DJ1_X1-5DEL_Het_2051
	ANK1	ankyrin 1	protein-coding	intron	chr8:41785781-41785781	WIBR3_DJ1_X1-5DEL_Het_2051
	THAP1	THAP domain containing 1	protein-coding	intron	chr8:42838411-42838411	WIBR3_DJ1_X1_5DEL_2836 + WIBR3_DJ1_X1_5DEL_2838
	LINC02984	long intergenic non-protein coding RNA 2984	ncRNA	intron	chr8:53523299-53523299	WIBR3_DJ1_X1_5DEL_2876
	ARFGEF1	ARF guanine nucleotide exchange factor 1	protein-coding	intron	chr8:67338228-67338228	WIBR3_DJ1_X1-5DEL_Het_2046
	MMP16	matrix metallopeptidase 16	protein-coding	intron	chr8:88074165-88074165	WIBR3_DJ1_X1_5DEL_2867 + WIBR3_DJ1_X1_5DEL_2860 + WIBR3_DJ1_X1_5DEL_2876
	CIBAR1-DT	CIBAR1 divergent transcript	ncRNA	intron	chr8:93337948-93337948	WIBR3_DJ1_X1_5DEL_2860
	CIBAR1-DT	CIBAR1 divergent transcript	ncRNA	intron	chr8:93485552-93485552	WIBR3_DJ1_X1-5DEL_Het_2038
	STK3	serine/threonine kinase 3	protein-coding	intron	chr8:98837363-98837364	WIBR3_DJ1_X1-5DEL_Het_2051
	DPYS	dihydropyrimidinase	protein-coding	intron	chr8:104414500-104414500	WIBR3_DJ1_X1_5DEL_2836 + WIBR3_DJ1_X1_5DEL_2838
	CSMD3	CUB and Sushi multiple domains 3	protein-coding	intron	chr8:113417344-113417344	WIBR3_DJ1_X1_5DEL_2860
	MTSS1	MTSS I-BAR domain containing 1	protein-coding	intron	chr8:124572738-124572738	WIBR3_DJ1_X1_5DEL_2872
	LOC401478	uncharacterized LOC401478	ncRNA	intron	chr8:137878497-137878497	WIBR3_DJ1_X1-5DEL_Het_2038
	KCNK9	potassium two pore domain channel subfamily K member 9	protein-coding	intron	chr8:139645935-139645935	WIBR3_DJ1_X1-5DEL_Het_2036
	TRAPPC9	trafficking protein particle complex subunit 9	protein-coding	intron	chr8:140261298-140261298	WIBR3_DJ1_X1_5DEL_2876
	PTK2	protein tyrosine kinase 2	protein-coding	intron	chr8:140863555-140863555	WIBR3_DJ1_X1_5DEL_2876
	TSNARE1	t-SNARE domain containing 1	protein-coding	intron	chr8:142273030-142273030	WIBR3_DJ1_X1_5DEL_2860
	DMRT3	doublesex and mab-3 related transcription factor 3	protein-coding	intron	chr9:977649-977649	WIBR3_DJ1_X1-5DEL_Het_2036
	CCDC171	coiled-coil domain containing 171	protein-coding	intron	chr9:15595148-15595149	WIBR3_DJ1_X1_5DEL_2860
	CNTNAP3C	contactin associated protein family member 3C	protein-coding	intron	chr9:61377372-61377372	WIBR3_DJ1_X1_5DEL_2872
	FLJ43315	asparagine synthetase pseudogene	pseudo	intron	chr9:64043208-64043208	WIBR3_DJ1_X1_5DEL_2860
	PGM5	phosphoglucomutase 5	protein-coding	intron	chr9:68430249-68430249	WIBR3_DJ1_X1_5DEL_2872
	PCSK5	proprotein convertase subtilisin/kexin type 5	protein-coding	intron	chr9:76242482-76242482	WIBR3_DJ1_X1-5DEL_Het_2036
	LOC102724036	uncharacterized LOC102724036	ncRNA	intron	chr9:84617792-84617792	WIBR3_DJ1_X1_5DEL_2872
	LOC102723324	uncharacterized LOC102723324	ncRNA	intron	chr9:121412767-121412789	WIBR3_DJ1_X1_5DEL_2872
	PTPA	protein phosphatase 2 phosphatase activator	protein-coding	intron	chr9:129127371-129127371	WIBR3_DJ1_X1-5DEL_Het_2051
	PRRC2B	proline rich coiled-coil 2B	protein-coding	intron	chr9:131456207-131456207	WIBR3_DJ1_X1_5DEL_2872
	RXRA	retinoid X receptor alpha	protein-coding	intron	chr9:134405216-134405216	WIBR3_DJ1_X1_5DEL_2872
	LINGO2	leucine rich repeat and Ig domain containing 2	protein-coding	intron	chr9:28031353-28031353	WIBR3_DJ1_X1_5DEL_2836 + WIBR3_DJ1_X1_5DEL_2838
	KIF24	kinesin family member 24	protein-coding	intron	chr9:34281503-34281503	WIBR3_DJ1_X1-5DEL_Het_2038
	FRMD3	FERM domain containing 3	protein-coding	intron	chr9:83301679-83301679	WIBR3_DJ1_X1-5DEL_Het_2038
	FRMD3	FERM domain containing 3	protein-coding	intron	chr9:83382054-83382054	WIBR3_DJ1_X1-5DEL_Het_2046
	AGTPBP1	ATP/GTP binding carboxypeptidase 1	protein-coding	intron	chr9:85697454-85697454	WIBR3_DJ1_X1_5DEL_2876
	LINC02977	long intergenic non-protein coding RNA 2977	ncRNA	intron	chr9:112036397-112036397	WIBR3_DJ1_X1_5DEL_2867 + WIBR3_DJ1_X1_5DEL_2860 + WIBR3_DJ1_X1_5DEL_2872 + WIBR3_DJ1_X1_5DEL_2876
	DYNC2I2	dynein 2 intermediate chain 2	protein-coding	intron	chr9:128649556-128649556	WIBR3_DJ1_X1-5DEL_Het_2051
	RAPGEF1	Rap guanine nucleotide exchange factor 1	protein-coding	intron	chr9:131692440-131692440	WIBR3_DJ1_X1_5DEL_2872
	DHTKD1	dehydrogenase E1 and transketolase domain containing 1	protein-coding	intron	chr10:12084305-12084306	WIBR3_DJ1_X1_5DEL_2860
	PLXDC2	plexin domain containing 2	protein-coding	intron	chr10:19940625-19940625	WIBR3_DJ1_X1_5DEL_2836 + WIBR3_DJ1_X1_5DEL_2838
	SPAG6	sperm associated antigen 6	protein-coding	intron	chr10:22351977-22351977	WIBR3_DJ1_X1_5DEL_2876
	LOC124902438	uncharacterized LOC124902438	ncRNA	intron	chr10:63738528-63738528	WIBR3_DJ1_X1_5DEL_2860
	LOC105378350	uncharacterized LOC105378350	ncRNA	intron	chr10:71054529-71054530	WIBR3_DJ1_X1_5DEL_2876
	NRG3	neuregulin 3	protein-coding	intron	chr10:82407310-82407310	WIBR3_DJ1_X1-5DEL_Het_2038
	PCGF5	polycomb group ring finger 5	protein-coding	intron	chr10:91171806-91171806	WIBR3_DJ1_X1-5DEL_Het_2051
	CYP2C18	cytochrome P450 family 2 subfamily C member 18	protein-coding	intron	chr10:94695915-94695915	WIBR3_DJ1_X1_5DEL_2872
	CYP2C19	cytochrome P450 family 2 subfamily C member 19	protein-coding	intron	chr10:94695915-94695915	WIBR3_DJ1_X1_5DEL_2872
	R3HCC1L	R3H domain and coiled-coil containing 1 like	protein-coding	intron	chr10:98199443-98199444	WIBR3_DJ1_X1-5DEL_Het_2046
	HPS1-AS1	HPS1 antisense RNA 1	ncRNA	intron	chr10:98448899-98448899	WIBR3_DJ1_X1-5DEL_Het_2036
	LINC02930	long intergenic non-protein coding RNA 2930	ncRNA	intron	chr10:120677192-120677192	WIBR3_DJ1_X1-5DEL_Het_2038
	LOC112268067	uncharacterized LOC112268067	protein-coding	intron	chr10:133013919-133013937	WIBR3_DJ1_X1_5DEL_2860
	SFMBT2	Scm like with four mbt domains 2	protein-coding	intron	chr10:7345885-7345885	WIBR3_DJ1_X1_5DEL_2876
	ITGA8	integrin subunit alpha 8	protein-coding	intron	chr10:15582620-15582620	WIBR3_DJ1_X1_5DEL_2872
	NEBL	nebulette	protein-coding	intron	chr10:20940571-20940571	WIBR3_DJ1_X1_5DEL_2867 + WIBR3_DJ1_X1_5DEL_2860 + WIBR3_DJ1_X1_5DEL_2872 + WIBR3_DJ1_X1_5DEL_2876
	SKIDA1	SKI/DACH domain containing 1	protein-coding	intron	chr10:21523890-21523891	WIBR3_DJ1_X1_5DEL_2867 + WIBR3_DJ1_X1_5DEL_2860 + WIBR3_DJ1_X1_5DEL_2872 + WIBR3_DJ1_X1_5DEL_2876
	MPP7	MAGUK p55 scaffold protein 7	protein-coding	intron	chr10:28294726-28294726	WIBR3_DJ1_X1-5DEL_Het_2046
	ASAH2	N-acylsphingosine amidohydrolase 2	protein-coding	intron	chr10:50198754-50198754	WIBR3_DJ1_X1_5DEL_2860
	PCDH15	protocadherin related 15	protein-coding	intron	chr10:54190556-54190556	WIBR3_DJ1_X1-5DEL_Het_2046
	PCDH15	protocadherin related 15	protein-coding	intron	chr10:54680455-54680455	WIBR3_DJ1_X1-5DEL_Het_2051
	ANK3	ankyrin 3	protein-coding	intron	chr10:60048122-60048122	WIBR3_DJ1_X1-5DEL_Het_2051
	ANK3	ankyrin 3	protein-coding	intron	chr10:60453745-60453745	WIBR3_DJ1_X1_5DEL_2860
	CTNNA3	catenin alpha 3	protein-coding	intron	chr10:67339912-67339913	WIBR3_DJ1_X1-5DEL_Het_2051
	ASCC1	activating signal cointegrator 1 complex subunit 1	protein-coding	intron	chr10:72213564-72213565	WIBR3_DJ1_X1-5DEL_Het_2038
	MICU1	mitochondrial calcium uptake 1	protein-coding	intron	chr10:72495970-72495971	WIBR3_DJ1_X1_5DEL_2867 + WIBR3_DJ1_X1_5DEL_2860 + WIBR3_DJ1_X1_5DEL_2876
	ZMIZ1-AS1	ZMIZ1 antisense RNA 1	ncRNA	intron	chr10:78970886-78970886	WIBR3_DJ1_X1-5DEL_Het_2051
	IDE	insulin degrading enzyme	protein-coding	intron	chr10:92556797-92556797	WIBR3_DJ1_X1_5DEL_2860
	LOC107984257	uncharacterized LOC107984257	ncRNA	intron	chr10:95154413-95154413	WIBR3_DJ1_X1_5DEL_2872
	SLIT1	slit guidance ligand 1	protein-coding	intron	chr10:97082292-97082292	WIBR3_DJ1_X1-5DEL_Het_2038
	KCNQ1	potassium voltage-gated channel subfamily Q member 1	protein-coding	intron	chr11:2653016-2653016	WIBR3_DJ1_X1-5DEL_Het_2051
	MMP26	matrix metallopeptidase 26	protein-coding	intron	chr11:4903879-4903879	WIBR3_DJ1_X1-5DEL_Het_2046
	OR51A7	olfactory receptor family 51 subfamily A member 7	protein-coding	intron	chr11:4903879-4903879	WIBR3_DJ1_X1-5DEL_Het_2046
	SPON1	spondin 1	protein-coding	intron	chr11:14154532-14154532	WIBR3_DJ1_X1-5DEL_Het_2038
	PDE3B	phosphodiesterase 3B	protein-coding	intron	chr11:14693927-14693927	WIBR3_DJ1_X1_5DEL_2867 + WIBR3_DJ1_X1_5DEL_2860 + WIBR3_DJ1_X1_5DEL_2872 + WIBR3_DJ1_X1_5DEL_2876
	LINC01499	long intergenic non-protein coding RNA 1499	ncRNA	intron	chr11:41800301-41800301	WIBR3_DJ1_X1_5DEL_2876
	MADD	MAP kinase activating death domain	protein-coding	intron	chr11:47283255-47283255	WIBR3_DJ1_X1-5DEL_Het_2051
	RTN3	reticulon 3	protein-coding	intron	chr11:63696092-63696092	WIBR3_DJ1_X1-5DEL_Het_2051
	DPP3	dipeptidyl peptidase 3	protein-coding	intron	chr11:66496417-66496417	WIBR3_DJ1_X1_5DEL_2860
	ACER3	alkaline ceramidase 3	protein-coding	intron	chr11:76969958-76969958	WIBR3_DJ1_X1-5DEL_Het_2046
	AQP11	aquaporin 11	protein-coding	intron	chr11:77596444-77596445	WIBR3_DJ1_X1_5DEL_2872
	PRSS23	serine protease 23	protein-coding	intron	chr11:86880456-86880456	WIBR3_DJ1_X1-5DEL_Het_2051
	FAT3	FAT atypical cadherin 3	protein-coding	intron	chr11:92306772-92306774	WIBR3_DJ1_X1-5DEL_Het_2038
	LINC02703	long intergenic non-protein coding RNA 2703	ncRNA	intron	chr11:115932576-115932581	WIBR3_DJ1_X1-5DEL_Het_2046
	USP2-AS1	USP2 antisense RNA 1	ncRNA	intron	chr11:119391995-119391995	WIBR3_DJ1_X1_5DEL_2876
	LOC124900303	uncharacterized LOC124900303	ncRNA	intron	chr11:119391995-119391995	WIBR3_DJ1_X1_5DEL_2876
	TRIM5	tripartite motif containing 5	protein-coding	intron	chr11:5825371-5825371	WIBR3_DJ1_X1_5DEL_2867 + WIBR3_DJ1_X1_5DEL_2860 + WIBR3_DJ1_X1_5DEL_2872 + WIBR3_DJ1_X1_5DEL_2876
	LOC283299	uncharacterized LOC283299	ncRNA	intron	chr11:7791443-7791443	WIBR3_DJ1_X1_5DEL_2872
	LOC283299	uncharacterized LOC283299	ncRNA	intron	chr11:7791445-7791447	WIBR3_DJ1_X1_5DEL_2872
	MAJIN	membrane anchored junction protein	protein-coding	intron	chr11:64942029-64942029	WIBR3_DJ1_X1-5DEL_Het_2051
	DGAT2-DT	DGAT2 divergent transcript	ncRNA	intron	chr11:75758810-75758810	WIBR3_DJ1_X1-5DEL_Het_2046
	EMSY-DT	EMSY divergent transcript	ncRNA	intron	chr11:76439765-76439765	WIBR3_DJ1_X1-5DEL_Het_2046
	ACER3-AS1	ACER antisense RNA 1	ncRNA	intron	chr11:76969958-76969958	WIBR3_DJ1_X1-5DEL_Het_2046
	CLNS1A	chloride nucleotide-sensitive channel 1A	protein-coding	intron	chr11:77596444-77596445	WIBR3_DJ1_X1_5DEL_2872
	DLG2	discs large MAGUK scaffold protein 2	protein-coding	intron	chr11:85230740-85230740	WIBR3_DJ1_X1-5DEL_Het_2038
	GRM5	glutamate metabotropic receptor 5	protein-coding	intron	chr11:89014454-89014454	WIBR3_DJ1_X1_5DEL_2876
	TRPC6	transient receptor potential cation channel subfamily C member 6	protein-coding	intron	chr11:101668793-101668793	WIBR3_DJ1_X1-5DEL_Het_2051
	KIRREL3	kirre like nephrin family adhesion molecule 3	protein-coding	intron	chr11:126790732-126790732	WIBR3_DJ1_X1-5DEL_Het_2046
	PRDM10	PR/SET domain 10	protein-coding	intron	chr11:129953826-129953827	WIBR3_DJ1_X1_5DEL_2867 + WIBR3_DJ1_X1_5DEL_2860 + WIBR3_DJ1_X1_5DEL_2876
	KLRG1	killer cell lectin like receptor G1	protein-coding	intron	chr12:8985028-8985028	WIBR3_DJ1_X1_5DEL_2872
	GPRC5D-AS1	GPRC5D and HEBP1 antisense RNA 1	ncRNA	intron	chr12:12956153-12956175	WIBR3_DJ1_X1_5DEL_2876
	PDE3A	phosphodiesterase 3A	protein-coding	intron	chr12:20663649-20663649	WIBR3_DJ1_X1-5DEL_Het_2051
	DENND5B-AS1	DENND5B antisense RNA 1	ncRNA	intron	chr12:31608910-31608910	WIBR3_DJ1_X1_5DEL_2876
	FGD4	FYVE, RhoGEF and PH domain containing 4	protein-coding	intron	chr12:32616265-32616265	WIBR3_DJ1_X1-5DEL_Het_2038
	PCED1B	PC-esterase domain containing 1B	protein-coding	intron	chr12:47089867-47089867	WIBR3_DJ1_X1_5DEL_2860 + WIBR3_DJ1_X1_5DEL_2876
	TBC1D30	TBC1 domain family member 30	protein-coding	intron	chr12:64911617-64911617	WIBR3_DJ1_X1_5DEL_2876
	LINC02389	long intergenic non-protein coding RNA 2389	ncRNA	intron	chr12:64911617-64911617	WIBR3_DJ1_X1_5DEL_2876
	LOC107984522	uncharacterized LOC107984522	ncRNA	intron	chr12:64911617-64911617	WIBR3_DJ1_X1_5DEL_2876
	RAP1B	RAP1B, member of RAS oncogene family	protein-coding	intron	chr12:68639843-68639843	WIBR3_DJ1_X1_5DEL_2860
	TRHDE	thyrotropin releasing hormone degrading enzyme	protein-coding	intron	chr12:72219161-72219162	WIBR3_DJ1_X1_5DEL_2876
	LINC02822	long intergenic non-protein coding RNA 2822	ncRNA	intron	chr12:90871608-90871608	WIBR3_DJ1_X1-5DEL_Het_2046
	SLC17A8	solute carrier family 17 member 8	protein-coding	intron	chr12:100402965-100402965	WIBR3_DJ1_X1-5DEL_Het_2046
	ABTB3	ankyrin repeat and BTB domain containing 3	protein-coding	intron	chr12:107356047-107356047	WIBR3_DJ1_X1_5DEL_2867 + WIBR3_DJ1_X1_5DEL_2860 + WIBR3_DJ1_X1_5DEL_2872 + WIBR3_DJ1_X1_5DEL_2876
	RAD9B	RAD9 checkpoint clamp component B	protein-coding	intron	chr12:110512125-110512125	WIBR3_DJ1_X1_5DEL_2867 + WIBR3_DJ1_X1_5DEL_2860 + WIBR3_DJ1_X1_5DEL_2876
	P2RX7	purinergic receptor P2X 7	protein-coding	intron	chr12:121163327-121163331	WIBR3_DJ1_X1_5DEL_2876
	CFAP251	cilia and flagella associated protein 251	protein-coding	intron	chr12:121925856-121925856	WIBR3_DJ1_X1_5DEL_2872
	AACS	acetoacetyl-CoA synthetase	protein-coding	intron	chr12:125085563-125085563	WIBR3_DJ1_X1_5DEL_2860
	ERP27	endoplasmic reticulum protein 27	protein-coding	intron	chr12:14920863-14920863	WIBR3_DJ1_X1-5DEL_Het_2046
	SOX5	SRY-box transcription factor 5	protein-coding	intron	chr12:24163505-24163505	WIBR3_DJ1_X1-5DEL_Het_2051
	LMNTD1	lamin tail domain containing 1	protein-coding	intron	chr12:25523536-25523536	WIBR3_DJ1_X1-5DEL_Het_2051
	FAM186A	family with sequence similarity 186 member A	protein-coding	intron	chr12:50372994-50373002	WIBR3_DJ1_X1-5DEL_Het_2036
	KRT73	keratin 73	protein-coding	intron	chr12:52616126-52616126	WIBR3_DJ1_X1-5DEL_Het_2038
	GRIP1	glutamate receptor interacting protein 1	protein-coding	intron	chr12:67043123-67043123	WIBR3_DJ1_X1_5DEL_2860
	LOC102724421	uncharacterized LOC102724421	ncRNA	intron	chr12:67043123-67043123	WIBR3_DJ1_X1_5DEL_2860
	TSPAN8	tetraspanin 8	protein-coding	intron	chr12:71242364-71242364	WIBR3_DJ1_X1-5DEL_Het_2051
	LOC105369832	uncharacterized LOC105369832	ncRNA	intron	chr12:71242364-71242364	WIBR3_DJ1_X1-5DEL_Het_2051
	LINC02882	long intergenic non-protein coding RNA 2882	ncRNA	intron	chr12:74356975-74356975	WIBR3_DJ1_X1-5DEL_Het_2051
	LOC107987178	uncharacterized LOC107987178	ncRNA	intron	chr12:74356975-74356975	WIBR3_DJ1_X1-5DEL_Het_2051
	LOC124902967	uncharacterized LOC124902967	ncRNA	intron	chr12:74356975-74356975	WIBR3_DJ1_X1-5DEL_Het_2051
	MGAT4C	MGAT4 family member C	protein-coding	intron	chr12:86760955-86760955	WIBR3_DJ1_X1-5DEL_Het_2038
	LINC02458	long intergenic non-protein coding RNA 2458	ncRNA	intron	chr12:89064937-89064937	WIBR3_DJ1_X1_5DEL_2872
	LOC643339	uncharacterized LOC643339	ncRNA	intron	chr12:93342689-93342689	WIBR3_DJ1_X1_5DEL_2872
	PAH	phenylalanine hydroxylase	protein-coding	intron	chr12:102889402-102889402	WIBR3_DJ1_X1-5DEL_Het_2046
	C12orf42	chromosome 12 open reading frame 42	protein-coding	intron	chr12:103391278-103391278	WIBR3_DJ1_X1_5DEL_2872
	C12orf42	chromosome 12 open reading frame 42	protein-coding	intron	chr12:103464415-103464415	WIBR3_DJ1_X1_5DEL_2872
	LINC02463	long intergenic non-protein coding RNA 2463	ncRNA	intron	chr12:115829221-115829221	WIBR3_DJ1_X1_5DEL_2836 + WIBR3_DJ1_X1_5DEL_2838
	PDS5B	PDS5 cohesin associated factor B	protein-coding	intron	chr13:32671130-32671130	WIBR3_DJ1_X1-5DEL_Het_2046
	LINC02343	long intergenic non-protein coding RNA 2343	ncRNA	intron	chr13:34427295-34427295	WIBR3_DJ1_X1_5DEL_2872
	LINC02334	long intergenic non-protein coding RNA 2334	ncRNA	intron	chr13:38050970-38050970	WIBR3_DJ1_X1-5DEL_Het_2038
	KBTBD6-DT	KBTBD6 divergent transcript	ncRNA	intron	chr13:41183293-41183293	WIBR3_DJ1_X1_5DEL_2867 + WIBR3_DJ1_X1_5DEL_2860 + WIBR3_DJ1_X1_5DEL_2872 + WIBR3_DJ1_X1_5DEL_2876
	LINC02338	long intergenic non-protein coding RNA 2338	ncRNA	intron	chr13:58201834-58201835	WIBR3_DJ1_X1_5DEL_2860
	LOC107984621	uncharacterized LOC107984621	ncRNA	intron	chr13:89423486-89423487	WIBR3_DJ1_X1-5DEL_Het_2046
	GPC5	glypican 5	protein-coding	intron	chr13:91554015-91554015	WIBR3_DJ1_X1-5DEL_Het_2051
	GPC5	glypican 5	protein-coding	intron	chr13:92530747-92530747	WIBR3_DJ1_X1_5DEL_2867 + WIBR3_DJ1_X1_5DEL_2860 + WIBR3_DJ1_X1_5DEL_2872 + WIBR3_DJ1_X1_5DEL_2876
	LOC105370339	uncharacterized LOC105370339	ncRNA	intron	chr13:103354232-103354232	WIBR3_DJ1_X1-5DEL_Het_2046
	ZDHHC20	zinc finger DHHC-type palmitoyltransferase 20	protein-coding	intron	chr13:21450757-21450758	WIBR3_DJ1_X1_5DEL_2872
	TRPC4	transient receptor potential cation channel subfamily C member 4	protein-coding	intron	chr13:37821828-37821828	WIBR3_DJ1_X1-5DEL_Het_2038
	LINC00571	long intergenic non-protein coding RNA 571	ncRNA	intron	chr13:38050970-38050970	WIBR3_DJ1_X1-5DEL_Het_2038
	TSC22D1	TSC22 domain family member 1	protein-coding	intron	chr13:44481710-44481710	WIBR3_DJ1_X1_5DEL_2867 + WIBR3_DJ1_X1_5DEL_2860 + WIBR3_DJ1_X1_5DEL_2872 + WIBR3_DJ1_X1_5DEL_2876
	KLHL1	kelch like family member 1	protein-coding	intron	chr13:69871726-69871726	WIBR3_DJ1_X1_5DEL_2836 + WIBR3_DJ1_X1_5DEL_2838
	NALF1	NALCN channel auxiliary factor 1	protein-coding	intron	chr13:107808666-107808666	WIBR3_DJ1_X1_5DEL_2876
	NALF1-IT1	NALF1 intronic transcript 1	ncRNA	intron	chr13:107808666-107808666	WIBR3_DJ1_X1_5DEL_2876
	NALF1	NALCN channel auxiliary factor 1	protein-coding	intron	chr13:107808669-107808671	WIBR3_DJ1_X1_5DEL_2876
	NALF1-IT1	NALF1 intronic transcript 1	ncRNA	intron	chr13:107808669-107808671	WIBR3_DJ1_X1_5DEL_2876
	LINC03082	long intergenic non-protein coding RNA 3082	ncRNA	intron	chr13:110087043-110087045	WIBR3_DJ1_X1_5DEL_2872
	MIPOL1	mirror-image polydactyly 1	protein-coding	intron	chr14:37279232-37279232	WIBR3_DJ1_X1-5DEL_Het_2051
	LOC105370462	uncharacterized LOC105370462	ncRNA	intron	chr14:40271387-40271387	WIBR3_DJ1_X1-5DEL_Het_2038
	SMOC1	SPARC related modular calcium binding 1	protein-coding	intron	chr14:69959664-69959695	WIBR3_DJ1_X1_5DEL_2860
	RGS6	regulator of G protein signaling 6	protein-coding	intron	chr14:72433736-72433736	WIBR3_DJ1_X1_5DEL_2860
	HISLA	HIF1A stabilizing long noncoding RNA	ncRNA	intron	chr14:88063496-88063496	WIBR3_DJ1_X1-5DEL_Het_2046
	KCNK13	potassium two pore domain channel subfamily K member 13	protein-coding	intron	chr14:90108176-90108176	WIBR3_DJ1_X1_5DEL_2876
	DGLUCY	D-glutamate cyclase	protein-coding	intron	chr14:91067557-91067557	WIBR3_DJ1_X1_5DEL_2860
	LOC105370650	uncharacterized LOC105370650	ncRNA	intron	chr14:97682626-97682626	WIBR3_DJ1_X1-5DEL_Het_2051
	KLC1	kinesin light chain 1	protein-coding	intron	chr14:103595918-103595918	WIBR3_DJ1_X1-5DEL_Het_2038
	COA8	cytochrome c oxidase assembly factor 8	protein-coding	intron	chr14:103595918-103595918	WIBR3_DJ1_X1-5DEL_Het_2038
	STRN3	striatin 3	protein-coding	intron	chr14:30909314-30909314	WIBR3_DJ1_X1_5DEL_2860
	LOC102724945	uncharacterized LOC102724945	ncRNA	intron	chr14:33981467-33981467	WIBR3_DJ1_X1-5DEL_Het_2051
	LOC105370463	uncharacterized LOC105370463	ncRNA	intron	chr14:40271387-40271387	WIBR3_DJ1_X1-5DEL_Het_2038
	BMP4	bone morphogenetic protein 4	protein-coding	intron	chr14:53953937-53953937	WIBR3_DJ1_X1-5DEL_Het_2038
	MAX	MYC associated factor X	protein-coding	intron	chr14:65101586-65101587	WIBR3_DJ1_X1-5DEL_Het_2051
	MAP3K9	mitogen-activated protein kinase kinase kinase 9	protein-coding	intron	chr14:70772381-70772381	WIBR3_DJ1_X1_5DEL_2876
	LOC105370577	uncharacterized LOC105370577	ncRNA	intron	chr14:76552670-76552670	WIBR3_DJ1_X1-5DEL_Het_2036
	LINC02291	long intergenic non-protein coding RNA 2291	ncRNA	intron	chr14:97682626-97682626	WIBR3_DJ1_X1-5DEL_Het_2051
	PWRN3	Prader-Willi region non-protein coding RNA 3	ncRNA	intron	chr15:24118278-24118278	WIBR3_DJ1_X1_5DEL_2860
	GABRG3	gamma-aminobutyric acid type A receptor subunit gamma3	protein-coding	intron	chr15:27383980-27383980	WIBR3_DJ1_X1-5DEL_Het_2036
	ARHGAP11A-SCG5	ARHGAP11A-SCG5 readthrough	protein-coding	intron	chr15:32669869-32669869	WIBR3_DJ1_X1_5DEL_2872
	SCG5	secretogranin V	protein-coding	intron	chr15:32669869-32669869	WIBR3_DJ1_X1_5DEL_2872
	RYR3	ryanodine receptor 3	protein-coding	intron	chr15:33375844-33375844	WIBR3_DJ1_X1_5DEL_2872
	RYR3	ryanodine receptor 3	protein-coding	intron	chr15:33633266-33633266	WIBR3_DJ1_X1_5DEL_2876
	LOC105370783	uncharacterized LOC105370783	ncRNA	intron	chr15:39492982-39492982	WIBR3_DJ1_X1-5DEL_Het_2046
	STARD9	StAR related lipid transfer domain containing 9	protein-coding	intron	chr15:42706453-42706454	WIBR3_DJ1_X1_5DEL_2876
	WDR76	WD repeat domain 76	protein-coding	intron	chr15:43848082-43848082	WIBR3_DJ1_X1_5DEL_2860
	C15orf48	chromosome 15 open reading frame 48	protein-coding	intron	chr15:45437120-45437121	WIBR3_DJ1_X1-5DEL_Het_2051
	MAP2K1	mitogen-activated protein kinase kinase 1	protein-coding	intron	chr15:66462603-66462604	WIBR3_DJ1_X1_5DEL_2836 + WIBR3_DJ1_X1_5DEL_2838
	IQCH	IQ motif containing H	protein-coding	intron	chr15:67453970-67453970	WIBR3_DJ1_X1_5DEL_2876
	ADAMTSL3	ADAMTS like 3	protein-coding	intron	chr15:83800025-83800025	WIBR3_DJ1_X1-5DEL_Het_2051
	LOC112268156	uncharacterized LOC112268156	ncRNA	intron	chr15:96126964-96126964	WIBR3_DJ1_X1-5DEL_Het_2038
	LOC101927263	uncharacterized LOC101927263	ncRNA	intron	chr15:96402493-96402493	WIBR3_DJ1_X1-5DEL_Het_2046
	OCA2	OCA2 melanosomal transmembrane protein	protein-coding	intron	chr15:28064864-28064864	WIBR3_DJ1_X1-5DEL_Het_2046
	SCG5-AS1	SCG5 antisense RNA 1	ncRNA	intron	chr15:32669869-32669869	WIBR3_DJ1_X1_5DEL_2872
	SLC12A6	solute carrier family 12 member 6	protein-coding	intron	chr15:34281990-34281990	WIBR3_DJ1_X1-5DEL_Het_2046
	LOC107987223	uncharacterized LOC107987223	ncRNA	intron	chr15:45437120-45437121	WIBR3_DJ1_X1-5DEL_Het_2051
	ONECUT1	one cut homeobox 1	protein-coding	intron	chr15:52759776-52759776	WIBR3_DJ1_X1_5DEL_2872
	MYO1E	myosin IE	protein-coding	intron	chr15:59183520-59183520	WIBR3_DJ1_X1_5DEL_2867 + WIBR3_DJ1_X1_5DEL_2860 + WIBR3_DJ1_X1_5DEL_2872 + WIBR3_DJ1_X1_5DEL_2876
	MEGF11	multiple EGF like domains 11	protein-coding	intron	chr15:65992453-65992453	WIBR3_DJ1_X1-5DEL_Het_2051
	MEGF11	multiple EGF like domains 11	protein-coding	intron	chr15:66044680-66044683	WIBR3_DJ1_X1-5DEL_Het_2067 + WIBR3_DJ1_X1_5DEL_2860
	IQCH-AS1	IQCH antisense RNA 1	ncRNA	intron	chr15:67453970-67453970	WIBR3_DJ1_X1_5DEL_2876
	SCAPER	S-phase cyclin A associated protein in the ER	protein-coding	intron	chr15:76397007-76397008	WIBR3_DJ1_X1_5DEL_2860
	NTRK3	neurotrophic receptor tyrosine kinase 3	protein-coding	intron	chr15:88057358-88057358	WIBR3_DJ1_X1_5DEL_2876
	LINC01586	long intergenic non-protein coding RNA 1586	ncRNA	intron	chr15:88600571-88600571	WIBR3_DJ1_X1_5DEL_2836 + WIBR3_DJ1_X1_5DEL_2838
	LINC01579	long intergenic non-protein coding RNA 1579	ncRNA	intron	chr15:93810107-93810107	WIBR3_DJ1_X1_5DEL_2867 + WIBR3_DJ1_X1_5DEL_2860 + WIBR3_DJ1_X1_5DEL_2872 + WIBR3_DJ1_X1_5DEL_2876
	LOC105369212	uncharacterized LOC105369212	ncRNA	intron	chr15:96126964-96126964	WIBR3_DJ1_X1-5DEL_Het_2038
	RAB40C	RAB40C, member RAS oncogene family	protein-coding	intron	chr16:614165-614196	WIBR3_DJ1_X1_5DEL_2872
	ZNF263	zinc finger protein 263	protein-coding	intron	chr16:3272349-3272350	WIBR3_DJ1_X1_5DEL_2867 + WIBR3_DJ1_X1_5DEL_2860 + WIBR3_DJ1_X1_5DEL_2872 + WIBR3_DJ1_X1_5DEL_2876
	RBFOX1	RNA binding fox-1 homolog 1	protein-coding	intron	chr16:7612103-7612103	WIBR3_DJ1_X1_5DEL_2860
	RBFOX1	RNA binding fox-1 homolog 1	protein-coding	intron	chr16:7698181-7698193	WIBR3_DJ1_X1_5DEL_2876
	PHKB	phosphorylase kinase regulatory subunit beta	protein-coding	intron	chr16:47479458-47479458	WIBR3_DJ1_X1_5DEL_2860
	CHD9	chromodomain helicase DNA binding protein 9	protein-coding	intron	chr16:53289078-53289078	WIBR3_DJ1_X1-5DEL_Het_2051
	CMTM3	CKLF like MARVEL transmembrane domain containing 3	protein-coding	intron	chr16:66609121-66609121	WIBR3_DJ1_X1_5DEL_2876
	LOC105371357	uncharacterized LOC105371357	ncRNA	intron	chr16:80136489-80136489	WIBR3_DJ1_X1-5DEL_Het_2038
	NECAB2	N-terminal EF-hand calcium binding protein 2	protein-coding	intron	chr16:83985635-83985635	WIBR3_DJ1_X1-5DEL_Het_2038
	ZFPM1	zinc finger protein, FOG family member 1	protein-coding	intron	chr16:88518544-88518544	WIBR3_DJ1_X1-5DEL_Het_2067
	ZFPM1	zinc finger protein, FOG family member 1	protein-coding	intron	chr16:88518583-88518583	WIBR3_DJ1_X1-5DEL_Het_2067
	ZFPM1	zinc finger protein, FOG family member 1	protein-coding	intron	chr16:88518598-88518598	WIBR3_DJ1_X1-5DEL_Het_2067
	LOC105371069	uncharacterized LOC105371069	ncRNA	intron	chr16:8068441-8068441	WIBR3_DJ1_X1-5DEL_Het_2036
	LINC02129	long intergenic non-protein coding RNA 2129	ncRNA	intron	chr16:27162366-27162367	WIBR3_DJ1_X1_5DEL_2876
	C16orf87	chromosome 16 open reading frame 87	protein-coding	intron	chr16:46812349-46812349	WIBR3_DJ1_X1_5DEL_2872
	ITFG1	integrin alpha FG-GAP repeat containing 1	protein-coding	intron	chr16:47399877-47399877	WIBR3_DJ1_X1_5DEL_2860
	VAC14	VAC14 component of PIKFYVE complex	protein-coding	intron	chr16:70723226-70723226	WIBR3_DJ1_X1_5DEL_2860
	ZFHX3	zinc finger homeobox 3	protein-coding	intron	chr16:73597665-73597665	WIBR3_DJ1_X1_5DEL_2860
	PKD1L2	polycystin 1 like 2 (gene/pseudogene)	protein-coding	intron	chr16:81113549-81113549	WIBR3_DJ1_X1_5DEL_2872
	LOC124903740	uncharacterized LOC124903740	ncRNA	intron	chr16:85714398-85714409	WIBR3_DJ1_X1_5DEL_2872
	C16orf74	chromosome 16 open reading frame 74	protein-coding	intron	chr16:85714398-85714409	WIBR3_DJ1_X1_5DEL_2872
	ZFPM1-AS1	ZFPM1 antisense RNA 1	ncRNA	intron	chr16:88518544-88518544	WIBR3_DJ1_X1-5DEL_Het_2067
	ZFPM1-AS1	ZFPM1 antisense RNA 1	ncRNA	intron	chr16:88518583-88518583	WIBR3_DJ1_X1-5DEL_Het_2067
	ZFPM1-AS1	ZFPM1 antisense RNA 1	ncRNA	intron	chr16:88518598-88518598	WIBR3_DJ1_X1-5DEL_Het_2067
	WSCD1	WSC domain containing 1	protein-coding	intron	chr17:6053603-6053603	WIBR3_DJ1_X1_5DEL_2876
	NDEL1	nudE neurodevelopment protein 1 like 1	protein-coding	intron	chr17:8418070-8418070	WIBR3_DJ1_X1_5DEL_2860
	CPD	carboxypeptidase D	protein-coding	intron	chr17:30390020-30390021	WIBR3_DJ1_X1-5DEL_Het_2038
	ARHGAP23	Rho GTPase activating protein 23	protein-coding	intron	chr17:38461584-38461584	WIBR3_DJ1_X1_5DEL_2867 + WIBR3_DJ1_X1_5DEL_2860 + WIBR3_DJ1_X1_5DEL_2872 + WIBR3_DJ1_X1_5DEL_2876
	LINC02210-CRHR1	LINC02210-CRHR1 readthrough	protein-coding	intron	chr17:45732425-45732425	WIBR3_DJ1_X1-5DEL_Het_2046
	MSI2	musashi RNA binding protein 2	protein-coding	intron	chr17:57463990-57463994	WIBR3_DJ1_X1-5DEL_Het_2067
	MILR1	mast cell immunoglobulin like receptor 1	protein-coding	intron	chr17:64452964-64452964	WIBR3_DJ1_X1_5DEL_2876
	CACNG5	calcium voltage-gated channel auxiliary subunit gamma 5	protein-coding	intron	chr17:66865796-66865797	WIBR3_DJ1_X1-5DEL_Het_2051
	LINC01482	long intergenic non-protein coding RNA 1482	ncRNA	intron	chr17:68657868-68657868	WIBR3_DJ1_X1-5DEL_Het_2046
	LINC00868	long intergenic non-protein coding RNA 868	ncRNA	intron	chr17:76853689-76853690	WIBR3_DJ1_X1_5DEL_2836 + WIBR3_DJ1_X1_5DEL_2838
	LOC107985079	uncharacterized LOC107985079	ncRNA	intron	chr17:77671021-77671021	WIBR3_DJ1_X1-5DEL_Het_2036
	MYO18A	myosin XVIIIA	protein-coding	intron	chr17:29177124-29177124	WIBR3_DJ1_X1_5DEL_2876
	ASIC2	acid sensing ion channel subunit 2	protein-coding	intron	chr17:33257770-33257770	WIBR3_DJ1_X1-5DEL_Het_2036
	LOC107985028	uncharacterized LOC107985028	ncRNA	intron	chr17:45732425-45732425	WIBR3_DJ1_X1-5DEL_Het_2046
	KANSL1	KAT8 regulatory NSL complex subunit 1	protein-coding	intron	chr17:46216598-46216598	WIBR3_DJ1_X1-5DEL_Het_2051
	CA10	carbonic anhydrase 10	protein-coding	intron	chr17:51880790-51880790	WIBR3_DJ1_X1-5DEL_Het_2051
	PTPRM	protein tyrosine phosphatase receptor type M	protein-coding	intron	chr18:8097980-8097980	WIBR3_DJ1_X1_5DEL_2860
	MIB1	MIB E3 ubiquitin protein ligase 1	protein-coding	intron	chr18:21750033-21750034	WIBR3_DJ1_X1-5DEL_Het_2046
	MIB1	MIB E3 ubiquitin protein ligase 1	protein-coding	intron	chr18:21750036-21750042	WIBR3_DJ1_X1-5DEL_Het_2046
	LOC105372058	uncharacterized LOC105372058	ncRNA	intron	chr18:32896711-32896711	WIBR3_DJ1_X1-5DEL_Het_2036
	DTNA	dystrobrevin alpha	protein-coding	intron	chr18:34579603-34579603	WIBR3_DJ1_X1_5DEL_2872
	SERPINB7	serpin family B member 7	protein-coding	intron	chr18:63778864-63778864	WIBR3_DJ1_X1_5DEL_2867 + WIBR3_DJ1_X1_5DEL_2860 + WIBR3_DJ1_X1_5DEL_2872 + WIBR3_DJ1_X1_5DEL_2876
	HMSD	histocompatibility minor serpin domain containing	protein-coding	intron	chr18:63956968-63956968	WIBR3_DJ1_X1-5DEL_Het_2051
	SERPINB8	serpin family B member 8	protein-coding	intron	chr18:63956968-63956968	WIBR3_DJ1_X1-5DEL_Het_2051
	MYOM1	myomesin 1	protein-coding	intron	chr18:3103181-3103181	WIBR3_DJ1_X1-5DEL_Het_2051
	LINC01895	long intergenic non-protein coding RNA 1895	ncRNA	intron	chr18:3378887-3378887	WIBR3_DJ1_X1-5DEL_Het_2051
	ABHD3	abhydrolase domain containing 3, phospholipase	protein-coding	intron	chr18:21680148-21680148	WIBR3_DJ1_X1_5DEL_2867 + WIBR3_DJ1_X1_5DEL_2860 + WIBR3_DJ1_X1_5DEL_2872 + WIBR3_DJ1_X1_5DEL_2876
	ANKRD29	ankyrin repeat domain 29	protein-coding	intron	chr18:23606476-23606476	WIBR3_DJ1_X1_5DEL_2872
	CCBE1	collagen and calcium binding EGF domains 1	protein-coding	intron	chr18:59618436-59618436	WIBR3_DJ1_X1-5DEL_Het_2036
	ATCAY	ATCAY kinesin light chain interacting caytaxin	protein-coding	intron	chr19:3881384-3881385	WIBR3_DJ1_X1_5DEL_2876
	NFIX	nuclear factor I X	protein-coding	intron	chr19:13041793-13041793	WIBR3_DJ1_X1_5DEL_2836 + WIBR3_DJ1_X1_5DEL_2838
	CLEC17A	C-type lectin domain containing 17A	protein-coding	intron	chr19:14605159-14605159	WIBR3_DJ1_X1_5DEL_2836 + WIBR3_DJ1_X1_5DEL_2838
	SLC27A1	solute carrier family 27 member 1	protein-coding	intron	chr19:17488890-17488890	WIBR3_DJ1_X1-5DEL_Het_2051
	ZNF730	zinc finger protein 730	protein-coding	intron	chr19:23117093-23117093	WIBR3_DJ1_X1_5DEL_2867 + WIBR3_DJ1_X1_5DEL_2860 + WIBR3_DJ1_X1_5DEL_2872 + WIBR3_DJ1_X1_5DEL_2876
	RPSA2	ribosomal protein SA 2	protein-coding	intron	chr19:23810445-23810451	WIBR3_DJ1_X1-5DEL_Het_2038
	ZNF536	zinc finger protein 536	protein-coding	intron	chr19:30347035-30347035	WIBR3_DJ1_X1_5DEL_2860
	GARRE1	granule associated Rac and RHOG effector 1	protein-coding	intron	chr19:34302217-34302217	WIBR3_DJ1_X1-5DEL_Het_2051
	SIPA1L3	signal induced proliferation associated 1 like 3	protein-coding	intron	chr19:38028692-38028692	WIBR3_DJ1_X1-5DEL_Het_2038
	DLL3	delta like canonical Notch ligand 3	protein-coding	intron	chr19:39499854-39499855	WIBR3_DJ1_X1-5DEL_Het_2051
	SPTBN4	spectrin beta, non-erythrocytic 4	protein-coding	intron	chr19:40473070-40473070	WIBR3_DJ1_X1_5DEL_2860
	RAB4B-EGLN2	RAB4B-EGLN2 readthrough (NMD candidate)	ncRNA	intron	chr19:40783836-40783836	WIBR3_DJ1_X1-5DEL_Het_2046
	RAB4B	RAB4B, member RAS oncogene family	protein-coding	intron	chr19:40783836-40783836	WIBR3_DJ1_X1-5DEL_Het_2046
	GIPR	gastric inhibitory polypeptide receptor	protein-coding	intron	chr19:45679926-45679926	WIBR3_DJ1_X1-5DEL_Het_2038
	SAE1	SUMO1 activating enzyme subunit 1	protein-coding	intron	chr19:47178573-47178573	WIBR3_DJ1_X1-5DEL_Het_2038
	FCGRT	Fc gamma receptor and transporter	protein-coding	intron	chr19:49507220-49507220	WIBR3_DJ1_X1-5DEL_Het_2038
	TMEM277P	transmembrane protein 277, pseudogene	pseudo	intron	chr19:50811523-50811523	WIBR3_DJ1_X1-5DEL_Het_2067
	SIGLECL1	SIGLEC family like 1	protein-coding	intron	chr19:51259579-51259579	WIBR3_DJ1_X1_5DEL_2876
	GP6-AS1	GP6 antisense RNA 1	ncRNA	intron	chr19:55034174-55034178	WIBR3_DJ1_X1_5DEL_2867 + WIBR3_DJ1_X1_5DEL_2860 + WIBR3_DJ1_X1_5DEL_2872 + WIBR3_DJ1_X1_5DEL_2876
	R3HDM4	R3H domain containing 4	protein-coding	intron	chr19:902843-902843	WIBR3_DJ1_X1_5DEL_2860
	R3HDM4	R3H domain containing 4	protein-coding	intron	chr19:902891-902891	WIBR3_DJ1_X1_5DEL_2860
	EEF2	eukaryotic translation elongation factor 2	protein-coding	intron	chr19:3977020-3977020	WIBR3_DJ1_X1_5DEL_2860
	PTPRS	protein tyrosine phosphatase receptor type S	protein-coding	intron	chr19:5305768-5305768	WIBR3_DJ1_X1_5DEL_2867 + WIBR3_DJ1_X1_5DEL_2860 + WIBR3_DJ1_X1_5DEL_2872 + WIBR3_DJ1_X1_5DEL_2876
	ADGRE4P	adhesion G protein-coupled receptor E4, pseudogene	pseudo	intron	chr19:6987297-6987297	WIBR3_DJ1_X1-5DEL_Het_2036
	ZNF846	zinc finger protein 846	protein-coding	intron	chr19:9757293-9757293	WIBR3_DJ1_X1-5DEL_Het_2046
	YIPF2	Yip1 domain family member 2	protein-coding	intron	chr19:10927456-10927456	WIBR3_DJ1_X1_5DEL_2867 + WIBR3_DJ1_X1_5DEL_2860 + WIBR3_DJ1_X1_5DEL_2872 + WIBR3_DJ1_X1_5DEL_2876
	ZNF490	zinc finger protein 490	protein-coding	intron	chr19:12608775-12608775	WIBR3_DJ1_X1_5DEL_2872
	LOC105372279	uncharacterized LOC105372279	ncRNA	intron	chr19:12608775-12608775	WIBR3_DJ1_X1_5DEL_2872
	CACNA1A	calcium voltage-gated channel subunit alpha1 A	protein-coding	intron	chr19:13227877-13227878	WIBR3_DJ1_X1-5DEL_Het_2051
	CACNA1A	calcium voltage-gated channel subunit alpha1 A	protein-coding	intron	chr19:13542819-13542823	WIBR3_DJ1_X1-5DEL_Het_2038
	LOC107985287	uncharacterized LOC107985287	ncRNA	intron	chr19:13542819-13542823	WIBR3_DJ1_X1-5DEL_Het_2038
	ZNF781	zinc finger protein 781	pseudo	intron	chr19:37670260-37670260	WIBR3_DJ1_X1-5DEL_Het_2051
	CARD8	caspase recruitment domain family member 8	protein-coding	intron	chr19:48198754-48198759	WIBR3_DJ1_X1_5DEL_2867 + WIBR3_DJ1_X1_5DEL_2860 + WIBR3_DJ1_X1_5DEL_2872 + WIBR3_DJ1_X1_5DEL_2876
	LOC107985327	uncharacterized LOC107985327	ncRNA	intron	chr19:51259579-51259579	WIBR3_DJ1_X1_5DEL_2876
	FPR1	formyl peptide receptor 1	protein-coding	intron	chr19:51791197-51791198	WIBR3_DJ1_X1-5DEL_Het_2046
	GP6	glycoprotein VI platelet	protein-coding	intron	chr19:55034174-55034178	WIBR3_DJ1_X1_5DEL_2867 + WIBR3_DJ1_X1_5DEL_2860 + WIBR3_DJ1_X1_5DEL_2872 + WIBR3_DJ1_X1_5DEL_2876
	RDH13	retinol dehydrogenase 13	protein-coding	intron	chr19:55034174-55034178	WIBR3_DJ1_X1_5DEL_2867 + WIBR3_DJ1_X1_5DEL_2860 + WIBR3_DJ1_X1_5DEL_2872 + WIBR3_DJ1_X1_5DEL_2876
	LOC124904863	uncharacterized LOC124904863	ncRNA	intron	chr20:5377881-5377882	WIBR3_DJ1_X1_5DEL_2836 + WIBR3_DJ1_X1_5DEL_2838
	EYA2	EYA transcriptional coactivator and phosphatase 2	protein-coding	intron	chr20:47146963-47146963	WIBR3_DJ1_X1-5DEL_Het_2051
	NTSR1	neurotensin receptor 1	protein-coding	intron	chr20:62722905-62722905	WIBR3_DJ1_X1-5DEL_Het_2036
	TASP1	taspase 1	protein-coding	intron	chr20:13437126-13437126	WIBR3_DJ1_X1_5DEL_2872
	PTPRT	protein tyrosine phosphatase receptor type T	protein-coding	intron	chr20:42263350-42263350	WIBR3_DJ1_X1_5DEL_2860
	RBM38-AS1	RBM38 antisense RNA 1	ncRNA	intron	chr20:57391458-57391458	WIBR3_DJ1_X1-5DEL_Het_2038 + WIBR3_DJ1_X1-5DEL_Het_2038
	RBM38-AS1	RBM38 antisense RNA 1	ncRNA	intron	chr20:57391459-57391459	WIBR3_DJ1_X1-5DEL_Het_2038 + WIBR3_DJ1_X1-5DEL_Het_2038
	LOC105377134	uncharacterized LOC105377134	ncRNA	intron	chr21:14081508-14081508	WIBR3_DJ1_X1_5DEL_2860
	LOC105377134	uncharacterized LOC105377134	ncRNA	intron	chr21:14081522-14081528	WIBR3_DJ1_X1_5DEL_2860
	SLX9	SLX9 ribosome biogenesis factor	protein-coding	intron	chr21:44955207-44955207	WIBR3_DJ1_X1_5DEL_2860
	PCNT	pericentrin	protein-coding	intron	chr21:46440603-46440603	WIBR3_DJ1_X1_5DEL_2876
	LOC101928269	uncharacterized LOC101928269	ncRNA	intron	chr21:35401206-35401206	WIBR3_DJ1_X1_5DEL_2860
	LOC100506403	uncharacterized LOC100506403	ncRNA	intron	chr21:35401206-35401206	WIBR3_DJ1_X1_5DEL_2860
	LINC02940	long intergenic non-protein coding RNA 2940	ncRNA	intron	chr21:38994666-38994670	WIBR3_DJ1_X1-5DEL_Het_2036
	OSBP2	oxysterol binding protein 2	protein-coding	intron	chr22:30808953-30808953	WIBR3_DJ1_X1_5DEL_2876
	SLC5A4-AS1	SLC5A4 antisense RNA 1	ncRNA	intron	chr22:32218079-32218080	WIBR3_DJ1_X1_5DEL_2860
	SGSM3	small G protein signaling modulator 3	protein-coding	intron	chr22:40395205-40395205	WIBR3_DJ1_X1-5DEL_Het_2038
	SGSM3	small G protein signaling modulator 3	protein-coding	intron	chr22:40395207-40395207	WIBR3_DJ1_X1-5DEL_Het_2038
	SGSM3	small G protein signaling modulator 3	protein-coding	intron	chr22:40395211-40395211	WIBR3_DJ1_X1-5DEL_Het_2038
	MICAL3	microtubule associated monooxygenase, calponin and LIM domain containing 3	protein-coding	intron	chr22:18023186-18023186	WIBR3_DJ1_X1_5DEL_2872
	LARGE1	LARGE xylosyl- and glucuronyltransferase 1	protein-coding	intron	chr22:33791849-33791849	WIBR3_DJ1_X1_5DEL_2867 + WIBR3_DJ1_X1_5DEL_2860 + WIBR3_DJ1_X1_5DEL_2872 + WIBR3_DJ1_X1_5DEL_2876
	TCF20	transcription factor 20	protein-coding	intron	chr22:42316716-42316716	WIBR3_DJ1_X1-5DEL_Het_2046
	ASMT	acetylserotonin O-methyltransferase	protein-coding	intron	chrX:1622998-1622999	WIBR3_DJ1_X1_5DEL_2867 + WIBR3_DJ1_X1_5DEL_2860 + WIBR3_DJ1_X1_5DEL_2876
	LOC107985675	uncharacterized LOC107985675	ncRNA	intron	chrX:8019704-8019704	WIBR3_DJ1_X1_5DEL_2876
	EGFL6	EGF like domain multiple 6	protein-coding	intron	chrX:13592859-13592859	WIBR3_DJ1_X1_5DEL_2836 + WIBR3_DJ1_X1_5DEL_2838
	GLRA2	glycine receptor alpha 2	protein-coding	intron	chrX:14603081-14603082	WIBR3_DJ1_X1_5DEL_2860
	CXorf58	chromosome X open reading frame 58	protein-coding	intron	chrX:23937889-23937890	WIBR3_DJ1_X1-5DEL_Het_2051
	IL1RAPL1	interleukin 1 receptor accessory protein like 1	protein-coding	intron	chrX:28860463-28860464	WIBR3_DJ1_X1_5DEL_2860
	LOC105373153	uncharacterized LOC105373153	ncRNA	intron	chrX:33801321-33801321	WIBR3_DJ1_X1_5DEL_2836 + WIBR3_DJ1_X1_5DEL_2838
	LOC107985674	uncharacterized LOC107985674	ncRNA	intron	chrX:33801321-33801321	WIBR3_DJ1_X1_5DEL_2836 + WIBR3_DJ1_X1_5DEL_2838
	TSPAN7	tetraspanin 7	protein-coding	intron	chrX:37713602-37713603	WIBR3_DJ1_X1_5DEL_2860
	XK	X-linked Kx blood group antigen, Kell and VPS13A binding protein	protein-coding	intron	chrX:37713602-37713603	WIBR3_DJ1_X1_5DEL_2860
	TSPAN7	tetraspanin 7	protein-coding	intron	chrX:38369740-38369740	WIBR3_DJ1_X1-5DEL_Het_2051
	OTC	ornithine transcarbamylase	protein-coding	intron	chrX:38369740-38369740	WIBR3_DJ1_X1-5DEL_Het_2051
	KDM6A	lysine demethylase 6A	protein-coding	intron	chrX:44885192-44885192	WIBR3_DJ1_X1_5DEL_2860
	ZNF81	zinc finger protein 81	protein-coding	intron	chrX:47965950-47965950	WIBR3_DJ1_X1_5DEL_2876
	TBC1D25	TBC1 domain family member 25	protein-coding	intron	chrX:48557063-48557064	WIBR3_DJ1_X1_5DEL_2872
	KLF8	KLF transcription factor 8	protein-coding	intron	chrX:56040538-56040538	WIBR3_DJ1_X1-5DEL_Het_2046
	YIPF6	Yip1 domain family member 6	protein-coding	intron	chrX:68507605-68507606	WIBR3_DJ1_X1_5DEL_2860
	TAF1	TATA-box binding protein associated factor 1	protein-coding	intron	chrX:71525830-71525831	WIBR3_DJ1_X1-5DEL_Het_2038
	DACH2	dachshund family transcription factor 2	protein-coding	intron	chrX:86483158-86483159	WIBR3_DJ1_X1-5DEL_Het_2036
	DIAPH2	diaphanous related formin 2	protein-coding	intron	chrX:97243233-97243234	WIBR3_DJ1_X1_5DEL_2876
	ARMCX4	armadillo repeat containing X-linked 4	protein-coding	intron	chrX:101520929-101520930	WIBR3_DJ1_X1_5DEL_2836 + WIBR3_DJ1_X1_5DEL_2838
	ARMCX5-GPRASP2	ARMCX5-GPRASP2 readthrough	protein-coding	intron	chrX:102663566-102663566	WIBR3_DJ1_X1_5DEL_2867 + WIBR3_DJ1_X1_5DEL_2860 + WIBR3_DJ1_X1_5DEL_2872 + WIBR3_DJ1_X1_5DEL_2876
	ARMCX5-GPRASP2	ARMCX5-GPRASP2 readthrough	protein-coding	intron	chrX:102674115-102674115	WIBR3_DJ1_X1-5DEL_Het_2038
	LINC00630	long intergenic non-protein coding RNA 630	ncRNA	intron	chrX:102871175-102871176	WIBR3_DJ1_X1_5DEL_2876
	IL1RAPL2	interleukin 1 receptor accessory protein like 2	protein-coding	intron	chrX:105179732-105179732	WIBR3_DJ1_X1-5DEL_Het_2046
	RADX	RPA1 related single stranded DNA binding protein, X-linked	protein-coding	intron	chrX:106628644-106628644	WIBR3_DJ1_X1_5DEL_2836 + WIBR3_DJ1_X1_5DEL_2838
	RTL9	retrotransposon Gag like 9	protein-coding	intron	chrX:110409646-110409647	WIBR3_DJ1_X1_5DEL_2876
	UBE2A	ubiquitin conjugating enzyme E2 A	protein-coding	intron	chrX:119545352-119545352	WIBR3_DJ1_X1-5DEL_Het_2067 + WIBR3_DJ1_X1_5DEL_2872 + WIBR3_DJ1_X1_5DEL_2876
	UBE2A	ubiquitin conjugating enzyme E2 A	protein-coding	intron	chrX:119562533-119562534	WIBR3_DJ1_X1-5DEL_Het_2051
	PABIR3	PABIR family member 3	protein-coding	intron	chrX:134853615-134853616	WIBR3_DJ1_X1-5DEL_Het_2036
	CT45A1	cancer/testis antigen family 45 member A1	protein-coding	intron	chrX:135715796-135715796	WIBR3_DJ1_X1-5DEL_Het_2038
	FHL1	four and a half LIM domains 1	protein-coding	intron	chrX:136187131-136187132	WIBR3_DJ1_X1_5DEL_2872
	SPANXA2-OT1	SPANXA2 overlapping transcript 1	ncRNA	intron	chrX:141250172-141250172	WIBR3_DJ1_X1-5DEL_Het_2051
	AFF2	ALF transcription elongation factor 2	protein-coding	intron	chrX:148852598-148852598	WIBR3_DJ1_X1_5DEL_2860
	GABRQ	gamma-aminobutyric acid type A receptor subunit theta	protein-coding	intron	chrX:152641993-152641993	WIBR3_DJ1_X1_5DEL_2872
	IL9R	interleukin 9 receptor	protein-coding	intron	chrX:155998578-155998579	WIBR3_DJ1_X1_5DEL_2876
	ANOS1	anosmin 1	protein-coding	intron	chrX:8664736-8664736	WIBR3_DJ1_X1-5DEL_Het_2051
	ANOS1	anosmin 1	protein-coding	intron	chrX:8681099-8681099	WIBR3_DJ1_X1_5DEL_2867 + WIBR3_DJ1_X1_5DEL_2860 + WIBR3_DJ1_X1_5DEL_2876
	ARHGAP6	Rho GTPase activating protein 6	protein-coding	intron	chrX:11349043-11349043	WIBR3_DJ1_X1_5DEL_2876
	FANCB	FA complementation group B	protein-coding	intron	chrX:14861852-14861853	WIBR3_DJ1_X1-5DEL_Het_2051
	PHKA2	phosphorylase kinase regulatory subunit alpha 2	protein-coding	intron	chrX:18913411-18913412	WIBR3_DJ1_X1-5DEL_Het_2051
	MAP7D2	MAP7 domain containing 2	protein-coding	intron	chrX:20091052-20091053	WIBR3_DJ1_X1_5DEL_2876
	LOC124905258	uncharacterized LOC124905258	ncRNA	intron	chrX:20824195-20824196	WIBR3_DJ1_X1_5DEL_2872
	ACOT9	acyl-CoA thioesterase 9	protein-coding	intron	chrX:23713561-23713561	WIBR3_DJ1_X1_5DEL_2876
	PCYT1B	phosphate cytidylyltransferase 1B, choline	protein-coding	intron	chrX:24607081-24607081	WIBR3_DJ1_X1-5DEL_Het_2051
	LOC105373150	uncharacterized LOC105373150	ncRNA	intron	chrX:27202708-27202708	WIBR3_DJ1_X1_5DEL_2872
	DMD	dystrophin	protein-coding	intron	chrX:31207420-31207420	WIBR3_DJ1_X1_5DEL_2867 + WIBR3_DJ1_X1_5DEL_2860 + WIBR3_DJ1_X1_5DEL_2876
	DMD	dystrophin	protein-coding	intron	chrX:31560619-31560619	WIBR3_DJ1_X1_5DEL_2876
	DMD	dystrophin	protein-coding	intron	chrX:31675612-31675612	WIBR3_DJ1_X1_5DEL_2836 + WIBR3_DJ1_X1_5DEL_2838
	DMD	dystrophin	protein-coding	intron	chrX:31798277-31798278	WIBR3_DJ1_X1_5DEL_2867 + WIBR3_DJ1_X1_5DEL_2860 + WIBR3_DJ1_X1_5DEL_2872 + WIBR3_DJ1_X1_5DEL_2876
	DMD	dystrophin	protein-coding	intron	chrX:32061023-32061023	WIBR3_DJ1_X1_5DEL_2872
	DMD	dystrophin	protein-coding	intron	chrX:32067962-32067962	WIBR3_DJ1_X1_5DEL_2867 + WIBR3_DJ1_X1_5DEL_2860 + WIBR3_DJ1_X1_5DEL_2872 + WIBR3_DJ1_X1_5DEL_2876
	DMD	dystrophin	protein-coding	intron	chrX:32786261-32786262	WIBR3_DJ1_X1-5DEL_Het_2046
	CASK	calcium/calmodulin dependent serine protein kinase	protein-coding	intron	chrX:41596670-41596670	WIBR3_DJ1_X1_5DEL_2867 + WIBR3_DJ1_X1_5DEL_2860 + WIBR3_DJ1_X1_5DEL_2872 + WIBR3_DJ1_X1_5DEL_2876
	ZNF674	zinc finger protein 674	protein-coding	intron	chrX:46527262-46527262	WIBR3_DJ1_X1-5DEL_Het_2067 + WIBR3_DJ1_X1_5DEL_2860
	ZNF41	zinc finger protein 41	protein-coding	intron	chrX:47458766-47458767	WIBR3_DJ1_X1_5DEL_2867 + WIBR3_DJ1_X1_5DEL_2860 + WIBR3_DJ1_X1_5DEL_2872 + WIBR3_DJ1_X1_5DEL_2876
	CACNA1F	calcium voltage-gated channel subunit alpha1 F	protein-coding	intron	chrX:49214860-49214861	WIBR3_DJ1_X1_5DEL_2876
	LINC01284	long intergenic non-protein coding RNA 1284	ncRNA	intron	chrX:51119708-51119708	WIBR3_DJ1_X1_5DEL_2867 + WIBR3_DJ1_X1_5DEL_2860 + WIBR3_DJ1_X1_5DEL_2872 + WIBR3_DJ1_X1_5DEL_2876
	LINC01284	long intergenic non-protein coding RNA 1284	ncRNA	intron	chrX:51119709-51119709	WIBR3_DJ1_X1_5DEL_2867 + WIBR3_DJ1_X1_5DEL_2860 + WIBR3_DJ1_X1_5DEL_2872 + WIBR3_DJ1_X1_5DEL_2876
	LOC105373204	uncharacterized LOC105373204	ncRNA	intron	chrX:51304994-51304994	WIBR3_DJ1_X1_5DEL_2867 + WIBR3_DJ1_X1_5DEL_2860 + WIBR3_DJ1_X1_5DEL_2876
	HUWE1	HECT, UBA and WWE domain containing E3 ubiquitin protein ligase 1	protein-coding	intron	chrX:53628464-53628465	WIBR3_DJ1_X1_5DEL_2876
	PFKFB1	6-phosphofructo-2-kinase/fructose-2,6-biphosphatase 1	protein-coding	intron	chrX:54947926-54947927	WIBR3_DJ1_X1_5DEL_2872
	SPIN3	spindlin family member 3	protein-coding	intron	chrX:56832692-56832693	WIBR3_DJ1_X1_5DEL_2867 + WIBR3_DJ1_X1_5DEL_2860 + WIBR3_DJ1_X1_5DEL_2872 + WIBR3_DJ1_X1_5DEL_2876
	MTMR8	myotubularin related protein 8	protein-coding	intron	chrX:64311767-64311768	WIBR3_DJ1_X1_5DEL_2872
	OPHN1	oligophrenin 1	protein-coding	intron	chrX:68127143-68127143	WIBR3_DJ1_X1-5DEL_Het_2051
	POF1B	POF1B actin binding protein	protein-coding	intron	chrX:85308670-85308670	WIBR3_DJ1_X1_5DEL_2876
	TRMT2B	tRNA methyltransferase 2 homolog B	protein-coding	intron	chrX:101030976-101030977	WIBR3_DJ1_X1_5DEL_2867 + WIBR3_DJ1_X1_5DEL_2860 + WIBR3_DJ1_X1_5DEL_2872 + WIBR3_DJ1_X1_5DEL_2876
	COL4A6	collagen type IV alpha 6 chain	protein-coding	intron	chrX:108221085-108221085	WIBR3_DJ1_X1_5DEL_2872
	COL4A6	collagen type IV alpha 6 chain	protein-coding	intron	chrX:108360534-108360535	WIBR3_DJ1_X1_5DEL_2876
	GUCY2F	guanylate cyclase 2F, retinal	protein-coding	intron	chrX:109476098-109476098	WIBR3_DJ1_X1_5DEL_2836 + WIBR3_DJ1_X1_5DEL_2838
	AMMECR1	AMMECR nuclear protein 1	protein-coding	intron	chrX:110267396-110267396	WIBR3_DJ1_X1_5DEL_2872
	AMMECR1	AMMECR nuclear protein 1	protein-coding	intron	chrX:110409646-110409647	WIBR3_DJ1_X1_5DEL_2876
	XACT	X active specific transcript	ncRNA	intron	chrX:113754330-113754338	WIBR3_DJ1_X1_5DEL_2836 + WIBR3_DJ1_X1_5DEL_2838
	STEEP1	STING1 ER exit protein 1	protein-coding	intron	chrX:119545352-119545352	WIBR3_DJ1_X1-5DEL_Het_2067 + WIBR3_DJ1_X1_5DEL_2872 + WIBR3_DJ1_X1_5DEL_2876
	STEEP1	STING1 ER exit protein 1	protein-coding	intron	chrX:119562533-119562534	WIBR3_DJ1_X1-5DEL_Het_2051
	TENM1	teneurin transmembrane protein 1	protein-coding	intron	chrX:124557389-124557390	WIBR3_DJ1_X1_5DEL_2867 + WIBR3_DJ1_X1_5DEL_2860 + WIBR3_DJ1_X1_5DEL_2872 + WIBR3_DJ1_X1_5DEL_2876
	LOC107985684	uncharacterized LOC107985684	ncRNA	intron	chrX:129213275-129213275	WIBR3_DJ1_X1-5DEL_Het_2051
	ZDHHC9	zinc finger DHHC-type palmitoyltransferase 9	protein-coding	intron	chrX:129814787-129814787	WIBR3_DJ1_X1-5DEL_Het_2036
	ENOX2	ecto-NOX disulfide-thiol exchanger 2	protein-coding	intron	chrX:130732259-130732259	WIBR3_DJ1_X1-5DEL_Het_2038
	FGF13	fibroblast growth factor 13	protein-coding	intron	chrX:138808097-138808097	WIBR3_DJ1_X1-5DEL_Het_2046
	FGF13	fibroblast growth factor 13	protein-coding	intron	chrX:139019668-139019668	WIBR3_DJ1_X1_5DEL_2867 + WIBR3_DJ1_X1_5DEL_2860 + WIBR3_DJ1_X1_5DEL_2872 + WIBR3_DJ1_X1_5DEL_2876
	SPANXN3	SPANX family member N3	protein-coding	intron	chrX:143509203-143509203	WIBR3_DJ1_X1-5DEL_Het_2038
	CD99L2	CD99 molecule like 2	protein-coding	intron	chrX:150833054-150833055	WIBR3_DJ1_X1_5DEL_2867 + WIBR3_DJ1_X1_5DEL_2860 + WIBR3_DJ1_X1_5DEL_2872 + WIBR3_DJ1_X1_5DEL_2876
	MAGEA3-DT	MAGEA3 divergent transcript	ncRNA	intron	chrX:152641993-152641993	WIBR3_DJ1_X1_5DEL_2872
	ATG12	autophagy related 12	protein-coding	fiveUTR	chr5:115841579-115841579	WIBR3_DJ1_X1-5DEL_Het_2051
	ULK2	unc-51 like autophagy activating kinase 2	protein-coding	fiveUTR	chr17:19867780-19867780	WIBR3_DJ1_X1_5DEL_2876
	ZNF730	zinc finger protein 730	protein-coding	fiveUTR	chr19:23117093-23117093	WIBR3_DJ1_X1_5DEL_2867 + WIBR3_DJ1_X1_5DEL_2860 + WIBR3_DJ1_X1_5DEL_2872 + WIBR3_DJ1_X1_5DEL_2876
	RBM38	RNA binding motif protein 38	protein-coding	fiveUTR	chr20:57391458-57391458	WIBR3_DJ1_X1-5DEL_Het_2038 + WIBR3_DJ1_X1-5DEL_Het_2038
	RBM38	RNA binding motif protein 38	protein-coding	fiveUTR	chr20:57391459-57391459	WIBR3_DJ1_X1-5DEL_Het_2038 + WIBR3_DJ1_X1-5DEL_Het_2038
	LEPR	leptin receptor	protein-coding	threeUTR	chr1:65639956-65639956	WIBR3_DJ1_X1-5DEL_Het_2036
	ENSA	endosulfine alpha	protein-coding	threeUTR	chr1:150625799-150625799	WIBR3_DJ1_X1_5DEL_2860
	NUCKS1	nuclear casein kinase and cyclin dependent kinase substrate 1	protein-coding	threeUTR	chr1:205718237-205718237	WIBR3_DJ1_X1-5DEL_Het_2051
	CRIM1	cysteine rich transmembrane BMP regulator 1	protein-coding	threeUTR	chr2:36550596-36550597	WIBR3_DJ1_X1-5DEL_Het_2051
	SCN2A	sodium voltage-gated channel alpha subunit 2	protein-coding	threeUTR	chr2:165323195-165323195	WIBR3_DJ1_X1_5DEL_2860
	LANCL1	LanC like glutathione S-transferase 1	protein-coding	threeUTR	chr2:210427369-210427369	WIBR3_DJ1_X1_5DEL_2872
	CLOCK	clock circadian regulator	protein-coding	threeUTR	chr4:55434159-55434159	WIBR3_DJ1_X1_5DEL_2860
	H1-6	H1.6 linker histone, cluster member	protein-coding	threeUTR	chr6:26107468-26107468	WIBR3_DJ1_X1-5DEL_Het_2051
	STX7	syntaxin 7	protein-coding	threeUTR	chr6:132450800-132450800	WIBR3_DJ1_X1-5DEL_Het_2051
	NUGGC	nuclear GTPase, germinal center associated	protein-coding	threeUTR	chr8:28022143-28022143	WIBR3_DJ1_X1_5DEL_2876
	CYP2C19	cytochrome P450 family 2 subfamily C member 19	protein-coding	threeUTR	chr10:94855168-94855168	WIBR3_DJ1_X1-5DEL_Het_2051
	NUAK1	NUAK family kinase 1	protein-coding	threeUTR	chr12:106064801-106064801	WIBR3_DJ1_X1_5DEL_2867 + WIBR3_DJ1_X1_5DEL_2860 + WIBR3_DJ1_X1_5DEL_2872 + WIBR3_DJ1_X1_5DEL_2876
	SLC27A1	solute carrier family 27 member 1	protein-coding	threeUTR	chr19:17488890-17488890	WIBR3_DJ1_X1-5DEL_Het_2051
	MIA-RAB4B	MIA-RAB4B readthrough (NMD candidate)	ncRNA	threeUTR	chr19:40783836-40783836	WIBR3_DJ1_X1-5DEL_Het_2046
	ZNF846	zinc finger protein 846	protein-coding	threeUTR	chr19:9757293-9757293	WIBR3_DJ1_X1-5DEL_Het_2046
	SUPT20HL2	SUPT20H like 2	protein-coding	threeUTR	chrX:24309692-24309693	WIBR3_DJ1_X1-5DEL_Het_2046
	ENSA	endosulfine alpha	protein-coding	coding	chr1:150625799-150625799	WIBR3_DJ1_X1_5DEL_2860
	SCN2A	sodium voltage-gated channel alpha subunit 2	protein-coding	coding	chr2:165323195-165323195	WIBR3_DJ1_X1_5DEL_2860
	SEPTIN10	septin 10	protein-coding	coding	chr2:109585747-109585747	WIBR3_DJ1_X1_5DEL_2867 + WIBR3_DJ1_X1_5DEL_2860 + WIBR3_DJ1_X1_5DEL_2872 + WIBR3_DJ1_X1_5DEL_2876	shared coding mutation
	LCT	lactase	protein-coding	coding	chr2:135808630-135808630	WIBR3_DJ1_X1-5DEL_Het_2038
	TRIM42	tripartite motif containing 42	protein-coding	coding	chr3:140700918-140700918	WIBR3_DJ1_X1_5DEL_2876
	RGS7BP	regulator of G protein signaling 7 binding protein	protein-coding	coding	chr5:64594791-64594791	WIBR3_DJ1_X1_5DEL_2872
	ZNF716	zinc finger protein 716	protein-coding	coding	chr7:57469776-57469776	WIBR3_DJ1_X1-5DEL_Het_2046
	ASTN2	astrotactin 2	protein-coding	coding	chr9:116440722-116440722	WIBR3_DJ1_X1_5DEL_2872
	ZMYND19	zinc finger MYND-type containing 19	protein-coding	coding	chr9:137582638-137582638	WIBR3_DJ1_X1-5DEL_Het_2046
	CCNB2	cyclin B2	protein-coding	coding	chr15:59114563-59114563	WIBR3_DJ1_X1-5DEL_Het_2038
	SLC27A1	solute carrier family 27 member 1	protein-coding	coding	chr19:17488890-17488890	WIBR3_DJ1_X1-5DEL_Het_2051
	RAB4B-EGLN2	RAB4B-EGLN2 readthrough (NMD candidate)	ncRNA	coding	chr19:40783836-40783836	WIBR3_DJ1_X1-5DEL_Het_2046
	RAB4B	RAB4B, member RAS oncogene family	protein-coding	coding	chr19:40783836-40783836	WIBR3_DJ1_X1-5DEL_Het_2046
	POLD1	DNA polymerase delta 1, catalytic subunit	protein-coding	coding	chr19:50399052-50399052	WIBR3_DJ1_X1-5DEL_Het_2051
	SAGE1	sarcoma antigen 1	protein-coding	coding	chrX:135906497-135906497	WIBR3_DJ1_X1_5DEL_2876
	ZDHHC9	zinc finger DHHC-type palmitoyltransferase 9	protein-coding	coding	chrX:129814787-129814787	WIBR3_DJ1_X1-5DEL_Het_2036
	TMEM69	transmembrane protein 69	protein-coding	promoter	chr1:45687920-45687920	WIBR3_DJ1_X1_5DEL_2860
	SNX27	sorting nexin 27	protein-coding	promoter	chr1:151660245-151660245	WIBR3_DJ1_X1_5DEL_2867 + WIBR3_DJ1_X1_5DEL_2860 + WIBR3_DJ1_X1_5DEL_2872 + WIBR3_DJ1_X1_5DEL_2876
	LOC107985211	uncharacterized LOC107985211	ncRNA	promoter	chr1:157180937-157180938	WIBR3_DJ1_X1-5DEL_Het_2036
	HNRNPCL2	heterogeneous nuclear ribonucleoprotein C like 2	protein-coding	promoter	chr1:13118692-13118693	WIBR3_DJ1_X1_5DEL_2860
	HP1BP3	heterochromatin protein 1 binding protein 3	protein-coding	promoter	chr1:20750553-20750553	WIBR3_DJ1_X1-5DEL_Het_2046
	GPBP1L1	GC-rich promoter binding protein 1 like 1	protein-coding	promoter	chr1:45687920-45687920	WIBR3_DJ1_X1_5DEL_2860
	S100A11	S100 calcium binding protein A11	protein-coding	promoter	chr1:152038445-152038445	WIBR3_DJ1_X1-5DEL_Het_2036
	TEKT4	tektin 4	protein-coding	promoter	chr2:94870860-94870860	WIBR3_DJ1_X1_5DEL_2860
	LOC101928386	uncharacterized LOC101928386	ncRNA	promoter	chr2:143935726-143935726	WIBR3_DJ1_X1-5DEL_Het_2051
	PJVK	pejvakin	protein-coding	promoter	chr2:178450120-178450122	WIBR3_DJ1_X1_5DEL_2867 + WIBR3_DJ1_X1_5DEL_2860 + WIBR3_DJ1_X1_5DEL_2872 + WIBR3_DJ1_X1_5DEL_2876
	PRKRA	protein activator of interferon induced protein kinase EIF2AK2	protein-coding	promoter	chr2:178450120-178450122	WIBR3_DJ1_X1_5DEL_2867 + WIBR3_DJ1_X1_5DEL_2860 + WIBR3_DJ1_X1_5DEL_2872 + WIBR3_DJ1_X1_5DEL_2876
	IL17RC	interleukin 17 receptor C	protein-coding	promoter	chr3:9929331-9929331	WIBR3_DJ1_X1_5DEL_2872
	SYNPR	synaptoporin	protein-coding	promoter	chr3:63277944-63277944	WIBR3_DJ1_X1_5DEL_2860
	CCDC54	coiled-coil domain containing 54	protein-coding	promoter	chr3:107375883-107375883	WIBR3_DJ1_X1_5DEL_2860
	LARP7	La ribonucleoprotein 7, transcriptional regulator	protein-coding	promoter	chr4:112646980-112646984	WIBR3_DJ1_X1_5DEL_2860
	UBA6	ubiquitin like modifier activating enzyme 6	protein-coding	promoter	chr4:67625396-67625397	WIBR3_DJ1_X1-5DEL_Het_2051
	LOC107984098	uncharacterized LOC107984098	ncRNA	promoter	chr5:2934807-2934807	WIBR3_DJ1_X1-5DEL_Het_2036
	AP3S1	adaptor related protein complex 3 subunit sigma 1	protein-coding	promoter	chr5:115841579-115841579	WIBR3_DJ1_X1-5DEL_Het_2051
	ERGIC1	endoplasmic reticulum-golgi intermediate compartment 1	protein-coding	promoter	chr5:172929142-172929144	WIBR3_DJ1_X1_5DEL_2876
	DROSHA	drosha ribonuclease III	protein-coding	promoter	chr5:31469384-31469384	WIBR3_DJ1_X1_5DEL_2872
	ERCC8	ERCC excision repair 8, CSA ubiquitin ligase complex subunit	protein-coding	promoter	chr5:60908585-60908585	WIBR3_DJ1_X1-5DEL_Het_2038
	ATG12	autophagy related 12	protein-coding	promoter	chr5:115841579-115841579	WIBR3_DJ1_X1-5DEL_Het_2051
	LOC100506207	uncharacterized LOC100506207	ncRNA	promoter	chr6:8434033-8434033	WIBR3_DJ1_X1-5DEL_Het_2051
	LOC112267952	uncharacterized LOC112267952	ncRNA	promoter	chr6:8434033-8434033	WIBR3_DJ1_X1-5DEL_Het_2051
	LOC124901255	uncharacterized LOC124901255	ncRNA	promoter	chr6:8434033-8434033	WIBR3_DJ1_X1-5DEL_Het_2051
	OR2H1	olfactory receptor family 2 subfamily H member 1	protein-coding	promoter	chr6:29456509-29456510	WIBR3_DJ1_X1_5DEL_2836 + WIBR3_DJ1_X1_5DEL_2838
	ITPRID1	ITPR interacting domain containing 1	protein-coding	promoter	chr7:31651655-31651655	WIBR3_DJ1_X1_5DEL_2876
	RUNDC3B	RUN domain containing 3B	protein-coding	promoter	chr7:87626025-87626025	WIBR3_DJ1_X1_5DEL_2867 + WIBR3_DJ1_X1_5DEL_2860 + WIBR3_DJ1_X1_5DEL_2872 + WIBR3_DJ1_X1_5DEL_2876
	LOC105375130	uncharacterized LOC105375130	ncRNA	promoter	chr7:3118615-3118615	WIBR3_DJ1_X1_5DEL_2876
	PMS2P3	PMS1 homolog 2, mismatch repair system component pseudogene 3	pseudo	promoter	chr7:75517341-75517341	WIBR3_DJ1_X1_5DEL_2867 + WIBR3_DJ1_X1_5DEL_2860 + WIBR3_DJ1_X1_5DEL_2872 + WIBR3_DJ1_X1_5DEL_2876
	VIPR2	vasoactive intestinal peptide receptor 2	protein-coding	promoter	chr7:159146335-159146335	WIBR3_DJ1_X1-5DEL_Het_2046
	LINC03094	long intergenic non-protein coding RNA 3094	ncRNA	promoter	chr9:103997993-103997993	WIBR3_DJ1_X1_5DEL_2876
	TXNDC8	thioredoxin domain containing 8	protein-coding	promoter	chr9:110339282-110339282	WIBR3_DJ1_X1-5DEL_Het_2051
	ASTN2	astrotactin 2	protein-coding	promoter	chr9:116440722-116440722	WIBR3_DJ1_X1_5DEL_2872
	MLLT10	MLLT10 histone lysine methyltransferase DOT1L cofactor	protein-coding	promoter	chr10:21523890-21523891	WIBR3_DJ1_X1_5DEL_2867 + WIBR3_DJ1_X1_5DEL_2860 + WIBR3_DJ1_X1_5DEL_2872 + WIBR3_DJ1_X1_5DEL_2876
	SKIDA1	SKI/DACH domain containing 1	protein-coding	promoter	chr10:21523890-21523891	WIBR3_DJ1_X1_5DEL_2867 + WIBR3_DJ1_X1_5DEL_2860 + WIBR3_DJ1_X1_5DEL_2872 + WIBR3_DJ1_X1_5DEL_2876
	PIP4K2A	phosphatidylinositol-5-phosphate 4-kinase type 2 alpha	protein-coding	promoter	chr10:22716288-22716288	WIBR3_DJ1_X1_5DEL_2876
	ASCC1	activating signal cointegrator 1 complex subunit 1	protein-coding	promoter	chr10:72213564-72213565	WIBR3_DJ1_X1-5DEL_Het_2038
	IDE	insulin degrading enzyme	protein-coding	promoter	chr10:92556797-92556797	WIBR3_DJ1_X1_5DEL_2860
	HPS1	HPS1 biogenesis of lysosomal organelles complex 3 subunit 1	protein-coding	promoter	chr10:98448899-98448899	WIBR3_DJ1_X1-5DEL_Het_2036
	OR51A7	olfactory receptor family 51 subfamily A member 7	protein-coding	promoter	chr11:4903879-4903879	WIBR3_DJ1_X1-5DEL_Het_2046
	MADD	MAP kinase activating death domain	protein-coding	promoter	chr11:47283255-47283255	WIBR3_DJ1_X1-5DEL_Het_2051
	DGAT2	diacylglycerol O-acyltransferase 2	protein-coding	promoter	chr11:75758810-75758810	WIBR3_DJ1_X1-5DEL_Het_2046
	LINC02703	long intergenic non-protein coding RNA 2703	ncRNA	promoter	chr11:115932576-115932581	WIBR3_DJ1_X1-5DEL_Het_2046
	MAJIN	membrane anchored junction protein	protein-coding	promoter	chr11:64942029-64942029	WIBR3_DJ1_X1-5DEL_Het_2051
	LOC105369743	uncharacterized LOC105369743	ncRNA	promoter	chr12:45612078-45612078	WIBR3_DJ1_X1_5DEL_2860
	LOC105369744	uncharacterized LOC105369744	ncRNA	promoter	chr12:45612078-45612078	WIBR3_DJ1_X1_5DEL_2860
	KRT73	keratin 73	protein-coding	promoter	chr12:52616126-52616126	WIBR3_DJ1_X1-5DEL_Het_2038
	LOC124903317	uncharacterized LOC124903317	protein-coding	promoter	chr14:53953937-53953937	WIBR3_DJ1_X1-5DEL_Het_2038
	DAD1	defender against cell death 1	protein-coding	promoter	chr14:22590555-22590555	WIBR3_DJ1_X1-5DEL_Het_2036
	BMP4	bone morphogenetic protein 4	protein-coding	promoter	chr14:53953937-53953937	WIBR3_DJ1_X1-5DEL_Het_2038
	MAX	MYC associated factor X	protein-coding	promoter	chr14:65101586-65101587	WIBR3_DJ1_X1-5DEL_Het_2051
	SCG5-AS1	SCG5 antisense RNA 1	ncRNA	promoter	chr15:32669869-32669869	WIBR3_DJ1_X1_5DEL_2872
	LOC105369212	uncharacterized LOC105369212	ncRNA	promoter	chr15:96126964-96126964	WIBR3_DJ1_X1-5DEL_Het_2038
	CMTM3	CKLF like MARVEL transmembrane domain containing 3	protein-coding	promoter	chr16:66609121-66609121	WIBR3_DJ1_X1_5DEL_2876
	ULK2	unc-51 like autophagy activating kinase 2	protein-coding	promoter	chr17:19867780-19867780	WIBR3_DJ1_X1_5DEL_2876
	MYO18A	myosin XVIIIA	protein-coding	promoter	chr17:29177124-29177124	WIBR3_DJ1_X1_5DEL_2876
	TIMM29	translocase of inner mitochondrial membrane 29	protein-coding	promoter	chr19:10927456-10927456	WIBR3_DJ1_X1_5DEL_2867 + WIBR3_DJ1_X1_5DEL_2860 + WIBR3_DJ1_X1_5DEL_2872 + WIBR3_DJ1_X1_5DEL_2876
	SLC27A1	solute carrier family 27 member 1	protein-coding	promoter	chr19:17488890-17488890	WIBR3_DJ1_X1-5DEL_Het_2051
	ZNF730	zinc finger protein 730	protein-coding	promoter	chr19:23117093-23117093	WIBR3_DJ1_X1_5DEL_2867 + WIBR3_DJ1_X1_5DEL_2860 + WIBR3_DJ1_X1_5DEL_2872 + WIBR3_DJ1_X1_5DEL_2876
	RAB4B	RAB4B, member RAS oncogene family	protein-coding	promoter	chr19:40783836-40783836	WIBR3_DJ1_X1-5DEL_Het_2046
	ZNF534	zinc finger protein 534	protein-coding	promoter	chr19:52427498-52427499	WIBR3_DJ1_X1-5DEL_Het_2051
	R3HDM4	R3H domain containing 4	protein-coding	promoter	chr19:902843-902843	WIBR3_DJ1_X1_5DEL_2860
	R3HDM4	R3H domain containing 4	protein-coding	promoter	chr19:902891-902891	WIBR3_DJ1_X1_5DEL_2860
	CACNA1A	calcium voltage-gated channel subunit alpha1 A	protein-coding	promoter	chr19:13227877-13227878	WIBR3_DJ1_X1-5DEL_Het_2051
	GP6	glycoprotein VI platelet	protein-coding	promoter	chr19:55034174-55034178	WIBR3_DJ1_X1_5DEL_2867 + WIBR3_DJ1_X1_5DEL_2860 + WIBR3_DJ1_X1_5DEL_2872 + WIBR3_DJ1_X1_5DEL_2876
	RBM38	RNA binding motif protein 38	protein-coding	promoter	chr20:57391458-57391458	WIBR3_DJ1_X1-5DEL_Het_2038 + WIBR3_DJ1_X1-5DEL_Het_2038
	RBM38	RNA binding motif protein 38	protein-coding	promoter	chr20:57391459-57391459	WIBR3_DJ1_X1-5DEL_Het_2038 + WIBR3_DJ1_X1-5DEL_Het_2038
	BCL2L1	BCL2 like 1	protein-coding	promoter	chr20:31724830-31724831	WIBR3_DJ1_X1-5DEL_Het_2046
	PCNT	pericentrin	protein-coding	promoter	chr21:46440603-46440603	WIBR3_DJ1_X1_5DEL_2876
	SHOX	SHOX homeobox	protein-coding	promoter	chrX:623280-623311	WIBR3_DJ1_X1-5DEL_Het_2038
	SLC25A5	solute carrier family 25 member 5	protein-coding	promoter	chrX:119467305-119467305	WIBR3_DJ1_X1-5DEL_Het_2046
	MAGEA1	MAGE family member A1	protein-coding	promoter	chrX:153177614-153177614	WIBR3_DJ1_X1_5DEL_2876
	DMD	dystrophin	protein-coding	promoter	chrX:31207420-31207420	WIBR3_DJ1_X1_5DEL_2867 + WIBR3_DJ1_X1_5DEL_2860 + WIBR3_DJ1_X1_5DEL_2876
	HUWE1	HECT, UBA and WWE domain containing E3 ubiquitin protein ligase 1	protein-coding	promoter	chrX:53628464-53628465	WIBR3_DJ1_X1_5DEL_2876
	SEPTIN6	septin 6	protein-coding	promoter	chrX:119693726-119693726	WIBR3_DJ1_X1_5DEL_2867 + WIBR3_DJ1_X1_5DEL_2860 + WIBR3_DJ1_X1_5DEL_2872 + WIBR3_DJ1_X1_5DEL_2876
	CD99L2	CD99 molecule like 2	protein-coding	promoter	chrX:150833054-150833055	WIBR3_DJ1_X1_5DEL_2867 + WIBR3_DJ1_X1_5DEL_2860 + WIBR3_DJ1_X1_5DEL_2872 + WIBR3_DJ1_X1_5DEL_2876

## Sheet: (PARK8) LRRK2
	Supplemental Table 7. Full SNVs/Indels description
	(PARK8) LRRK2
	SYMBOL	GENENAME	GENETYPE	FEATURE	LOCATION	CELL LINE	COMMENTS
	TAS1R1	taste 1 receptor member 1	protein-coding	intron	chr1:6559249-6559249	WIBR3_LRRK2_G2019S_2093_Het
	ARHGEF10L	Rho guanine nucleotide exchange factor 10 like	protein-coding	intron	chr1:17601062-17601062	WIBR3_LRRK2_G2019S_65_Homo
	SLC66A1	solute carrier family 66 member 1	protein-coding	intron	chr1:19318786-19318787	WIBR3_LRRK2_G2019S_6_Het
	PHACTR4	phosphatase and actin regulator 4	protein-coding	intron	chr1:28408668-28408668	WIBR3_LRRK2_G2019S_5_Het
	LDC1P	leucine decarboxylase 1, pseudogene	pseudo	intron	chr1:31577709-31577709	WIBR3_LRRK2_G2019S_65_Homo
	TINAGL1	tubulointerstitial nephritis antigen like 1	protein-coding	intron	chr1:31577709-31577709	WIBR3_LRRK2_G2019S_65_Homo
	ZBTB8A	zinc finger and BTB domain containing 8A	protein-coding	intron	chr1:32467243-32467243	WIBR3_LRRK2_G2019S_5_Het
	ZBTB8B	zinc finger and BTB domain containing 8B	protein-coding	intron	chr1:32467243-32467243	WIBR3_LRRK2_G2019S_5_Het
	CYP4Z1	cytochrome P450 family 4 subfamily Z member 1	protein-coding	intron	chr1:47116812-47116812	WIBR3_LRRK2_G2019S_5_Het
	FGGY	FGGY carbohydrate kinase domain containing	protein-coding	intron	chr1:59311241-59311241	WIBR3_LRRK2_G2019S_2093_Het
	NFIA	nuclear factor I A	protein-coding	intron	chr1:61035830-61035830	WIBR3_LRRK2_G2019S_65_Homo
	LEPR	leptin receptor	protein-coding	intron	chr1:65622147-65622147	WIBR3_LRRK2_G2019S_2093_Het
	ZRANB2-DT	ZRANB2 divergent transcript	ncRNA	intron	chr1:71431562-71431566	WIBR3_LRRK2_G2019S_5_Het
	ST6GALNAC3	ST6 N-acetylgalactosaminide alpha-2,6-sialyltransferase 3	protein-coding	intron	chr1:76148458-76148458	WIBR3_LRRK2_G2019S_216_Het
	CHIA	chitinase acidic	protein-coding	intron	chr1:111315899-111315929	WIBR3_LRRK2_G2019S_2093_Het
	TENT5C	terminal nucleotidyltransferase 5C	protein-coding	intron	chr1:117612955-117612955	WIBR3_LRRK2_G2019S_216_Het
	LOC112268273	uncharacterized LOC112268273	ncRNA	intron	chr1:143558086-143558087	WIBR3_LRRK2_G2019S_65_Homo
	PBX1	PBX homeobox 1	protein-coding	intron	chr1:164650229-164650229	WIBR3_LRRK2_G2019S_5_Het
	C1orf105	chromosome 1 open reading frame 105	protein-coding	intron	chr1:172438104-172438104	WIBR3_LRRK2_G2019S_6_Het
	LINC01037	long intergenic non-protein coding RNA 1037	ncRNA	intron	chr1:187425380-187425380	WIBR3_LRRK2_G2019S_65_Homo
	LINC01036	long intergenic non-protein coding RNA 1036	ncRNA	intron	chr1:187425380-187425380	WIBR3_LRRK2_G2019S_65_Homo
	LINC01701	long intergenic non-protein coding RNA 1701	ncRNA	intron	chr1:189778578-189778578	WIBR3_LRRK2_G2019S_216_Het
	LINC01720	long intergenic non-protein coding RNA 1720	ncRNA	intron	chr1:190744725-190744725	WIBR3_LRRK2_G2019S_216_Het
	NR5A2	nuclear receptor subfamily 5 group A member 2	protein-coding	intron	chr1:200172626-200172626	WIBR3_LRRK2_G2019S_65_Homo
	LOC124904480	uncharacterized LOC124904480	ncRNA	intron	chr1:200342725-200342725	WIBR3_LRRK2_G2019S_6_Het
	NAV1	neuron navigator 1	protein-coding	intron	chr1:201692425-201692425	WIBR3_LRRK2_G2019S_65_Homo
	CDK18	cyclin dependent kinase 18	protein-coding	intron	chr1:205525634-205525634	WIBR3_LRRK2_G2019S_216_Het
	KCNK2	potassium two pore domain channel subfamily K member 2	protein-coding	intron	chr1:215215908-215215908	WIBR3_LRRK2_G2019S_65_Homo
	DISP1	dispatched RND transporter family member 1	protein-coding	intron	chr1:222954087-222954087	WIBR3_LRRK2_G2019S_216_Het
	LOC101927711	uncharacterized LOC101927711	ncRNA	intron	chr1:232885481-232885481	WIBR3_LRRK2_G2019S_5_Het
	LOC105378626	uncharacterized LOC105378626	ncRNA	intron	chr1:31577709-31577709	WIBR3_LRRK2_G2019S_65_Homo
	CSMD2	CUB and Sushi multiple domains 2	protein-coding	intron	chr1:34086020-34086020	WIBR3_LRRK2_G2019S_2093_Het
	RIMS3	regulating synaptic membrane exocytosis 3	protein-coding	intron	chr1:40653697-40653697	WIBR3_LRRK2_G2019S_216_Het
	CYP4A22-AS1	CYP4A22 antisense RNA 1	ncRNA	intron	chr1:47116812-47116812	WIBR3_LRRK2_G2019S_5_Het
	EPS15	epidermal growth factor receptor pathway substrate 15	protein-coding	intron	chr1:51436662-51436662	WIBR3_LRRK2_G2019S_216_Het
	DAB1	DAB adaptor protein 1	protein-coding	intron	chr1:57433851-57433852	WIBR3_LRRK2_G2019S_5_Het
	DAB1	DAB adaptor protein 1	protein-coding	intron	chr1:58159642-58159642	WIBR3_LRRK2_G2019S_216_Het
	LOC105378764	uncharacterized LOC105378764	ncRNA	intron	chr1:61035830-61035830	WIBR3_LRRK2_G2019S_65_Homo
	KANK4	KN motif and ankyrin repeat domains 4	protein-coding	intron	chr1:62244199-62244199	WIBR3_LRRK2_G2019S_5_Het + WIBR3_LRRK2_G2019S_6_Het
	NEGR1	neuronal growth regulator 1	protein-coding	intron	chr1:71431562-71431566	WIBR3_LRRK2_G2019S_5_Het
	NEGR1	neuronal growth regulator 1	protein-coding	intron	chr1:71866152-71866153	WIBR3_LRRK2_G2019S_216_Het
	SLC44A5	solute carrier family 44 member 5	protein-coding	intron	chr1:75286256-75286256	WIBR3_LRRK2_G2019S_65_Homo
	FUBP1	far upstream element binding protein 1	protein-coding	intron	chr1:77948609-77948609	WIBR3_LRRK2_G2019S_2093_Het
[truncated: 628 more rows]

## Sheet: (PARK9) ATP13A2
	Supplemental Table 7. Full SNVs/Indels description
	(PARK9) ATP13A2
[truncated: 495 more rows]

## Sheet: (PARK15) FBXO7
	Supplemental Table 7. Full SNVs/Indels description
[truncated: 382 more rows]

[truncated: 4 more sheets: (PARK19) DNAJC6, (PARK23) VPS13C, (PARK20) SYNJ1, GBA1]
